# Supplementary material for: D-amino acid metabolic versatility as a common adaptive strategy in the Mariana Trench microbiome
Source: mSystems. 2025 Jul 11;10(8):e00581-25. doi: 10.1128/msystems.00581-25 (PMC12363236; doi:10.1128/msystems.00581-25)
Supplement: Supplemental tables — Tables S4 to S7. [file msystems.00581-25-s0002.xlsx]

## Sheet: Table S4
Accession	Sample	Sample type	Water depth (mbsl)	Longtitude	Latitude	Station	Upper_bound (cmbsf)	Lower_bound (cmbsf)	Group of habitats	Reference
SRR24309839	Mariana_WQ022	seawater	10875	142.2	11.33				hadal	Comparison of prokaryotes between MountEverest and the Mariana Trench
SRR24309837	Mariana_WQ024	seawater	10877	142.21	11.34				hadal	Comparison of prokaryotes between MountEverest and the Mariana Trench
SRR24309836	Mariana_YW019	seawater	10884	142.21	11.34				hadal	Comparison of prokaryotes between MountEverest and the Mariana Trench
SRR24309840	Mariana_YW021	seawater	10894	142.18	11.33				hadal	Comparison of prokaryotes between MountEverest and the Mariana Trench
SRR24309838	Mariana_YW020	seawater	10898	142.22	11.33				hadal	Comparison of prokaryotes between MountEverest and the Mariana Trench
SRR24309835	Mariana_WQ021	seawater	10901	142.22	11.34				hadal	Comparison of prokaryotes between MountEverest and the Mariana Trench
SRR24309834	Mariana_YW023	seawater	10905	142.6	11.37				hadal	Comparison of prokaryotes between MountEverest and the Mariana Trench
SRR6144755	Mariana_0FL-1	seawater	0	142.32	11.34				surface	Deep-sea Bacteroidetes from the Mariana Trench specialize in hemicellulose and pectin degradation typically associated with terrestrial systems
SRR6144756	Mariana_0PA-1	seawater	0	142.32	11.34				surface	Deep-sea Bacteroidetes from the Mariana Trench specialize in hemicellulose and pectin degradation typically associated with terrestrial systems
SRR8404397	Mariana_0FL-2	seawater	0	142.35	11.36				surface	Deep-sea Bacteroidetes from the Mariana Trench specialize in hemicellulose and pectin degradation typically associated with terrestrial systems
SRR8404398	Mariana_0PA-2	seawater	0	142.35	11.36				surface	Deep-sea Bacteroidetes from the Mariana Trench specialize in hemicellulose and pectin degradation typically associated with terrestrial systems
SRR8404399	Mariana_2000FL-1	seawater	2000	142.35	11.36				bathypelagic	Deep-sea Bacteroidetes from the Mariana Trench specialize in hemicellulose and pectin degradation typically associated with terrestrial systems
SRR8404400	Mariana_2000FL-2	seawater	2000	142.35	11.36				bathypelagic	Deep-sea Bacteroidetes from the Mariana Trench specialize in hemicellulose and pectin degradation typically associated with terrestrial systems
SRR6144753	Mariana_4000FL-1	seawater	4000	142.32	11.34				bathypelagic	Deep-sea Bacteroidetes from the Mariana Trench specialize in hemicellulose and pectin degradation typically associated with terrestrial systems
SRR6144754	Mariana_4000PA-1	seawater	4000	142.32	11.34				bathypelagic	Deep-sea Bacteroidetes from the Mariana Trench specialize in hemicellulose and pectin degradation typically associated with terrestrial systems
SRR8404393	Mariana_4000FL-2	seawater	4000	142.35	11.36				bathypelagic	Deep-sea Bacteroidetes from the Mariana Trench specialize in hemicellulose and pectin degradation typically associated with terrestrial systems
SRR8404394	Mariana_4000PA-2	seawater	4000	142.35	11.36				bathypelagic	Deep-sea Bacteroidetes from the Mariana Trench specialize in hemicellulose and pectin degradation typically associated with terrestrial systems
SRR8404395	Mariana_8000FL-1	seawater	8000	142.35	11.36				hadal	Deep-sea Bacteroidetes from the Mariana Trench specialize in hemicellulose and pectin degradation typically associated with terrestrial systems
SRR8404396	Mariana_8000FL-2	seawater	8000	142.35	11.36				hadal	Deep-sea Bacteroidetes from the Mariana Trench specialize in hemicellulose and pectin degradation typically associated with terrestrial systems
SRR6144759	Mariana_9600FL	seawater	9600	142.32	11.34				hadal	Deep-sea Bacteroidetes from the Mariana Trench specialize in hemicellulose and pectin degradation typically associated with terrestrial systems
SRR6144760	Mariana_10400FL	seawater	10400	142.32	11.34				hadal	Deep-sea Bacteroidetes from the Mariana Trench specialize in hemicellulose and pectin degradation typically associated with terrestrial systems
SRR6144757	Mariana_10400PA	seawater	10400	142.32	11.34				hadal	Deep-sea Bacteroidetes from the Mariana Trench specialize in hemicellulose and pectin degradation typically associated with terrestrial systems
SRR6144758	Mariana_10500FL	seawater	10500	142.32	11.34				hadal	Deep-sea Bacteroidetes from the Mariana Trench specialize in hemicellulose and pectin degradation typically associated with terrestrial systems
SRR6144761	Mariana_10500PA	seawater	10500	142.32	11.34				hadal	Deep-sea Bacteroidetes from the Mariana Trench specialize in hemicellulose and pectin degradation typically associated with terrestrial systems
SRR12886463	Mariana_T1B5-1	sediment	7061	141.8	10.92	T1B5	0	2	slope	Microbiomes in the Challenger Deep slope and bottom-axis sediments
SRR12886462	Mariana_T1B5-2	sediment	7061	141.8	10.92	T1B5	8	10	slope	Microbiomes in the Challenger Deep slope and bottom-axis sediments
SRR12886461	Mariana_T1B5-3	sediment	7061	141.8	10.92	T1B5	28	30	slope	Microbiomes in the Challenger Deep slope and bottom-axis sediments
SRR12886460	Mariana_T1B5-4	sediment	7061	141.8	10.92	T1B5	38	40	slope	Microbiomes in the Challenger Deep slope and bottom-axis sediments
SRR12886465	Mariana_T1B8-1	sediment	7143	142.23	11.6	T1B8	2	4	slope	Microbiomes in the Challenger Deep slope and bottom-axis sediments
SRR12886464	Mariana_T1B8-2	sediment	7143	142.23	11.6	T1B8	16	18	slope	Microbiomes in the Challenger Deep slope and bottom-axis sediments
SRR13077602	Mariana_T1L6T1	sediment	7850	142.07	11.09	T1L6	0	2	slope	Microbiomes in the Challenger Deep slope and bottom-axis sediments
SRR13077601	Mariana_T1L6T2	sediment	7850	142.07	11.09	T1L6	0	2	slope	Microbiomes in the Challenger Deep slope and bottom-axis sediments
SRR12883924	Mariana_T1B10-1	sediment	8638	141.81	11.2	T1B10	0	2	slope	Microbiomes in the Challenger Deep slope and bottom-axis sediments
SRR12883923	Mariana_T1B10-2	sediment	8638	141.81	11.2	T1B10	36	38	slope	Microbiomes in the Challenger Deep slope and bottom-axis sediments
SRR12883922	Mariana_T1B10-3	sediment	8638	141.81	11.2	T1B10	44	46	slope	Microbiomes in the Challenger Deep slope and bottom-axis sediments
SRR12822926	Mariana_T1B11	sediment	9150	141.69	11.23	T1B11	0	3	slope	Microbiomes in the Challenger Deep slope and bottom-axis sediments
SRR12886645	Mariana_T1L10-1	sediment	10900	142.2	11.33	T1L10	0	3	axis	Microbiomes in the Challenger Deep slope and bottom-axis sediments
SRR12886644	Mariana_T1L10-2	sediment	10900	142.2	11.33	T1L10	6	9	axis	Microbiomes in the Challenger Deep slope and bottom-axis sediments
SRR12886643	Mariana_T1L10-3	sediment	10900	142.2	11.33	T1L10	12	15	axis	Microbiomes in the Challenger Deep slope and bottom-axis sediments
SRR12886642	Mariana_T1L10-4	sediment	10900	142.2	11.33	T1L10	18	21	axis	Microbiomes in the Challenger Deep slope and bottom-axis sediments
SRR12887798	Mariana_T3L11-1	sediment	10908	142.19	11.33	T3L11	0	3	axis	Microbiomes in the Challenger Deep slope and bottom-axis sediments
SRR12887797	Mariana_T3L11-2	sediment	10908	142.19	11.33	T3L11	6	9	axis	Microbiomes in the Challenger Deep slope and bottom-axis sediments
SRR12887796	Mariana_T3L11-3	sediment	10908	142.19	11.33	T3L11	12	15	axis	Microbiomes in the Challenger Deep slope and bottom-axis sediments
SRR12887795	Mariana_T3L11-4	sediment	10908	142.19	11.33	T3L11	18	21	axis	Microbiomes in the Challenger Deep slope and bottom-axis sediments
SRR11659618	Mariana_B-1	sediment	5481	142.12	11.98	B	0	6	abyssal	Novel Viral Communities Potentially Assisting in Carbon, Nitrogen, and Sulfur Metabolism in the Upper Slope Sediments of Mariana Trench
SRR11659617	Mariana_B-2	sediment	5481	142.12	11.98	B	6	12	abyssal	Novel Viral Communities Potentially Assisting in Carbon, Nitrogen, and Sulfur Metabolism in the Upper Slope Sediments of Mariana Trench
SRR11659611	Mariana_B-3	sediment	5481	142.12	11.98	B	12	18	abyssal	Novel Viral Communities Potentially Assisting in Carbon, Nitrogen, and Sulfur Metabolism in the Upper Slope Sediments of Mariana Trench
SRR7974510	Mariana_6844	sediment	6844	144.72	12.63		0	1	slope	Microbial Community Diversity Within Sediments from Two Geographically Separated Hadal Trenches
SRR6057436	Mariana_7939	sediment	7939	144.86	12.47		0	1	slope	Microbial Community Diversity Within Sediments from Two Geographically Separated Hadal Trenches
SRR30892882	Mariana_TY35	sediment	6957	141.95	10.98		0	4	slope	this study
SRR30892881	Mariana_TY38	sediment	10893	142.2	11.33		0	4	axis	this study
SRR30892880	Mariana_TY41	sediment	8563	142.24	11.14		0	4	slope	this study
SRR30892879	Mariana_TY44	sediment	7344	142.26	11.07		0	4	slope	this study
OES350004	Mariana_2-M-B	sediment	5481	142.12	11.98	D2	0	4	abyssal	Genomic evidence on the distribution and ecological function of Pseudomonas in hadal zone
OES350005	Mariana_2-M-S	sediment	5481	142.12	11.98	D2	0	4	abyssal	Genomic evidence on the distribution and ecological function of Pseudomonas in hadal zone
OER455467	Mariana_6-2	sediment	6014	142.25	11.67	D6	4	8	slope	Genomic evidence on the distribution and ecological function of Pseudomonas in hadal zone
OER455478	Mariana_6-3	sediment	6014	142.25	11.67	D6	8	12	slope	Genomic evidence on the distribution and ecological function of Pseudomonas in hadal zone
OER455479	Mariana_6-4	sediment	6014	142.25	11.67	D6	12	16	slope	Genomic evidence on the distribution and ecological function of Pseudomonas in hadal zone
OER455468	Mariana_9-1-2	sediment	6333	142.23	10.89	D9-1	4	8	slope	Genomic evidence on the distribution and ecological function of Pseudomonas in hadal zone
OER455480	Mariana_9-1-3	sediment	6333	142.23	10.89	D9-1	8	12	slope	Genomic evidence on the distribution and ecological function of Pseudomonas in hadal zone
OER455481	Mariana_9-2-2	sediment	6333	142.23	10.89	D9-2	4	8	slope	Genomic evidence on the distribution and ecological function of Pseudomonas in hadal zone
OER455469	Mariana_9-2-3	sediment	6333	142.23	10.89	D9-2	8	12	slope	Genomic evidence on the distribution and ecological function of Pseudomonas in hadal zone
OER455482	Mariana_9-2-4	sediment	6333	142.23	10.89	D9-2	12	16	slope	Genomic evidence on the distribution and ecological function of Pseudomonas in hadal zone
OER455483	Mariana_9-2-5	sediment	6333	142.23	10.89	D9-2	16	20	slope	Genomic evidence on the distribution and ecological function of Pseudomonas in hadal zone
OER455484	Mariana_9-2-6	sediment	6333	142.23	10.89	D9-2	20	24	slope	Genomic evidence on the distribution and ecological function of Pseudomonas in hadal zone
OER455470	Mariana_9-2-7	sediment	6333	142.23	10.89	D9-2	24	28	slope	Genomic evidence on the distribution and ecological function of Pseudomonas in hadal zone
OER455471	Mariana_9-3-2	sediment	6333	142.23	10.89	D9-3	4	8	slope	Genomic evidence on the distribution and ecological function of Pseudomonas in hadal zone
OER455492	Mariana_9-3-3	sediment	6333	142.23	10.89	D9-3	8	12	slope	Genomic evidence on the distribution and ecological function of Pseudomonas in hadal zone
OER455464	Mariana_9-3-4	sediment	6333	142.23	10.89	D9-3	12	16	slope	Genomic evidence on the distribution and ecological function of Pseudomonas in hadal zone
OER455493	Mariana_9-3-5	sediment	6333	142.23	10.89	D9-3	16	20	slope	Genomic evidence on the distribution and ecological function of Pseudomonas in hadal zone
OER455465	Mariana_3-2	sediment	6501	141.94	10.95	D3	2.5	5	slope	Genomic evidence on the distribution and ecological function of Pseudomonas in hadal zone
OER455472	Mariana_3-3	sediment	6501	141.94	10.95	D3	5	7.5	slope	Genomic evidence on the distribution and ecological function of Pseudomonas in hadal zone
OER455473	Mariana_3-4	sediment	6501	141.94	10.95	D3	7.5	10	slope	Genomic evidence on the distribution and ecological function of Pseudomonas in hadal zone
OER455474	Mariana_3-5	sediment	6501	141.94	10.95	D3	10	12.5	slope	Genomic evidence on the distribution and ecological function of Pseudomonas in hadal zone
OER455466	Mariana_3-6	sediment	6501	141.94	10.95	D3	12.5	15	slope	Genomic evidence on the distribution and ecological function of Pseudomonas in hadal zone
OER455475	Mariana_3-7	sediment	6501	141.94	10.95	D3	15	17.5	slope	Genomic evidence on the distribution and ecological function of Pseudomonas in hadal zone
OES066062	Mariana_5-1	sediment	6682	141.88	11.58	D5	0	4	slope	Genomic evidence on the distribution and ecological function of Pseudomonas in hadal zone
OES066063	Mariana_5-2	sediment	6682	141.88	11.58	D5	0	4	slope	Genomic evidence on the distribution and ecological function of Pseudomonas in hadal zone

## Sheet: Table S5
	K18425	K25316	K20498	K00824	K03553	K19967	K00285	K21061	K01753	K25317	K18348	K17950	K14155	K20708	K01775	K00826	K01754	K07560	K02619	K00573	K00272	K23385	K12235	K01779	K26064	K00273	K05396	K01777	K03340	K00823	K01776	K17851	K19746	K21060	K21898	K10793	K01760	K23120	K01778	K26272	K03825	K03153
Mariana_T1L10-4	6.53893	9.44553	38.6254	54.2732	347.96	49.69	85.6476	6.12501	2.14336			69.412	2.06339		141.694	14.7621	41.8882	157.955		426.853	0		10.7485	79.9935	0	52.4613	22.1939	34.9364		10.3061	97.6497		13.7815	3.97214	2.74406	0.907044	30.6748		18.6457	48.9709		73.005
Mariana_2-M-S	15.2264	75.5151	1.15464	93.4519	407.444	11.455	117.61		20.4853	13.9509	1.69885	21.5685	16.9629		220.315	2.19502	100.55	166.972	1.61395	283.403		0.469083	0.843897	94.723	3.63927	13.2517	23.4722	9.67831		7.46155	139.544	0	31.1482	21.0403	11.0383	0.724493	48.4764		6.19928	62.4794		49.7157
Mariana_TY44	11.5788	13.47	9.87982	73.1026	280.327	37.7176	102.437	7.67326	18.4667			60.2458	2.03795		144.295	17.0597	30.9697	122.536	6.3347	465.859			4.90689	57.755		21.5444	31.5489	25.2539		12.2175	179.998		27.8435	8.15203	7.67957		32.6903		6.43095	42.1615		75.4072
Mariana_T1B5-2	8.03806	0	4.49614	48.2731	203.324	19.7277	70.7392	0	4.01587			37.7144	11.1133	0	72.922	27.5146	23.1786	129.425	2.33769	370.798			4.00303	34.2438	1.63255	14.7291	25.8491	4.39797		6.63275	565.202		21.4096	1.04357	4.66999		13.5918		1.4965	23.4877		41.3708
Mariana_B-1	10.8006	4.38843	9.22834	87.1169	312.722	58.0665	127.961	0.140292	7.51853			126.306	15.4398		200.33	13.4302	64.207	138.236	0.398359	582.586			9.98264	61.9207	1.25216	27.1761	60.6356	48.4627		22.0996	91.9966		42.4928	15.4563	12.3835		53.6461		9.5359	87.7786		53.0137
Mariana_9-2-7		4.23999	3.63256	43.5049	198.524	24.1633	36.0786	1.62479	4.36874			27.8957	2.13434		95.7533	7.36274	20.9399	75.611		349.64			3.50608	47.4983	0.816178	10.22	18.4109	15.5438		11.481	250.071		20.0919	3.0203	0.23607		16.9917		3.86742	17.7259		34.5317
Mariana_TY41	11.0573	7.12909	8.56784	81.644	283.62	55.4065	89.9668	3.61206	8.79879			63.4911	7.29336		159.317	12.2042	50.9841	141.66	0.40162	481.25			5.79837	58.2602	2.1397	34.1381	43.6132	25.7463		17.524	188.971	1.15682	20.9112	9.94673	9.16918		30.4196		7.9489	38.026		66.4114
Mariana_0PA-1	40.6085	24.8821		89.4017	271.581	6.4895	76.7415	0.194906	0.34881			4.98855	10.5632		177.625	3.06887	35.1622	58.5253		158.031			4.43242	52.8665	3.21254	35.4175	5.03942	1.87834		1.46544	94.262		16.5362	5.46957			57.7608		0.335713	53.7655		27.1539
Mariana_WQ022	24.8062	205.361	1.06408	73.0082	646.918	4.38061	219.994	14.9506	30.5118		0.192182	2.64652	163.582		326.932	3.49462	59.3925	193.888	28.5376	254.976				72.4217	106.619	16.8357	0.306172	63.5727		7.07194	272.166		17.7918	9.96554	10.3786		18.21	0.524773	2.70176	27.7888		174.974
Mariana_5-1	46.5063	21.0493	7.17351	82.1537	294.964	21.1946	159.344	1.71428	24.7391	0.52865	2.80862	47.2006	15.9536		191.797	6.16462	38.5025	113.014		302.832			0.579342	72.0465	17.4943	4.86216	14.4052	9.72352		26.1109	240.728		63.0623	4.08097	10.7965		35.555		2.8075	50.17		61.7853
Mariana_8000FL-1	62.3629	89.0453	7.42598	112.471	429.96	30.6421	138.868		9.99434		0.17241	27.1184	37.0437		294.562	28.4217	112.539	200.656	3.48917	327.332			5.3933	43.0306	11.8396	18.6863	9.40576	8.14895		31.9318	164.663		42.5267	9.92909	2.15155	0.345885	31.111	1.52742		83.347		48.4671
Mariana_T1L10-1	15.9721	3.12346	23.4187	73.807	378.843	78.3643	80.6375	5.91815	0.794389			49.5693	6.3048		149.781	16.9679	42.7107	137.326		469.136	0		14.2078	27.1502	0	58.3209	51.3877	40.1048		9.02456	119.09		10.2319	4.123	2.22234	0.711424	37.2344		11.7298	67.8478		103.951
Mariana_YW021	47.9098	92.0825	1.43574	143.502	361.157	10.0021	137.821	39.2568	37.6951			8.43245	46.7906		308.304	5.17101	84.7511	160.846	33.5394	304.277			0.641808	128.109	62.6569	20.8203	4.63913	102.561		12.3525	256.143		47.6323	5.12014	1.34839		53.9033		2.13863	36.6901		105.904
Mariana_9-1-2	2.41626	7.79878	5.82515	40.2663	244.735	32.3901	59.9637	2.90602	4.65795			37.4915	5.72754		122.955	23.3397	35.5955	84.5639	1.06586	378.847			4.59847	34.9826	0.911929	19.4207	32.5693	27.2482		15.0232	236.155		24.7335	2.28849	7.29609		22.5832		4.09391	31.8766		37.3899
Mariana_YW023	61.6621	167.802	0.473372	112.913	411.362	6.11738	179.426	11.6109	37.1999	1.05833		10.3191	125.632		323.945	6.48082	54.8626	195.707	10.8245	300.935			1.98832	83.485	69.0571	11.9597	4.01705	50.6424		24.9376	237.737		33.1606	24.4851	2.87881		69.1448		0.897471	26.0517		104.855
Mariana_3-7	7.83294	23.5809	3.83011	55.7306	325.213	71.102	108.113	13.0338	27.1849	1.79613		30.241	3.15605		143.936	7.95583	24.1119	137.067	1.6677	371.169			6.80994	58.1472	0.482361	15.1598	14.9024	29.5735		17.1744	237.027		24.1333	1.85311	1.06265		35.3519		2.81376	15.735		117.361
Mariana_3-4	4.13476	46.3204	3.59905	53.1132	260.808	38.3856	158.158	7.17677	49.682	13.1219	0.532269	48.3852	11.2503		186.063	11.0444	27.5	137.218	0.737724	306.554			4.41145	72.1726	59.2271	10.1073	47.1045	18.5903	11.4694	18.1125	264.406		25.1005	21.0513	1.40929		62.544		2.45499	24.2399		69.8998
Mariana_5-2	15.3596	26.9198	0.460728	77.9752	316.104	18.8483	110.412	3.98938	30.4376	0.856494	1.13584	67.4484	21.9199		192.133	14.8657	42.0855	123.427	0.649261	440.513			3.00654	66.1626	0.391824	21.9735	46.022	26.2787		31.7179	236.865		35.5558	6.60048	13.8631		43.5961		5.73234	51.7084		46.4627
Mariana_6-3	4.38032	4.3759	3.50537	63.0204	256.361	26.9328	71.7027		3.0222			54.0893	2.45563		131.943	36.4906	43.573	95.9092		451.629			23.8002	37	0.304075	18.466	33.6367	30.0014		7.30628	249.385		32.7839	7.81687	5.47159		48.069		5.60649	35.4459		36.772
Mariana_3-2	3.60494	8.77551	6.2468	44.3221	206.901	32.451	52.0579	0.672674	4.34957	0.234778		38.0972	6.93985		120.805	18.169	48.8265	97.9454		330.838			4.19094	40.6991	0.456317	18.8426	31.9282	23.2511		10.8788	277.403		23.7519	3.89048	7.98346		22.8533		4.12031	31.8195		40.66
Mariana_T1B10-2	7.74871	0.364618	16.5514	37.9127	247.211	36.163	75.4206	2.60453	3.66612			58.2102	3.96089		131.88	17.0293	91.8414	113.923	2.87843	526.951			1.91831	31.4522	3.60772	16.289	38.9197	25.9775		8.51074	144.764		23.0964	6.11667	3.81681		33.6233		15.6029	87.4375		48.2812
Mariana_WQ024	78.6726	104.984	1.80822	145.442	412.811	12.612	173.811	3.91317	9.11933	0.511485		15.5888	49.007		321.671	8.21033	51.8748	204.335	7.15083	271.993	0.785751		0.902465	107.039	69.5817	18.5337	5.68779	21.7905		39.8214	229.475		27.4678	3.95856	2.54417		37.9141		1.91467	51.4961		117.513
Mariana_6844	10.967	10.1822	5.87865	66.9065	261.462	52.9137	99.3996	0.76584	3.85549			93.9267	13.9468		166.553	9.1208	59.3301	119.887		443.792		0.169883	12.7528	61.8121	0.301955	36.7294	70.5108	36.5713		20.1145	114.869		32.656	14.0717	15.0278		34.0911		7.57289	66.0886		36.2053
Mariana_10500FL	145.279	27.2215		60.416	353.628	3.62526	84.1727	0.818105	3.68087			2.82563	20.2875		271.451	1.98023	41.6404	209.183	1.58997	288.189			1.25709	23.6096	4.57151	25.7102	3.29429	4.05397		1.18857	196.617		48.3282	2.26692	0.362826		23.4773		4.41886	41.1446		58.6286
Mariana_10400PA	146.868	16.0758	2.44524	49.6176	279.509	6.63583	49.8716		2.61328			1.25676	12.617		313.047	0.892857	27.4727	217.078	5.28298	253.94				34.298	0.622233	28.4663	7.75609	2.69098		2.47339	206.744		32.7935	5.31298	1.00733		31.5461		0.958971	34.8753		25.3098
Mariana_9-2-6	0.828414	3.15565	3.8358	37.877	238.593	27.8305	41.9851	0.962545	4.11449			28.3421	4.21361		101.152	12.9623	24.3343	86.1603	0.292434	329.736			1.70046	36.5148		14.7851	26.8464	22.2213		8.04688	229.366		21.4033	3.5596	1.28876		19.7825		3.26464	17.3534		32.438
Mariana_4000PA-1	52.9191	56.887	0.651739	89.1948	316.36	23.4539	135.674	2.93907	12.9849		0.443382	8.77402	32.3759		191.718	5.74601	51.14	158.748	10.234	226.234			3.32817	72.3374	20.6423	43.9733	22.938	10.7952		44.4611	98.8061		19.2231	6.51986	5.41329		45.8633		3.99955	81.5366	0.515642	37.1151
Mariana_9-3-5	5.84163	13.3728	8.81893	46.45	267.352	39.9778	62.2164	7.91978	29.3024	0.232479		34.8532	3.71798		131.805	15.5566	26.5674	104.918		361.82			4.63839	75.0979	0.640846	11.9705	32.878	25.6892		18.823	250.797		24.23	3.42083			24.4833		5.37857	17.131		51.9805
Mariana_10400FL	147.06	17.7332	0.908358	60.3746	386.228	4.9052	55.4065	0.231128	1.7101			3.91701	19.3189		301.31	1.70338	31.1706	220.708	1.53212	297.073	0.899524		1.6226	39.8911	3.71692	21.4124	2.61935	7.10695		1.5844	213.757		52.8549	6.87509	1.20752		41.7615		5.07112	43.7659		23.1738
Mariana_3-6	6.04044	18.4013	5.66485	38.8584	272.496	31.6485	102.327	5.51827	16.1874	0.707412		26.1281	2.28661		144.25	10.7067	17.7227	101.798		322.864			3.32341	38.6011	5.13379	6.56997	12.4746	15.6084		17.6992	245.337		14.4827	6.36439	7.82167		31.3469		3.41198	24.052		70.6916
Mariana_T1B10-3	8.1817	0.59362	20.2654	61.7935	292.895	47.0252	80.7439	2.49821	4.79859			61.3905	4.20681		138.911	20.6123	80.2226	121.505	0.246645	511.043			3.134	39.8959	3.48744	18.9916	35.0518	27.1386		10.8089	109.899		26.3403	5.953	4.65256		45.7983		18.2084	73.586		69.6684
Mariana_T1B8-2	8.81257	94.2968	9.45941	32.2529	301.675	50.4476	162.187	1.53014	98.0377			34.0197	0.849093		316.835	21.2532	35.6418	209.43	12.943	406.324			5.67354	15.9959	204.984	14.0072	30.6306	121.344		116.011	171.838		36.4838	0.453968	1.27005		30.4857		2.59534	37.9926		148.677
Mariana_9-2-4	0.334218	6.89958	6.07775	33.7307	262.487	36.6891	50.2546	2.81044	6.70056			32.284	6.13692		114.679	8.61678	37.6576	95.2191	0.986789	291.016	0.280895		3.5068	45.8411	0.621354	17.1592	32.0095	27.9591		18.4165	265.446		28.0766	3.49353	3.75394		20.6084	0.297749	5.17275	23.2967		45.2078
Mariana_7939	17.4349	9.2079	9.39141	75.333	263.991	42.4533	102.173	1.34795	2.8885	0.536102		106.929	18.349		167.433	22.1198	67.6036	135.419		462.955			9.4021	69.1047	2.0921	48.5993	72.8499	35.1398		13.7184	120.501		27.3688	9.71118	13.6481		41.0884		5.52089	74.8107		36.7037
Mariana_YW019	17.9986	173.265		106.523	412.504	3.66506	126.389	49.7135	36.7204	0.629164		2.2425	71.9876		334.61	1.87164	101.56	195.5	34.9558	245.489				97.2252	69.9111	10.5845	2.00545	81.8454		3.13185	168.234		12.0923	3.28804		0.723395	17.1431		1.09514	11.3627		122.285
Mariana_T1B5-3	11.1973	0.982226	10.6807	62.4095	360.308	88.0995	118.86	1.08041	9.63987			61.1949	1.40461	0	140.422	24.2744	43.0375	125.636	9.10984	539.003			10.0967	28.944	13.3981	13.1657	43.0637	41.9409		22.7732	114.765		48.0509	8.38808	2.85026		49.8005		4.13705	45.6398		100.081
Mariana_9-1-3	1.3146	11.7047	2.1166	39.3414	216.5	44.8474	67.249	5.78072	13.1245	0.331718	0.651863	32.7277	1.54829		109.036	24.1353	29.1022	97.649	1.20928	350.048		0.32884	2.77423	41.2024	0.600192	11.0907	20.7563	24.8113		16.8921	269.165	0.216961	22.1681	3.43452	2.46556		23.7575		3.53728	18.7202	1.92209	50.6969
Mariana_T3L11-3	14.5063	4.15362	12.3429	88.6865	348.101	108.133	118.401	2.33905	4.86117	6.6777		55.6769	4.66945		139.442	10.2829	59.5562	138.025		458.644			18.2505	26.5548	3.8723	36.0952	47.835	27.0711		12.9273	109.54		17.8916	6.44531	2.06967		35.7879		13.9846	59.4145		78.7736
Mariana_T1L6T1	6.14984	3.62379		77.6943	371.998	72.8569	96.9639		0.716999			87.9461	2.92649		178.509	11.0881	64.8158	109.771		574.273			9.79817	46.4012		22.22	62.6177	43.4757		14.5162	165.921		39.4386	16.7532	8.61702		49.8406		6.49805	20.9519		65.8958
Mariana_8000FL-2	66.4139	75.0061	5.60377	126.68	376.604	34.5422	153.965	1.85059	16.9469		6.42377	23.7557	37.7266		280.102	14.3472	93.4324	212.449	5.48364	334.308			0.473572	58.4004	28.896	36.9743	11.5876	9.53457		22.8588	169.483		68.6544	9.51543	1.69423	0.421141	47.6118	0.419548	0.663792	87.4021		39.6693
Mariana_9-3-2	1.18587	4.58787	9.52952	44.037	248.081	29.1719	56.4136	1.04714	6.85645			34.9636	3.29988		137.519	13.432	29.8307	102.822	0.509329	321.074			4.26964	37.9446	2.10452	20.2522	39.4063	29.1274		16.3386	242.664		29.7455	4.04532	4.42282		27.1237		4.75507	24.0704		39.8204
Mariana_6-4	3.74617	6.22235	8.08849	55.621	222.464	44.5037	43.9484		3.73468			33.1136	1.99818		108.571	45.0811	32.6311	99.4908	1.08398	374.924			4.65224	25.4613		13.9608	16.828	24.6504		7.268	262.476		24.4534	5.22863	1.47917		24.0285		6.85566	18.8578		54.9669
Mariana_4000PA-2	63.0941	73.9754	1.80698	118.586	298.984	11.1789	145.609		5.28737	0.486124		4.42758	57.6344		248.501		76.5816	171.021	2.91354	277.722				56.0136	9.64609	35.2372	8.45196	3.96684		19.2331	168.961		59.7899	3.1074	0.849927		36.5614	0.539545	3.95606	79.8111		35.3123
Mariana_9-3-4	2.43328	17.8413	8.19528	37.1435	231.954	14.838	69.7534	11.5952	18.3692	0.376644		42.0109	4.47221		123.037	12.5516	27.999	109.582	1.42442	348.653			4.36023	52.8324		12.746	24.7818	22.6753		21.5037	263.191		25.5463	2.07948	2.06185		22.8504		3.37218	26.3255		43.901
Mariana_T1B11		15.661	13.3096	27.6293	425.65	128.03	75.7237		5.62896			59.191	3.94802		102.551	24.7032	37.8333	137.049	9.13417	583.733				21.3403		2.21952	22.7706	26.04		5.3463	123.737		19.0418	8.045	4.33109		42.9217			21.2886		93
Mariana_2000FL-2	30.6805	62.667	2.56181	104.163	420.295	41.7405	123.591		14.7395			64.4135	16.876		223.999	10.9136	133.053	171.897	3.70529	326.075			2.36337	30.8804	11.6048	30.6855	17.9315	34.3973		14.4931	123.897		17.8531	59.1375	2.82057		45.2134	0.87725	4.92134	75.5179		46.351
Mariana_6-2	5.14289	8.29665	4.03921	40.1812	252.693	22.5094	57.8902	0.581042	10.8372	2.89755		42.0277	6.48287		128.793	14.0952	34.8897	101.03	0.814749	364.824			4.65109	30.085	1.8854	14.7833	32.5669	20.8372		15.523	252.529		32.4099	4.29186	6.28271		26.7625		3.22851	30.9063		46.7119
Mariana_YW020	47.9306	100.452	2.01443	131.194	450.836	4.11431	147.029	22.0571	21.2977	6.21472		11.4626	67.2394		321.484	4.85535	96.7779	197.891	18.2744	264.568	0.528872		1.95571	126.311	62.9938	15.1844	3.78903	52.6227		13.6446	199.122		37.326	7.62937	2.04278		42.9312		1.3423	39.914		120.38
Mariana_T3L11-2	11.8616	3.90314	13.2508	76.6901	359.328	120.726	84.9626	1.74467	3.89493	6.86034		56.8287	8.14071		131.205	10.3998	49.718	154.266		454.847			14.4475	26.4551	3.06141	60.096	45.8064	28.3138		9.47903	153.494		20.016	6.75958	2.40728		26.9645		10.154	61.0307		75.8236
Mariana_T1L10-2	17.7938	2.88873	26.7411	71.6066	382.008	76.0466	86.1207	1.50943	2.66755			41.7341	5.03344		129.451	18.4484	34.8705	139.506		458.815	0.174348		12.7389	18.6861	1.30333	36.9683	36.5367	46.5408		11.9176	136.858		15.8313	2.97886	0.708887	0.240432	35.7986		10.0926	51.0686		83.2136
Mariana_4000FL-2	100.255	69.5177	1.4852	121.767	321.968	18.0487	95.6054		2.82604	0.590932		20.6049	42.3892		252.755	2.31853	67.7569	223.504	0.911062	296.701			1.44895	32.6296	6.61147	10.5727	11.2844	8.11961		79.6797	250.405		33.6247	18.8194	2.31439		32.0846	0.507132	0.900327	67.1083		63.6302
Mariana_T1B5-1	8.0256	0	6.9019	45.9002	215.186	45.465	47.7064	2.62324	6.05586			32.9145	8.06248	0	116.39	15.5865	25.5681	131.176	2.10505	303.767			11.5166	49.0191	0.519175	14.3178	31.769	26.0418		7.35145	508.214		12.2796	3.48463	8.9545		38.2658		7.95887	43.0058		46.8271
Mariana_T1B8-1	6.91872	25.415	8.01024	64.2389	289.149	69.9822	137.723	1.46753	29.0655			47.7026	3.21074		190.173	11.7365	43.8592	149.945	5.25642	462.589			5.55982	45.0701	43.9973	19.628	50.9706	60.3248		38.925	157.715		44.8967	2.8141	1.67522		56.5032		4.94401	63.1881		83.3632
Mariana_TY38	10.3667	7.26272	17.0395	75.8042	361.824	123.74	86.9091	4.17824	0.421854			73.7427	6.60878	0.287417	177.584	20.1142	61.5323	174.958	0.229185	476.109		0.155684	17.4498	46.6877	1.73385	66.7117	56.6366	36.0458		17.9871	124.11		23.2564	6.48171	5.60347		33.6226		12.0881	62.7454		105.731
Mariana_3-3	4.34683	19.7316	2.07731	44.1091	256.311	39.899	75.8794	10.2956	36.7241	0.299328		30.0314	1.44195		126.409	18.8996	32.2922	116.18	0.0349529	362.754			4.44733	53.4765	2.77791	15.7075	25.2365	23.0337		20.2013	255.255		28.132	3.52864	4.47997		27.4799		2.78302	24.6777		68.453
Mariana_2-M-B	15.2048	115.228	1.54095	95.6113	380.69	8.19336	106.447		15.7192	8.48804	1.55493	16.4102	15.8956		220.048	1.09415	117.661	159.958	1.90261	287.529		2.00873		57.7428	3.98055	12.461	19.9113	6.058		4.15176	131.699		27.0846	13.7131	10.8966		31.9829		2.47481	49.6974		45.0627
Mariana_9-2-2	2.03395	5.90108	8.28359	37.2051	257.287	42.3147	48.7002	3.04823	7.93325			31.1255	2.38661	1.45963	111.975	12.3976	34.888	97.4557	0.704492	303.685			4.66359	38.8045		18.503	28.643	32.3143		14.6594	236.555		28.9042	5.85423	3.7769		24.0492		5.33984	27.8323		43.3329
Mariana_WQ021	28.6843	122.745	0.619268	95.3548	496.527	8.48011	332.854	12.4015	20.8621		0.255065	9.31381	86.0377		365.272	38.976	74.0075	166.373	2.07437	432.699			0.552413	96.8795	62.3523	7.94394	2.01423	16.0074		7.51734	280.08		29.6356	67.9348	3.59855	1.69958	135.996	9.55341	1.55663	25.4271		99.2205
Mariana_T1B5-4	16.6927	1.00833	11.2664	65.214	372.003	113.72	123.545	1.99386	9.94726			62.1861	2.14657	0.246151	149.32	23.5713	44.5632	135.008	7.76612	570.221			5.14888	28.3908	13.9982	15.1335	42.245	39.9111		21.9983	123.661		40.7361	8.3908	3.04579		59.942		7.82686	42.2849		126.722
Mariana_B-2	11.868	9.13306	1.5156	68.8482	299.323	45.3679	114.25		9.2999	1.74982		94.6817	6.34448		175.288	16.8259	78.4953	137.598	0.545709	567.842			12.8665	74.8256		27.3293	65.6617	52.7268		23.133	119.438		51.0341	9.39842	8.3704		49.6133		12.5027	73.1065		47.9719
Mariana_T1B10-1	13.5499	0	14.6023	70.6144	315.778	72.2888	72.2391	2.53922	3.88577			64.6307	7.66928		149.73	32.1987	78.2991	136.85	0	641.71			0	28.0697	9.23452	45.4176	48.5206	19.4427		9.52414	112.143		23.1041	5.69557	6.15527		46.5865		12.0469	63.026		100.91
Mariana_T3L11-4	6.50273	3.33287	10.7144	57.0608	410.907	35.6727	58.6185	0.67254	1.1515	2.39501		40.2195	12.0715		172.036	12.4111	50.7386	170.793		463.666			6.73257	17.1222	7.85969	10.9188	29.7971	30.2885		22.2594	102.076		16.9079	3.55748	2.38881		34.7827		36.9698	37.738		24.4114
Mariana_T3L11-1	8.07965	2.85819	17.6896	86.3471	358.53	105.324	72.0536	1.6918	1.04896	4.05969		53.9187	12.0308		141.892	11.254	49.3524	136.97		438.213			14.261	22.1497	1.20214	53.7655	45.6067	27.4736		6.70204	140.488		14.5845	4.82892	2.33702		25.0351		9.45449	43.0366		86.8925
Mariana_0FL-2	15.7655	15.0132	1.74287	103.009	761.738	13.5382	112.4		4.44626			18.2341	5.6383		380.847	8.16684	45.6579	78.2123		144.321			5.16436	154.443	8.08671	10.9293	5.99007	3.82543		7.86932	160.256		16.6641	121.695			103.337		7.04584	35.894		38.8114
Mariana_9600FL	48.5051	93.0308	1.30448	114.93	349.923	14.4354	165.656		5.72692		1.23439	6.77908	43.9065		298.207	3.62058	74.4306	161.443	0.617112	306.657			4.08449	96.3624	19.6105	59.6941	6.1606	3.85767		15.8005	149.443		73.3596	13.1689	2.52041		98.7325		2.38891	75.2622		45.7056
Mariana_T1L6T2	7.52402	0.740417		92.2349	395.611	64.3961	77.5726		3.20385			122.507	5.24364		205.391	6.52869	68.8335	126.609		573.953			3.99431	43.6024		36.5108	77.177	46.0876		18.4594	166.148		35.7303	18.9543	12.1139		38.2882		7.07266	45.9287		67.8601
Mariana_0FL-1	44.9269	34.2186	0.400398	136.626	731.243	29.3021	146.76		4.26569			26.2554	20.3249		376.315	75.6827	76.1944	102.246	1.15645	254.54	0.366721		2.27072	98.1215	11.4067	41.6982	15.4646	16.2776		5.41312	174.629		64.6622	65.7278	1.20872		101.279		4.7478	78.3086		21.4053
Mariana_B-3	10.1189	11.1204	8.21113	69.0892	343.205	56.6452	129.296		28.5317	8.52511		75.9754	6.70427	0	186.932	26.7508	50.5647	147.254	0.526189	562.281			10.7578	58.9674	2.3956	19.5127	58.5272	40.3823		36.303	121.2		47.0118	18.4545	2.23618		51.7407		3.55744	44.222		81.7308
Mariana_TY35	2.858	4.8949	1.897	20.8241	237.559	31.5023	29.6973	2.98582	9.07867			15.243	3.85151		79.7813	10.2163	19.0065	96.9964	4.22156	335.739			1.65439	24.22	1.01814	8.08015	26.3257	16.4208		23.5083	280.328		29.5598	1.11752	3.66731		8.87789		1.51029	22.8052		38.385
Mariana_4000FL-1	58.6217	73.0223	0.801615	109.012	374.086	36.8872	148.066	1.31554	5.4001			35.0051	37.2351		246.556	3.3081	93.7275	159.168	4.27797	324.838			3.70743	74.4729	25.1156	54.7542	25.7938	15.361		19.2474	138.438		48.4745	18.0755	3.0753		81.1554		2.92495	76.7707		37.3361
Mariana_9-2-5	1.79246	7.04442	5.8699	40.7173	250.073	38.8294	45.8964	1.13859	4.11394			34.3293	4.49362		117.816	14.8173	46.6481	95.7027	0.62796	309.88	0.279578		5.15139	43.7626		18.9863	33.5063	28.0017		10.2368	258.789		26.2171	3.7495	2.16122		19.4856		4.15324	23.4325		42.3158
Mariana_2000FL-1	26.4074	66.6692	1.03343	97.3595	624.538	26.3225	108.207	1.22895	12.0378			44.0093	19.3593		303.208	12.7837	113.489	142.211	3.61884	247.022	1.53762		5.4401	83.5161	10.9065	13.5633	6.03908	16.1391		8.60097	159.663		21.3483	108.382	1.68616		93.5122		1.74172	58.3389		31.326
Mariana_10500PA	136.173	59.3629	1.88894	83.9482	353.312	4.71094	46.6149		4.9628			1.66906	18.7922		251.222	1.58496	44.1993	219.616	5.79408	268.698				22.2125	3.33575	61.2933	15.2571	1.04355		0.552855	160.291		45.8623	11.7094	1.66762		35.9945		0.496717	49.9158		32.5619
Mariana_9-2-3	0.947839	6.91333	9.01103	34.932	273.476	31.6558	40.1834	0.921479	3.52942			25.4394	4.681		109.994	20.2878	30.8187	98.9553	0.667049	286.209			4.9717	43.051	0.162926	13.0949	33.5954	32.0435		12.8905	233.256		24.8219	5.7121	5.74351		15.6449		5.97201	24.1109		44.9424
Mariana_9-3-3	0.868367	30.6466	8.10453	36.5822	243.419	35.4064	71.12	10.1253	19.0596			41.1237	2.59951		137.442	23.4609	37.3898	120.13	0.88983	315.984			7.01037	58.9087	2.52674	13.9492	35.5669	32.7059		24.2286	263.078		32.7838	5.17601	3.69557		23.2099		5.93502	26.2262		41.863
Mariana_3-5	10.9495	26.1411	11.8879	53.649	303.039	64.2561	121.813	11.7828	27.8905	0.894373		34.4957	3.33186		165.47	12.5704	36.5933	145.488	4.13326	370.982			3.49159	66.1535	1.79726	11.9508	16.6163	24.1759		20.797	244.113		36.9418	6.36547	2.16725		37.481		3.05096	26.4286		92.8012
Mariana_T1L10-3	9.29787	4.75377	22.8611	79.7565	386.357	65.1716	95.9458	2.29511	2.52353			46.0139	3.98368		115.679	14.2307	38.2999	120.447		488.962	0.740947		9.61932	21.3975	0	20.2688	24.5179	38.2723		12.5771	137.049		19.7281	4.14683	0.43901	1.26507	40.2405		8.05875	42.1708		85.4533

## Sheet: Table S6
Sample	Bin Id	Completeness	Contamination	Size	mag_domain	mag_phylum	mag_class	mag_order	mag_family	mag_genus	mag_species	K00273	K00285	K00823	K00824	K00826	K01753	K01754	K01760	K01775	K01776	K01777	K01779	K02619	K03153	K05396	K12235	K14155	K17950	K18425	K19746	K19967	K21060	K21898	K25316	K26064	K26272	K01778	K20498	K21061	K25317	K23120	K03340	K18348	K03825	K10793
Mariana_0FL-1	Mariana_0FL-1_1	96.14	4.02	5530019	d__Bacteria	p__Actinomycetota	c__Actinomycetes	o__Mycobacteriales	f__Mycobacteriaceae	g__Mycobacterium	s__	0	0.913024	0	0	0	0.757208	0	0	1.88949	1.1536	0	0	0.891472	0	0	0	0	0	0	0	0	0	0	0	0	0	0	0	0	0	0	0	0	0	0
Mariana_0FL-1	Mariana_0FL-1_10	72.58	1.98	1853071	d__Bacteria	p__Pseudomonadota	c__Alphaproteobacteria	o__Puniceispirillales	f__Puniceispirillaceae	g__UBA8309	s__UBA8309 sp913048595	0	0.689718	0	0.82449	0	0	1.05569	0	1.23119	0	0.840799	0	0	0	0	0	1.04931	1.45051	0	0	1.2829	0	0	0	0.855974	0	0	0	0	0	0	0	0	0	0
Mariana_0FL-1	Mariana_0FL-1_12	99.08	3.35	3464350	d__Bacteria	p__Pseudomonadota	c__Alphaproteobacteria	o__Caulobacterales	f__Hyphomonadaceae	g__Hyphomonas	s__Hyphomonas sp000682775	2.16892	0	0	2.11981	0	0	0	1.60038	3.23958	1.86453	0	0	0	2.13866	0	0	0	0	1.62603	0	0	0	0	0	0	0	0	0	0	0	0	0	0	0	0
Mariana_0FL-1	Mariana_0FL-1_13	79.13	4.04	2014060	d__Bacteria	p__Pseudomonadota	c__Gammaproteobacteria	o__Pseudomonadales	f__Halieaceae	g__Luminiphilus	s__Luminiphilus sp002862405	0	0	0	0	0	0	0	0	1.10096	0	0	2.55451	0	0	1.79042	0	0	0	0	0	0	0	0	0	0	0	0	0	0	0	0	0	0	0	0
Mariana_0FL-1	Mariana_0FL-1_14	66.72	1.72	3209929	d__Bacteria	p__Pseudomonadota	c__Alphaproteobacteria	o__Rhodobacterales	f__Rhodobacteraceae	g__Pseudooceanicola	s__Pseudooceanicola pacificus	0	0.766353	0	1.26568	0	0	0.340601	0	0.726714	1.21904	0.796704	0	0	0	0	0	0	0	0	1.32917	1.57586	1.0107	0	0	0	1.99619	0	0	0	0	0	0	0	0	0
Mariana_0FL-1	Mariana_0FL-1_15	96.81	1.01	3653266	d__Bacteria	p__Pseudomonadota	c__Gammaproteobacteria	o__Nevskiales	f__OUC007	g__Abyssibacter	s__	0	0	0	0	0	0	0	0.799673	0.823355	1.14953	0	0	0	0.792779	0	0	0	0	0.953527	0	0	0	0	0	0	0	0	0	0	0	0	0	0	0	0
Mariana_0FL-1	Mariana_0FL-1_16	88.67	1.79	3215555	d__Bacteria	p__Pseudomonadota	c__Alphaproteobacteria	o__Caulobacterales	f__Hyphomonadaceae	g__Henriciella	s__Henriciella pelagia	7.58309	0	0	9.4094	0	0	0	7.22392	17.3558	11.4096	0	0	0	0	0	0	0	0	0	0	0	0	0	0	0	0	0	0	0	0	0	0	0	0	0
Mariana_0FL-1	Mariana_0FL-1_17	54.83	1.56	1453267	d__Bacteria	p__Pseudomonadota	c__Alphaproteobacteria	o__Sphingomonadales	f__Sphingomonadaceae	g__Qipengyuania	s__Qipengyuania pacifica	0	0	0	0	0	0	1.57608	1.42269	0	0	0	1.91921	0	0	0	0	0	0	0	2.18531	0	0	0	0	0	0	0	0	0	0	0	0	0	0	0
Mariana_0FL-1	Mariana_0FL-1_18	93.7	3.46	3836378	d__Bacteria	p__Pseudomonadota	c__Gammaproteobacteria	o__Enterobacterales	f__Alteromonadaceae	g__Alteromonas	s__Alteromonas australica	12.4527	0	0	9.68946	0	0	12.0685	0	15.0214	0	0	0	0	0	0	0	0	0	0	0	0	0	0	12.5801	0	0	0	0	0	0	0	0	0	0	0
Mariana_0FL-1	Mariana_0FL-1_19	83.6	1.66	1932620	d__Archaea	p__Thermoplasmatota	c__Poseidoniia	o__Poseidoniales	f__Poseidoniaceae	g__Poseidonia	s__Poseidonia sp002694525	0	0	0	0	0	0	0	0	0	0	0	0	0	0	0	0	0	0	0	0	0	0	0	0	0	0	0	0	0	0	0	0	0	0	0
Mariana_0FL-1	Mariana_0FL-1_2	91.48	2.36	1875785	d__Bacteria	p__Planctomycetota	c__Phycisphaerae	o__Phycisphaerales	f__SM1A02	g__UBA8653	s__UBA8653 sp002862275	0	0	0	0	0	0	1.12837	0	0.843176	0	0	0	0	0	0	0	0	0	0	0	0	0	0	0	0	0	0	0	0	0	0	0	0	0	0
Mariana_0FL-1	Mariana_0FL-1_20	97.67	1.56	2997379	d__Bacteria	p__Pseudomonadota	c__Alphaproteobacteria	o__Thalassobaculales	f__Thalassobaculaceae	g__TMED26	s__TMED26 sp002694075	0	1.36078	0	0.977301	0	0	0	0.949363	0.8999	0	0	0	0	0	0	0	0	1.2245	0	1.39521	1.48366	0	0	0	0	1.55565	0	0	0	0	0	0	0	0	0
Mariana_0FL-1	Mariana_0FL-1_21	74.02	8.83	3854834	d__Bacteria	p__Pseudomonadota	c__Alphaproteobacteria	o__Rhizobiales	f__Rhizobiaceae	g__Oricola	s__Oricola sp002706335	0	2.44581	0	1.97975	0	0	0	1.68365	1.59624	2.64177	0	0	0	0	0	0	1.03518	0	0	0	0	0	0	1.50064	1.31688	1.43175	0	0	0	0	0	0	0	0	0
Mariana_0FL-1	Mariana_0FL-1_22	75.68	3.64	1798342	d__Archaea	p__Thermoplasmatota	c__Poseidoniia	o__Poseidoniales	f__Poseidoniaceae	g__MGIIa-L1	s__MGIIa-L1 sp002506025	0	0	0	0	0	0	0	0	0	0	0	0	0	0	0	0	0	0	0	0	0	0	0	0	0	0	0	0	0	0	0	0	0	0	0
Mariana_0FL-1	Mariana_0FL-1_23	53.79	3.45	1381599	d__Bacteria	p__Pseudomonadota	c__Gammaproteobacteria	o__Pseudomonadales	f__Porticoccaceae	g__AAA300-D14	s__AAA300-D14 sp002715065	0	0	0	2.00967	0	0	0	0	1.60809	0	0	0	0	0	0	0	0	0	0	0	0	0	0	0	0	0	0	0	0	0	0	0	0	0	0
Mariana_0FL-1	Mariana_0FL-1_24	57.31	0.04	2090242	d__Bacteria	p__Verrucomicrobiota	c__Verrucomicrobiae	o__Verrucomicrobiales	f__DEV007	g__Arctic95D-9	s__Arctic95D-9 sp002862135	0	0	0	0	0	0	0	0	0.597158	0	0	0	0	0	0	0	0	0	0	0	0.534376	0	0	0	0	0	0	0	0	0	0	0	0	0	0
Mariana_0FL-1	Mariana_0FL-1_25	98.75	1.28	5289823	d__Bacteria	p__Planctomycetota	c__Planctomycetia	o__Pirellulales	f__Pirellulaceae	g__GCA-2862225	s__GCA-2862225 sp002862225	0	0.987663	0	0	0	0	0	1.12583	0	0	0	0	0	1.17043	0	1.44227	0	0	0	0	0	0	0	0	0	1.28747	0	0	0	0	0	0	0	0	0
Mariana_0FL-1	Mariana_0FL-1_26	73.6	0.8	1220426	d__Archaea	p__Thermoplasmatota	c__Poseidoniia	o__Poseidoniales	f__Thalassarchaeaceae	g__MGIIb-O5	s__MGIIb-O5 sp028283505	0.799673	0	0	0	0	0	0	0	0	0	0	0	0	0	0	0	0	0	0	0	0	0	0	0	0	0	0	0	0	0	0	0	0	0	0
Mariana_0FL-1	Mariana_0FL-1_27	60	1.82	558157	d__Bacteria	p__Patescibacteria	c__Saccharimonadia	o__Saccharimonadales	f__UBA1020	g__JACKGP01	s__	0	0	0	0	0	0	0	0	0	0	0	0	0	0	0	0	0	0	0	0	0	0	0	0	0	0	0	0	0	0	0	0	0	0	0
Mariana_0FL-1	Mariana_0FL-1_28	81.62	5.44	2326904	d__Bacteria	p__Pseudomonadota	c__Gammaproteobacteria	o__Pseudomonadales	f__Azotimanducaceae_A	g__UBA4421	s__UBA4421 sp902565895	0	0	0	0	0	0	0	0	2.06036	2.68041	0	0	0	0	0	0	0	0	0.677501	0	0	0	0	0	0	0	0	0	0	0	0	0	0	0	0
Mariana_0FL-1	Mariana_0FL-1_29	61.4	1.87	2495153	d__Bacteria	p__Pseudomonadota	c__Alphaproteobacteria	o__Sphingomonadales	f__Sphingomonadaceae	g__Qipengyuania	s__Qipengyuania algicida	0	0	0.904723	0	0	0	0	0	0.685107	1.14561	0	1.179	0	0	0	0	0	0	0	0.793648	0	0	0	0	0	0.842097	0	0	0	0	0	0	0	0	0
Mariana_0FL-1	Mariana_0FL-1_3	84.49	3.07	3599053	d__Bacteria	p__Pseudomonadota	c__Alphaproteobacteria	o__Sphingomonadales	f__Sphingomonadaceae	g__Sphingomonas	s__Sphingomonas sp005503355	0.788953	0	0	0	0	0	0	1.29129	0.705316	0.574765	0	0	0	0	0	0	0	0.72897	0	0.958058	0.36785	0	0	0	0	0.639738	0	0	0	0	0	0	0	0	0
Mariana_0FL-1	Mariana_0FL-1_30	82.65	5.1	2892528	d__Bacteria	p__Pseudomonadota	c__Gammaproteobacteria	o__Pseudomonadales	f__Azotimanducaceae_A	g__UBA4421	s__UBA4421 sp902528515	0	0	0	1.38902	0	0	0	0	3.52694	0.879052	0	1.59166	0	0	0	0	0	1.37944	0	0	0	0	0	0	0	0	0	0	0	0	0	0	0	0	0
Mariana_0FL-1	Mariana_0FL-1_31	94.87	1.28	2770950	d__Bacteria	p__Actinomycetota	c__Acidimicrobiia	o__Acidimicrobiales	f__Aldehydirespiratoraceae	g__UBA11606	s__UBA11606 sp002694825	0	0	1.63783	0	0	0	0	0	1.34369	1.41481	0	0	0	0	0	0	0	1.93678	0	1.02047	1.26797	0	0	0	0	0	0	0	0	0	0	0	0	0	0
Mariana_0FL-1	Mariana_0FL-1_32	94.84	4.48	3739206	d__Bacteria	p__Pseudomonadota	c__Gammaproteobacteria	o__Pseudomonadales	f__Pseudomonadaceae	g__Halopseudomonas	s__Halopseudomonas pachastrellae	0	1.56802	1.79305	0	0	0	0	0	4.34669	1.86031	0	0	0	1.57865	0	0	0	0	1.73831	0	0	0	0	0	0	0	0	0	0	0	0	0	0	0	0
Mariana_0FL-1	Mariana_0FL-1_33	91.11	1.56	2964915	d__Bacteria	p__Pseudomonadota	c__Gammaproteobacteria	o__Pseudomonadales	f__Alcanivoracaceae	g__Alloalcanivorax	s__Alloalcanivorax venustensis	0	0	0	0.679447	0	0	0	0	0.762048	1.52784	0	0	0	0.664173	0	0	0	0	0.979927	0	0	0	0	0	1.46607	0	0	0	0	0	0	0	0	0	0
Mariana_0FL-1	Mariana_0FL-1_34	57	4.81	2318394	d__Bacteria	p__Pseudomonadota	c__Alphaproteobacteria	o__Caulobacterales	f__Parvularculaceae	g__Hyphococcus	s__	0.324867	0	0	0.661484	0	0	0	0.459812	0	0	0	0.642018	0	0	0	0	0	0	0	0	0	0	0	0	0	0	0	0	0	0	0	0	0	0	0
Mariana_0FL-1	Mariana_0FL-1_35	96.01	3.71	2839439	d__Bacteria	p__Pseudomonadota	c__Alphaproteobacteria	o__Sphingomonadales	f__Sphingomonadaceae	g__Qipengyuania	s__Qipengyuania flava	0	0	0	0	0	0	0	2.57222	1.67931	3.07113	0	2.33904	0	0	0	0	0	0	0	4.45325	0	0	0	0	0	0	0	0	0	0	0	0	0	0	0
Mariana_0FL-1	Mariana_0FL-1_36	97.23	2.34	4716845	d__Bacteria	p__Pseudomonadota	c__Alphaproteobacteria	o__Rhodobacterales	f__Rhodobacteraceae	g__Pseudooceanicola_C	s__Pseudooceanicola_C lipolyticus	0	1.09479	0	1.40498	0	0	0	1.84659	1.03957	1.80519	0	0.741019	0	0	1.29408	0	1.45569	1.07874	0	0.562536	0	0	0	0	0	1.45928	0	0	0	0	0	0	0	0	0
Mariana_0FL-1	Mariana_0FL-1_37	98.58	1.63	3393297	d__Bacteria	p__Actinomycetota	c__Actinomycetes	o__Propionibacteriales	f__Nocardioidaceae	g__Aeromicrobium	s__Aeromicrobium sp024655735	0	0	0	0	0	0	0	0	2.37322	2.64947	0	0	0	0	1.77522	0	0	0	0	0	0	0	0	2.60494	0	0	0	0	0	0	0	0	0	0	0
Mariana_0FL-1	Mariana_0FL-1_38	55.45	4.69	3085752	d__Bacteria	p__Pseudomonadota	c__Gammaproteobacteria	o__Enterobacterales	f__Alteromonadaceae	g__Alteromonas	s__Alteromonas aggregata	0	0	0	0.478971	0	0	0	0	0.707403	0	0	0	0	0	0	0	0	0	0	0	0	0	0	0	0	0.481199	0	0	0	0	0	0	0	0	0
Mariana_0FL-1	Mariana_0FL-1_39	98.29	3.05	4761928	d__Bacteria	p__Pseudomonadota	c__Gammaproteobacteria	o__Enterobacterales	f__Alteromonadaceae	g__Alteromonas	s__Alteromonas sp002335925	8.1396	0	0	5.80969	0	0	9.89625	0	8.82272	0	0	7.46448	0	0	0	0	0	0	0	0	0	0	0	0	0	6.94551	0	0	0	0	0	0	0	0	0
Mariana_0FL-1	Mariana_0FL-1_4	97.18	2.17	4237321	d__Bacteria	p__Pseudomonadota	c__Alphaproteobacteria	o__Rhodospirillales_A	f__Thalassospiraceae	g__Thalassospira	s__Thalassospira sp001613795	0	7.02081	0	2.40393	0	0	0	2.97349	6.62219	0	4.58303	0	0	0	0	0	0	0	0	2.81922	2.99075	0	0	0	0	2.89613	0	0	0	0	0	0	0	0	0
Mariana_0FL-1	Mariana_0FL-1_40	97.67	0.73	2966445	d__Bacteria	p__Actinomycetota	c__Actinomycetes	o__Propionibacteriales	f__Nocardioidaceae	g__Aeromicrobium	s__Aeromicrobium sp023146395	0	1.5806	0	0	0	0	0	0	1.01655	1.38936	0	1.61233	0	0	1.12837	0	0	0	0	0	0	0	1.20872	0	0	1.53271	0	0	0	0	0	0	0	0	0
Mariana_0FL-1	Mariana_0FL-1_41	88.57	2.8	3713661	d__Bacteria	p__Pseudomonadota	c__Gammaproteobacteria	o__Pseudomonadales	f__Azotimanducaceae_A	g__	s__	0	0	0	0	0	0	0	0	0.70645	0	0	0.844954	0	0	0	0	0	1.05774	0.472949	0.70367	0	0	0	0.459812	0	0.530552	0	0	0	0	0	0	0	0	0
Mariana_0FL-1	Mariana_0FL-1_42	76.86	2.71	1929675	d__Bacteria	p__Pseudomonadota	c__Alphaproteobacteria	o__Rhodobacterales	f__Rhodobacteraceae	g__MED-G52	s__MED-G52 sp001627925	0	2.61636	0	2.08277	0	0	0	0	2.28577	2.25664	0	0	0	0	0	0	0	0	0	0	0	0	0	0	0	0	0	0	0	0	0	0	0	0	0
Mariana_0FL-1	Mariana_0FL-1_43	89.41	2.6	2942348	d__Bacteria	p__Pseudomonadota	c__Alphaproteobacteria	o__Caulobacterales	f__Hyphomonadaceae	g__Henriciella	s__	1.35966	0	0	0.867857	0	0	0.866515	1.04557	1.01602	0.966384	0	0	0	0	0	0	0	0	0	0	0	0	0	0	0	0	0	0	0	0	0	0	0	0	0
Mariana_0FL-1	Mariana_0FL-1_44	97.72	2.79	5300951	d__Bacteria	p__Pseudomonadota	c__Gammaproteobacteria	o__Pseudomonadales	f__Ketobacteraceae	g__Ketobacter	s__Ketobacter sp002471665	0	2.41949	0	0	0	0	0	0	3.01082	2.69996	0	0	0	3.01557	0	0	0	0	0	0	0	0	0	0	0	0	0	0	0	0	0	0	0	0	0
Mariana_0FL-1	Mariana_0FL-1_45	92.94	2.45	3865345	d__Bacteria	p__Pseudomonadota	c__Alphaproteobacteria	o__Rhodobacterales	f__Rhodobacteraceae	g__Pseudooceanicola	s__Pseudooceanicola atlanticus	0	0	0	3.6174	0	0	3.82805	0	3.79213	2.76566	0	0	0	0	0	0	3.82033	0	0	9.97951	0	2.7874	0	0	0	4.47459	0	0	0	0	0	0	0	0	0
Mariana_0FL-1	Mariana_0FL-1_46	63.12	0	665348	d__Bacteria	p__Patescibacteria	c__Saccharimonadia	o__Saccharimonadales	f__UBA1020	g__	s__	0	0	0	0	0	0	0	0	0	0.991338	0	0	0	0	0	0	0	0	0	0	0	0	0	0	0	0	0	0	0	0	0	0	0	0	0
Mariana_0FL-1	Mariana_0FL-1_47	68.78	0.8	4403113	d__Bacteria	p__Planctomycetota	c__Planctomycetia	o__Isosphaerales	f__Isosphaeraceae	g__Paludisphaera	s__	0	0.55399	0	0.568495	0	0	0.476634	0	0	0	0	0	0	0.277908	0	0	0	0	0	0	0.544267	0	0	0	0	0	0	0	0	0	0	0	0	0	0
Mariana_0FL-1	Mariana_0FL-1_49	54.23	5.17	2558286	d__Bacteria	p__Verrucomicrobiota	c__Verrucomicrobiae	o__Verrucomicrobiales	f__Akkermansiaceae	g__Roseibacillus_B	s__Roseibacillus_B sp002723015	0.540604	0.395151	0	0	0	0	0	0	0.506377	0.377703	0	0.364018	0	0	0	0	0	0	0	0	0	0	0	0	0	0	0	0	0	0	0	0	0	0	0
Mariana_0FL-1	Mariana_0FL-1_5	90.9	0.55	3489719	d__Bacteria	p__Pseudomonadota	c__Alphaproteobacteria	o__Caulobacterales	f__Hyphomonadaceae	g__UBA5336	s__	0	17.0897	0	15.1958	0	0	0	13.6118	13.3799	0	0	18.1976	0	0	0	0	0	0	16.2065	0	0	0	0	0	0	15.2549	0	0	0	0	0	0	0	0	0
Mariana_0FL-1	Mariana_0FL-1_50	59.69	3.7	980030	d__Bacteria	p__Pseudomonadota	c__Alphaproteobacteria	o__Parvibaculales	f__RS24	g__UBA7378	s__UBA7378 sp913020275	0	0.716451	0	0	0	0	0	0.66377	0	0	0	0	0	0	0	0	0	0	0.681203	0	0	0	0	0	0	0	0	0	0	0	0	0	0	0	0
Mariana_0FL-1	Mariana_0FL-1_51	98.31	6.11	5346674	d__Bacteria	p__Pseudomonadota	c__Alphaproteobacteria	o__Rhodobacterales	f__Rhodobacteraceae	g__Salipiger	s__Salipiger bermudensis	0	2.28795	0	4.11915	0	0	4.02692	0	2.65787	3.69886	0	0	0	0	0	0	2.93671	0	2.85605	2.21063	0	0	0	0	0	4.22641	0	0	0	0	0	0	0	0	0
Mariana_0FL-1	Mariana_0FL-1_53	50.71	7.29	3272567	d__Bacteria	p__Actinomycetota	c__Actinomycetes	o__S36-B12	f__S36-B12	g__S36-B12	s__	0	0.371907	0	0	0.344859	0	0	0	0.359717	0.589107	0.405072	0	0	0	0	0	0	0	0	0	0	0	0	0	0	0	0	0	0	0	0	0	0	0	0
Mariana_0FL-1	Mariana_0FL-1_54	50.63	4.31	3169800	d__Bacteria	p__Pseudomonadota	c__Alphaproteobacteria	o__Sphingomonadales	f__Sphingomonadaceae	g__Sphingomonas	s__	0	0	0	0	0	0	0	1.20889	0.600927	0.439146	0	0.436029	0	0	0	0	0	0	0	0.58663	0	0	0	0.517537	0	0	0	0	0	0	0	0	0	0	0
Mariana_0FL-1	Mariana_0FL-1_6	98.75	1.22	3611685	d__Bacteria	p__Pseudomonadota	c__Alphaproteobacteria	o__Sphingomonadales	f__Sphingomonadaceae	g__Sphingopyxis	s__Sphingopyxis terrae_A	0	4.67494	0	0	0	0	4.19404	3.85464	4.39935	4.70068	0	4.63759	0	0	0	0	0	0	0	3.9084	0	0	0	0	0	4.65112	0	0	0	0	0	0	0	0	0
Mariana_0FL-1	Mariana_0FL-1_7	76.05	1.98	3444309	d__Bacteria	p__Pseudomonadota	c__Gammaproteobacteria	o__Enterobacterales	f__Alteromonadaceae	g__Alteromonas	s__Alteromonas sp002729795	1.0826	0	0	0.280636	0	0	0	0	0	0	0	0	0	0	0	0	0	0	0	0	0	0	0	0.639738	0	1.68108	0	0	0	0	0	0	0	0	0
Mariana_0FL-1	Mariana_0FL-1_8	62.16	1.72	2686840	d__Bacteria	p__Pseudomonadota	c__Alphaproteobacteria	o__Caulobacterales	f__Maricaulaceae	g__Maricaulis	s__Maricaulis alexandrii	0	0.85875	0	0.663487	0	0	0	0.73043	0.621367	0	0	0	0	0	0	0	0	0	0	0	0	0	0	0	0	0	0	0	0	0	0	0	0	0	0
Mariana_0FL-1	Mariana_0FL-1_9	97.15	1.3	3133528	d__Bacteria	p__Pseudomonadota	c__Alphaproteobacteria	o__Caulobacterales	f__Maricaulaceae	g__Maricaulis	s__	0	1.32617	0	1.4623	0	0	0	1.69278	1.61556	0	0	0	0	0	0	0	0	0	0	0	0	0	0	0	0	0	0	0	0	0	0	0	0	0	0
Mariana_0FL-2	Mariana_0FL-2_1	75.27	0.86	1700872	d__Archaea	p__Thermoplasmatota	c__Poseidoniia	o__Poseidoniales	f__Poseidoniaceae	g__Poseidonia	s__Poseidonia sp002694525	0	0	0	0	0	0	0	0	0	0	0	0	0	0	0	0	0	0	0	0	0	0	0	0	0	0	0	0	0	0	0	0	0	0	0
Mariana_0FL-2	Mariana_0FL-2_10	67.24	0	786185	d__Bacteria	p__Pseudomonadota	c__Gammaproteobacteria	o__GCA-002705445	f__GCA-002716945	g__GCA-2728355	s__GCA-2728355 sp002728355	0	0	0	1.76858	0	0	0	0	0	0	0	0	0	0	0	0	0	0	0	0	0	0	0	0	0	0	0	0	0	0	0	0	0	0	0
Mariana_0FL-2	Mariana_0FL-2_11	85.04	3.5	5059564	d__Bacteria	p__Pseudomonadota	c__Alphaproteobacteria	o__Rhizobiales	f__Stappiaceae	g__Roseibium	s__Roseibium aggregatum_A	0	1.60312	0	0.533667	0	0	0.933451	0.66588	1.11891	0	0.681388	0	0	0	0	0	0	0	0	0.839564	0	0.102947	0	0	0.608677	0.699308	0	0	0	0	0	0	0	0	0
Mariana_0FL-2	Mariana_0FL-2_12	50.34	3.45	1759241	d__Bacteria	p__Pseudomonadota	c__Alphaproteobacteria	o__Caulobacterales	f__Hyphomonadaceae	g__Henriciella	s__Henriciella pelagia	0.396431	0	0	0.698812	0	0	0	0	0.415163	1.53267	0	0	0	0	0	0	0	0	0	0	0	0	0	0	0	0	0	0	0	0	0	0	0	0	0
Mariana_0FL-2	Mariana_0FL-2_13	91.7	4.33	5217672	d__Bacteria	p__Planctomycetota	c__Planctomycetia	o__Pirellulales	f__Pirellulaceae	g__GCA-2862225	s__GCA-2862225 sp002862225	0	1.9308	0	0	0	0	0	0.924665	0	0	0	0	0	0	0	0	0	0	0	0	0	0	0	0	0	0.976819	0	0	0	0	0	0	0	0	0
Mariana_0FL-2	Mariana_0FL-2_14	57.4	2.15	2528604	d__Bacteria	p__Pseudomonadota	c__Alphaproteobacteria	o__Rhodobacterales	f__Rhodobacteraceae	g__Sagittula	s__Sagittula sp002814095	0	0.730661	0	0	0	0	0.721508	0	0.378419	0.340389	0	0.381046	0	0	0	0	0	0	0	0	0	0	0	0	0.636718	1.04648	0	0	0	0	0	0	0	0	0
Mariana_0FL-2	Mariana_0FL-2_15	94	0.27	2564453	d__Bacteria	p__Pseudomonadota	c__Gammaproteobacteria	o__Pseudomonadales	f__Moraxellaceae	g__Acinetobacter	s__Acinetobacter sp002165255	0	1.72183	0	0	0	0	0	0	1.41009	0.835521	0	0	0	0.741496	0	0	0	0	0	0	0	0	0	0	0	0	0	0	0	0	0	0	0	0	0
Mariana_0FL-2	Mariana_0FL-2_16	66.11	5.55	2124512	d__Bacteria	p__Pseudomonadota	c__Alphaproteobacteria	o__Sphingomonadales	f__Sphingomonadaceae	g__Alteriqipengyuania	s__Alteriqipengyuania bathyomarina	0	0	0	0	0	0	0	0.859444	0.707683	0	0	0.730878	0	0	0	0	0	0	0	0.542018	0	0	0	0	0	0.594311	0	0	0	0	0	0	0	0	0
Mariana_0FL-2	Mariana_0FL-2_17	76.62	0.54	1706616	d__Bacteria	p__Bacteroidota	c__Bacteroidia	o__Flavobacteriales	f__UA16	g__UBA11663	s__UBA11663 sp002863145	0	0	0	0	0	0	0	0	0	0.54519	0	0	0	0	0	0	0	0	0	0	0	0	0	0	0	0	0	0	0	0	0	0	0	0	0
Mariana_0FL-2	Mariana_0FL-2_18	97.54	1.8	3394734	d__Bacteria	p__Actinomycetota	c__Actinomycetes	o__Propionibacteriales	f__Nocardioidaceae	g__Aeromicrobium	s__Aeromicrobium sp005788575	0	0	1.12824	0	0	0	0	0	0.998474	1.28664	0	0	0	0	0.985302	0	0	0	0	0	0	0	0	0	0	0	0	0	0	0	0	0	0	0	0
Mariana_0FL-2	Mariana_0FL-2_19	77.18	2.58	3921558	d__Bacteria	p__Pseudomonadota	c__Gammaproteobacteria	o__Pseudomonadales	f__Ketobacteraceae	g__Ketobacter	s__Ketobacter sp002471665	0	0	0	0	0	0	0	0	0.786345	0.456305	0	0	0	0	0	0	0	0	0	0	0	0	0	0	0	0	0	0	0	0	0	0	0	0	0
Mariana_0FL-2	Mariana_0FL-2_2	84.38	1.36	1793541	d__Bacteria	p__Planctomycetota	c__Phycisphaerae	o__Phycisphaerales	f__SM1A02	g__UBA8653	s__UBA8653 sp002862275	0	0	0	0	0	0	0.986686	0	1.01135	0	0	0	0	0	0	0	0	0	0	0	0	0	0	0	0	0	0	0	0	0	0	0	0	0	0
Mariana_0FL-2	Mariana_0FL-2_20	60.53	0	1134343	d__Archaea	p__Thermoplasmatota	c__Poseidoniia	o__Poseidoniales	f__Thalassarchaeaceae	g__UBA36	s__UBA36 sp001629255	0	0	0	0	0	0	2.29623	0	0	0	0	0	0	0	0	0	0	0	0	0	0	0	0	0	0	0	0	0	0	0	0	0	0	0	0
Mariana_0FL-2	Mariana_0FL-2_21	65.67	2.16	1407591	d__Bacteria	p__Pseudomonadota	c__Gammaproteobacteria	o__Pseudomonadales	f__Porticoccaceae	g__AAA300-D14	s__AAA300-D14 sp002715065	0	0	0	3.37961	0	0	2.65496	0	2.49098	0	0	0	0	0	0	0	0	0	0	0	0	0	0	0	0	0	0	0	0	0	0	0	0	0	0
Mariana_0FL-2	Mariana_0FL-2_22	53.74	1.87	1337432	d__Archaea	p__Thermoplasmatota	c__Poseidoniia	o__Poseidoniales	f__Poseidoniaceae	g__MGIIa-K1	s__MGIIa-K1 sp002694245	0	0	0	0	0	0	0	0	0	0	0	0	0	0	0	0	0	0	0	0	0	0	0	0	0	0	0	0	0	0	0	0	0	0	0
Mariana_0FL-2	Mariana_0FL-2_23	72.04	3.5	3178430	d__Bacteria	p__Pseudomonadota	c__Gammaproteobacteria	o__Enterobacterales	f__Alteromonadaceae	g__Alteromonas	s__Alteromonas macleodii	0	0	0	3.38834	0	0	0	0	5.12612	0	0	0	0	0	0	0	0	0	0	0	0	0	0	4.83149	0	0	0	0	0	0	0	0	0	0	0
Mariana_0FL-2	Mariana_0FL-2_3	54.31	1.55	1555339	d__Bacteria	p__Actinomycetota	c__Acidimicrobiia	o__Acidimicrobiales	f__Ilumatobacteraceae	g__Casp-actino5	s__Casp-actino5 sp002727235	0	0	0	0	0	0	0	0	0	0.560995	0	0	0	0	0	0	0.86698	0	0	0	0	0	0	0	0	0	0	0	0	0	0	0	0	0	0
Mariana_0FL-2	Mariana_0FL-2_4	54.8	0	978416	d__Archaea	p__Thermoplasmatota	c__Poseidoniia	o__Poseidoniales	f__Thalassarchaeaceae	g__MGIIb-O5	s__MGIIb-O5 sp028283505	2.5692	0	0	0	0	0	0	0	0	0	0	0	0	0	0	0	0	0	0	0	0	0	0	0	0	0	0	0	0	0	0	0	0	0	0
Mariana_0FL-2	Mariana_0FL-2_5	61.23	2.4	938483	d__Archaea	p__Thermoplasmatota	c__Poseidoniia	o__MGIII	f__CG-Epi1	g__CG-Epi1	s__	0	0	0	0	0	0	0	0	0	0	0	0	0	0	0	2.24934	0	0	0	0	0	0	0	0	0	0	0	0	0	0	0	0	0	0	0
Mariana_0FL-2	Mariana_0FL-2_6	92.98	3.64	4040800	d__Bacteria	p__Pseudomonadota	c__Gammaproteobacteria	o__Enterobacterales	f__Alteromonadaceae	g__Alteromonas	s__Alteromonas australica	2.06003	0	0	1.38747	0	0	1.88492	0	2.71508	0	0	0	0	0	0	0	0	0	0	0	0	0	0	2.13782	0	0	0	0	0	0	0	0	0	0	0
Mariana_0FL-2	Mariana_0FL-2_7	68.42	3.51	1169806	d__Bacteria	p__Pseudomonadota	c__Alphaproteobacteria	o__TMED25	f__TMED25	g__TMED25	s__TMED25 sp002694595	0	0.871326	0	1.03695	0	0	0	0.690876	0.777821	0	0	0	0	0	0	0	0	0	0	0	0	0	0	0	0	0	0	0	0	0	0	0	0	0	0
Mariana_0FL-2	Mariana_0FL-2_8	84.33	2.23	2366473	d__Bacteria	p__Actinomycetota	c__Acidimicrobiia	o__Acidimicrobiales	f__Aldehydirespiratoraceae	g__UBA11606	s__UBA11606 sp002694825	0	0	0.644329	0	0	0	0	0	1.18412	0.417444	0	0	0	0	0	0	0	0	0	0	0.786335	0	0	0	0	0	0	0	0	0	0	0	0	0	0
Mariana_0FL-2	Mariana_0FL-2_9	82.56	2.64	1628779	d__Bacteria	p__Actinomycetota	c__Acidimicrobiia	o__Acidimicrobiales	f__UBA8592	g__UBA8592	s__UBA8592 sp002712415	0	0	1.07021	0	0	0	0	0	0.697751	0	0	0	0	0	0	0	0	0	0	0	0	0	0	0	0	0	0	0	0	0	0	0	0	0	0
Mariana_0PA-1	Mariana_0PA-1_1	51.88	8.1	3063121	d__Bacteria	p__Pseudomonadota	c__Alphaproteobacteria	o__Rhodobacterales	f__Rhodobacteraceae	g__Salipiger	s__Salipiger bermudensis	0	0.562163	0	0	0	0	1.1882	0	0.599191	1.30321	0	0	0	0	0	0	0	0	1.47154	0	0	0	0	0	0	0	0	0	0	0	0	0	0	0	0
Mariana_0PA-1	Mariana_0PA-1_10	99.64	0.54	3857290	d__Bacteria	p__Pseudomonadota	c__Gammaproteobacteria	o__Nevskiales	f__OUC007	g__Abyssibacter	s__	0	0	0	0	0	0	0	2.86029	2.20529	3.28432	0	0	0	1.91132	0	0	0	0	2.30564	0	0	0	0	0	0	0	0	0	0	0	0	0	0	0	0
Mariana_0PA-1	Mariana_0PA-1_11	90.09	2.42	3750256	d__Bacteria	p__Cyanobacteriota	c__Cyanobacteriia	o__Cyanobacteriales	f__Microcystaceae_A	g__Crocosphaera	s__Crocosphaera watsonii	0	0	0	0	0	0	0	0	0.56963	0.56357	0	0	0	0.770809	0	0	0	0	0	0	0	0	0	0	0	0	0	0	0	0	0	0	0	0	0
Mariana_0PA-1	Mariana_0PA-1_12	97.58	0	5386802	d__Bacteria	p__Planctomycetota	c__Planctomycetia	o__Pirellulales	f__Pirellulaceae	g__GCA-2862225	s__GCA-2862225 sp002862225	0	3.52756	0	0	0	0	0	3.17065	0	0	0	0	0	2.93544	0	3.87537	0	0	0	0	0	0	0	0	0	4.22123	0	0	0	0	0	0	0	0	0
Mariana_0PA-1	Mariana_0PA-1_13	83.27	2.26	3446734	d__Bacteria	p__Pseudomonadota	c__Alphaproteobacteria	o__Rhodobacterales	f__Rhodobacteraceae	g__Pseudooceanicola_C	s__Pseudooceanicola_C lipolyticus	0	0	0	1.24672	0	0	0	0	0.750701	2.33354	0	0.681045	0	0	0	0	1.41978	1.26009	0	1.09583	0	0	0	0	0	1.16314	0	0	0	0	0	0	0	0	0
Mariana_0PA-1	Mariana_0PA-1_14	96.27	2.99	2791590	d__Bacteria	p__Pseudomonadota	c__Alphaproteobacteria	o__Sphingomonadales	f__Sphingomonadaceae	g__Qipengyuania	s__Qipengyuania flava	0	0	0	0	0	0	0	0.859615	0.921314	1.20798	0	1.40756	0	0	0	0	0	0	0	2.09579	0	0	0	0	0	0	0	0	0	0	0	0	0	0	0
Mariana_0PA-1	Mariana_0PA-1_15	97.1	2.29	3250044	d__Bacteria	p__Pseudomonadota	c__Gammaproteobacteria	o__Pseudomonadales	f__Alcanivoracaceae	g__Alloalcanivorax	s__Alloalcanivorax venustensis	0	0	0	2.0632	0	0	0	0	1.75263	2.18251	0	0	0	3.49987	0	0	0	0	2.30209	0	0	0	0	0	2.28907	0	0	0	0	0	0	0	0	0	0
Mariana_0PA-1	Mariana_0PA-1_16	77.2	2.68	1678067	d__Archaea	p__Thermoplasmatota	c__Poseidoniia	o__Poseidoniales	f__Poseidoniaceae	g__MGIIa-L1	s__MGIIa-L1 sp002506025	0	0	0	0	0	0	0	0	0	0	0	0	0	0	0	0	0	0	0	0	0	0	0	0	0	0	0	0	0	0	0	0	0	0	0
Mariana_0PA-1	Mariana_0PA-1_17	77.6	1.5	1166490	d__Bacteria	p__Pseudomonadota	c__Alphaproteobacteria	o__Parvibaculales	f__RS24	g__Micropelagos	s__Micropelagos thuwalensis	0	0.893928	0	0	0	0	0	0	0.632544	0	0	0	0	0	0	0	0	0	0	0	0	0	0	0	0	0	0	0	0	0	0	0	0	0	0
Mariana_0PA-1	Mariana_0PA-1_18	100	0.68	3829042	d__Bacteria	p__Verrucomicrobiota	c__Verrucomicrobiae	o__Verrucomicrobiales	f__DEV007	g__Arctic95D-9	s__Arctic95D-9 sp002862135	0	1.1205	0	0	0	0	0	0	1.52888	1.51359	0	0	0	0	0	0	0	0	0	0	1.03406	0	0	0	0	0	0	0	0	0	0	0	0	0	0
Mariana_0PA-1	Mariana_0PA-1_19	64.26	6.9	3630172	d__Bacteria	p__Pseudomonadota	c__Gammaproteobacteria	o__Enterobacterales	f__Alteromonadaceae	g__Alteromonas	s__	0	0	0	7.06748	0	0	0	0	10.6902	0	0	0	0	0	0	0	0	0	0	0	0	0	0	10.1192	0	0	0	0	0	0	0	0	0	0	0
Mariana_0PA-1	Mariana_0PA-1_2	50.05	5.6	1095092	d__Archaea	p__Thermoplasmatota	c__Poseidoniia	o__Poseidoniales	f__Thalassarchaeaceae	g__MGIIb-N1	s__MGIIb-N1 sp002495675	0.470142	0	0	0	0	0	0	0	0	0	0	0	0	0	0	0	0	0	0	0	0	0	0	0	0	0	0	0	0	0	0	0	0	0	0
Mariana_0PA-1	Mariana_0PA-1_20	82.48	3.33	4359869	d__Bacteria	p__Pseudomonadota	c__Gammaproteobacteria	o__Enterobacterales	f__Alteromonadaceae	g__Alteromonas	s__Alteromonas sp950073835	3.34442	0	0	2.28907	0	0	2.68831	0	3.28109	0	0	2.49717	0	0	0	0	0	0	0	0	0	0	0	0	0	3.16404	0	0	0	0	0	0	0	0	0
Mariana_0PA-1	Mariana_0PA-1_21	86.66	3.06	3306477	d__Bacteria	p__Pseudomonadota	c__Gammaproteobacteria	o__Pseudomonadales	f__Pseudomonadaceae	g__Halopseudomonas	s__Halopseudomonas pachastrellae	0	2.00145	0.95756	0	0	0	0	0	1.38498	1.09003	0	0	0	1.25101	0	0	0	0	1.05522	0	0	0	0	0	0	0	0	0	0	0	0	0	0	0	0
Mariana_0PA-1	Mariana_0PA-1_22	84.31	4.39	3997057	d__Bacteria	p__Pseudomonadota	c__Gammaproteobacteria	o__Enterobacterales	f__Alteromonadaceae	g__Alteromonas	s__Alteromonas sp002335925	9.36437	0	0	7.47451	0	0	8.18793	0	7.51848	0	0	8.05208	0	0	0	0	0	0	0	0	0	0	0	0	0	7.56541	0	0	0	0	0	0	0	0	0
Mariana_0PA-1	Mariana_0PA-1_23	84	0.4	1947262	d__Archaea	p__Thermoplasmatota	c__Poseidoniia	o__Poseidoniales	f__Poseidoniaceae	g__Poseidonia	s__Poseidonia sp002694525	0	0	0	0	0	0	0	0	0	0	0	0	0	0	0	0	0	0	0	0	0	0	0	0	0	0	0	0	0	0	0	0	0	0	0
Mariana_0PA-1	Mariana_0PA-1_24	51.36	7.02	1908161	d__Bacteria	p__Actinomycetota	c__Actinomycetes	o__Actinomycetales	f__Microbacteriaceae	g__Microcella	s__	0	0	0	0	0	0	0	0	1.28309	1.67696	0	0	0	0	0	0	0	0	0	0	0	0	0	0.942807	0	0	0	0	0	0	0	0	0	0	0
Mariana_0PA-1	Mariana_0PA-1_25	92.27	2.87	3187895	d__Bacteria	p__Pseudomonadota	c__Alphaproteobacteria	o__Caulobacterales	f__Hyphomonadaceae	g__Henriciella	s__Henriciella pelagia	6.29268	0	0	7.48441	0	0	0	0	12.8244	8.2606	0	0	0	0	0	0	0	0	0	0	0	0	0	0	0	0	0	0	0	0	0	0	0	0	0
Mariana_0PA-1	Mariana_0PA-1_26	59.26	1.8	1593671	d__Bacteria	p__Pseudomonadota	c__Gammaproteobacteria	o__Pseudomonadales	f__Halieaceae	g__Luminiphilus	s__Luminiphilus sp002862405	0	0	0	1.45338	0	0	0	0	0	0	0.682173	1.03134	0	0	1.36767	0	0	0	0	0	0	0	0	0	0	0	0	0	0	0	0	0	0	0	0
Mariana_0PA-1	Mariana_0PA-1_27	61.95	0.8	1477547	d__Archaea	p__Thermoplasmatota	c__Poseidoniia	o__Poseidoniales	f__Poseidoniaceae	g__MGIIa-K1	s__MGIIa-K1 sp002694245	0	0	0	0	0	0	0	0	0	0	0	0	0	0	0	0	0	0	0	0	0	0	0	0	0	0	0	0	0	0	0	0	0	0	0
Mariana_0PA-1	Mariana_0PA-1_28	85.48	5.03	3028678	d__Bacteria	p__Pseudomonadota	c__Alphaproteobacteria	o__Caulobacterales	f__Hyphomonadaceae	g__Hyphomonas	s__Hyphomonas sp000682775	1.45964	0	0	1.67606	0	0	0	0.886748	2.87963	1.37546	0	0	0	1.61223	0	0	0	0	1.03387	0	0	0	0	0	0	0	0	0	0	0	0	0	0	0	0
Mariana_0PA-1	Mariana_0PA-1_29	72.67	4.51	1441371	d__Bacteria	p__Verrucomicrobiota	c__Verrucomicrobiae	o__Opitutales	f__Coraliomargaritaceae	g__UBA7441	s__	0	0	0	0	0	0	0	0	1.29096	0	0	0	0	0	0	0	1.17419	0	0	0	0	0	0	0	0	0	0	0	0	0	0	0	0	0	0
Mariana_0PA-1	Mariana_0PA-1_3	74.86	5.53	1457602	d__Bacteria	p__Verrucomicrobiota	c__Verrucomicrobiae	o__Opitutales	f__Coraliomargaritaceae	g__UBA7441	s__UBA7441 sp022448605	0	0	0	0	1.65808	0	0	0	1.74217	0	0	0	0	0	0	0	0.949383	0	0	0	0	0	0	0	0	0	0	0	0	0	0	0	0	0	0
Mariana_0PA-1	Mariana_0PA-1_30	79.05	1.8	2580443	d__Bacteria	p__Pseudomonadota	c__Alphaproteobacteria	o__Caulobacterales	f__Maricaulaceae	g__Maricaulis	s__	0	1.43328	0	1.20635	0	0	0	1.41391	0	0	0	0	0	0	0	0	0	0	0	0	0	0	0	0	0	0	0	0	0	0	0	0	0	0	0
Mariana_0PA-1	Mariana_0PA-1_4	80.75	1.28	2455427	d__Bacteria	p__Actinomycetota	c__Acidimicrobiia	o__Acidimicrobiales	f__Aldehydirespiratoraceae	g__UBA11606	s__UBA11606 sp002694825	0	0	0.507878	0	0	0	0	0	0.34314	0.571936	0	0	0	0	0	0	0	0	0	0.740124	0.384524	0	0	0	0	0	0	0	0	0	0	0	0	0	0
Mariana_0PA-1	Mariana_0PA-1_5	67.24	0	2908776	d__Bacteria	p__Pseudomonadota	c__Alphaproteobacteria	o__Caulobacterales	f__Hyphomonadaceae	g__UBA5336	s__	0	27.8752	0	25.3186	0	0	0	22.0549	20.1125	21.5238	0	29.3062	0	0	0	0	0	0	0	0	0	0	0	0	0	27.5958	0	0	0	0	0	0	0	0	0
Mariana_0PA-1	Mariana_0PA-1_6	79.93	2.65	2145119	d__Bacteria	p__Planctomycetota	c__Phycisphaerae	o__Phycisphaerales	f__SM1A02	g__UBA8087	s__UBA8087 sp002862305	0	0	0	0.565339	0	0	0	0.55943	0.773366	0	0	0	0	0	0	0.557051	0	0	0	0	0	0	0	0	0	0	0	0	0	0	0	0	0	0	0
Mariana_0PA-1	Mariana_0PA-1_7	53.06	1.08	1370151	d__Bacteria	p__Bacteroidota	c__Bacteroidia	o__Flavobacteriales	f__UA16	g__UBA8752	s__	0	0	0	0	0	0	0	0	0	0.264547	0	0	0	0	0	0	0	0	0	0	0	0	0	0	0	0	0	0	0	0	0	0	0	0	0
Mariana_0PA-1	Mariana_0PA-1_8	98.52	2.64	5157012	d__Bacteria	p__Pseudomonadota	c__Gammaproteobacteria	o__Pseudomonadales	f__Ketobacteraceae	g__Ketobacter	s__Ketobacter sp002471665	0	1.70979	0	0	0	0	0	0	1.75779	1.52915	0	0	0	1.80254	0	0	0	0	0	0	0	0	0	0	0	0	0	0	0	0	0	0	0	0	0
Mariana_0PA-1	Mariana_0PA-1_9	96.31	0.77	2099378	d__Bacteria	p__Planctomycetota	c__Phycisphaerae	o__Phycisphaerales	f__SM1A02	g__UBA8653	s__UBA8653 sp002862275	0	0	0	0	0	0	0	0	2.61928	0	0	0	0	0	0	0	0	0	0	0	0	0	0	0	0	0	0	0	0	0	0	0	0	0	0
Mariana_0PA-2	Mariana_0PA-2_1	85.59	1.98	1827625	d__Bacteria	p__Planctomycetota	c__Phycisphaerae	o__Phycisphaerales	f__SM1A02	g__UBA8653	s__UBA8653 sp002862275	0	0	0	0	0	0	0	0	2.89126	0	0	0	0	0	0	0	0	0	0	0	0	0	0	0	0	0	0	0	0	0	0	0	0	0	0
Mariana_0PA-2	Mariana_0PA-2_2	58.51	1.39	1325630	d__Archaea	p__Thermoplasmatota	c__Poseidoniia	o__Poseidoniales	f__Poseidoniaceae	g__Poseidonia	s__Poseidonia sp002694525	0	0	0	0	0	0	0	0	0	0	0	0	0	0	0	0	0	0	0	0	0	0	0	0	0	0	0	0	0	0	0	0	0	0	0
Mariana_0PA-2	Mariana_0PA-2_3	54.3	7.62	2076385	d__Bacteria	p__Pseudomonadota	c__Alphaproteobacteria	o__Sphingomonadales	f__Sphingomonadaceae	g__Croceicoccus	s__Croceicoccus sp020985305	0	0	0	0	0	0	0	0	1.18984	0	0	2.25998	0	0	0	0	0	0	0	0	0	0	0	0	0	3.85021	0	0	0	0	0	0	0	0	0
Mariana_0PA-2	Mariana_0PA-2_4	50.56	1.16	3055786	d__Bacteria	p__Pseudomonadota	c__Alphaproteobacteria	o__Rhizobiales	f__Stappiaceae	g__Roseibium	s__Roseibium aggregatum_A	0	4.06137	0	0	0	0	0	0	0	2.15802	1.91248	0	0	0	0	0	0	0	0	2.35212	0	0	0	0	2.91513	1.73974	0	0	0	0	0	0	0	0	0
Mariana_0PA-2	Mariana_0PA-2_5	74.06	3.72	3830345	d__Bacteria	p__Planctomycetota	c__Planctomycetia	o__Pirellulales	f__Pirellulaceae	g__GCA-2862225	s__GCA-2862225 sp002862225	0	2.9003	0	0	0	0	0.573917	0	0	0	0	0	0	1.33434	0	0	0	0	0	0	0	0	0	0	0	1.7724	0	0	0	0	0	0	0	0	0
Mariana_10400FL	Mariana_10400FL_1	90.14	1.1	2094749	d__Bacteria	p__Pseudomonadota	c__Alphaproteobacteria	o__Micavibrionales	f__GCA-2720935	g__GCA-2720935	s__GCA-2720935 sp002720935	0	0	0	0	0	0	0	0	0.591892	0	0	0.605135	0	0	0	0	0	0	0	0	0	0	0	0	0	0	0	0	0	0	0	0	0	0	0
Mariana_10400FL	Mariana_10400FL_10	59.11	2.31	1353319	d__Bacteria	p__Bacteroidota	c__Bacteroidia	o__Flavobacteriales	f__Flavobacteriaceae	g__PRS1	s__PRS1 sp003709165	0	0	0	0	0	0	0.265834	0.275279	0	0.305477	0	0	0	0	0	0	0	0	0	0	0	0	0	0	0	0	0	0.149786	0	0	0	0	0	0	0
Mariana_10400FL	Mariana_10400FL_11	93.45	1.79	3678036	d__Bacteria	p__Bdellovibrionota	c__Bacteriovoracia	o__Bacteriovoracales	f__Bacteriovoracaceae	g__GCA-2706205	s__	0	0	0	0	0	0	0	0	3.9452	4.12057	0	0	0	0	0	0	0	0	0	0	0	0	0	0	0	0	5.07112	0	0	0	0	0	0	0	0
Mariana_10400FL	Mariana_10400FL_12	97.72	3.32	5343500	d__Bacteria	p__Pseudomonadota	c__Gammaproteobacteria	o__Pseudomonadales	f__Ketobacteraceae	g__Ketobacter	s__Ketobacter sp002471665	0	4.94373	0	0	0	0	0	0	4.45561	5.12803	0	0	0	5.32978	0	0	0	0	0	0	0	0	0	0	0	0	0	0	0	0	0	0	0	0	0
Mariana_10400FL	Mariana_10400FL_13	69.69	4.66	2727632	d__Bacteria	p__Pseudomonadota	c__Alphaproteobacteria	o__Caulobacterales	f__Hyphomonadaceae	g__Ponticaulis	s__	3.35508	0	0	0	0	0	0	0	3.40586	3.3956	0	0	0	0	0	0	0	0	0	0	0	0	0	0	0	0	0	0	0	0	0	0	0	0	0
Mariana_10400FL	Mariana_10400FL_14	66.38	3.45	3939390	d__Bacteria	p__Pseudomonadota	c__Gammaproteobacteria	o__Enterobacterales	f__Alteromonadaceae	g__Alteromonas	s__Alteromonas sp002335925	3.12309	0	0	2.24524	0	0	2.31441	0	2.35189	0	0	2.19394	0	0	0	0	0	0	0	0	0	0	0	0	0	3.06656	0	0	0	0	0	0	0	0	0
Mariana_10400FL	Mariana_10400FL_15	89.4	4.69	4514395	d__Bacteria	p__Pseudomonadota	c__Alphaproteobacteria	o__Rhodobacterales	f__Rhodobacteraceae	g__Pseudooceanicola	s__Pseudooceanicola atlanticus	0	0	0	6.33434	0	0	6.93812	0	6.52085	5.06605	0	0	0	0	0	0	6.86798	0	0	22.5776	0	5.75709	0	0	0	8.30931	0	0	0	0	0	0	0	0	0
Mariana_10400FL	Mariana_10400FL_16	84.52	2.68	3574677	d__Bacteria	p__Bdellovibrionota	c__Bacteriovoracia	o__Bacteriovoracales	f__Bacteriovoracaceae	g__UBA845	s__UBA845 sp002718735	0	0	0	0	0	0	0	0	0.557681	0	0	0	0	0	0	0	0	0	0	0	0	0	0	0	0	0	0	0	0	0	0	0	0	0	0
Mariana_10400FL	Mariana_10400FL_17	96.24	2.3	5045180	d__Bacteria	p__Pseudomonadota	c__Alphaproteobacteria	o__Rhodobacterales	f__Rhodobacteraceae	g__Pseudooceanicola_C	s__	1.10608	1.15815	0	1.39886	0	0	0	0	1.24973	1.0926	0	2.07037	0	0	0	0	1.61547	0	0	0.995287	0	0	0	0	0	1.85707	0	0	0	0	0	0	0	0	0
Mariana_10400FL	Mariana_10400FL_18	66.38	3.45	3270733	d__Bacteria	p__Pseudomonadota	c__Gammaproteobacteria	o__Enterobacterales	f__Alteromonadaceae	g__Pseudoalteromonas	s__Pseudoalteromonas shioyasakiensis	0	0	0	1.0806	0	0	0	1.72326	1.11362	0	0.346782	0	0	0	0	0	0	0	0	0	0	0	0	0	0	0	0	0	0	0	0	0	0	0	0
Mariana_10400FL	Mariana_10400FL_19	97.29	0.32	3512279	d__Bacteria	p__Pseudomonadota	c__Alphaproteobacteria	o__Caulobacterales	f__Hyphomonadaceae	g__UBA5336	s__	0	3.27781	0	3.08266	0	0	0	2.66529	2.79129	2.26925	0	3.71799	0	0	0	0	0	0	2.48006	0	0	0	0	0	0	0	0	0	0	0	0	0	0	0	0
Mariana_10400FL	Mariana_10400FL_2	90.81	1.82	3670247	d__Bacteria	p__Pseudomonadota	c__Alphaproteobacteria	o__Rhodospirillales_A	f__Thalassospiraceae	g__Thalassospira	s__Thalassospira sp001613795	0	1.13183	0	0.570631	0	0	0	0.852167	1.11273	0	0	0	0	0	0	0	0	0	0	0.475237	0.650216	0	0	0	0	0	0	0	0	0	0	0	0	0	0
Mariana_10400FL	Mariana_10400FL_20	99.27	0.41	2943314	d__Bacteria	p__Bacteroidota	c__Bacteroidia	o__Flavobacteriales	f__Flavobacteriaceae	g__Mesoflavibacter	s__Mesoflavibacter profundi	0	0	0	0	0	0	0	0	0.963459	1.07644	0	0	0	0.954144	0	0	0	0	0	0	0	0	0	0	0	0	0	0	0	0	0	0	0	0	0
Mariana_10400FL	Mariana_10400FL_21	85.24	1.35	3055979	d__Bacteria	p__Pseudomonadota	c__Alphaproteobacteria	o__Caulobacterales	f__Hyphomonadaceae	g__Henriciella	s__Henriciella pelagia	1.09702	0	0	1.18973	0	0	0	1.23138	2.8856	1.64104	0	0	0	0	0	0	0	0	0	0	0	0	0	0	0	0	0	0	0	0	0	0	0	0	0
Mariana_10400FL	Mariana_10400FL_22	88.43	2.32	2651073	d__Bacteria	p__Pseudomonadota	c__Gammaproteobacteria	o__Pseudomonadales	f__Nitrincolaceae	g__Neptuniibacter	s__	0	0.676985	0	1.01682	0	0	0	0	1.44842	0.630348	0	0	0	0	0	0	0	0	0	0	0	0	0	0	0	0	0	0	0	0	0	0	0	0	0
Mariana_10400FL	Mariana_10400FL_23	83.22	4.32	3817510	d__Bacteria	p__Pseudomonadota	c__Alphaproteobacteria	o__Rhizobiales	f__Rhizobiaceae	g__Aquamicrobium_A	s__Aquamicrobium_A sediminum	0	0	0	0.998052	0	0	0	1.37707	1.78588	0.99088	1.69222	0	0	0	0	0	0	0	1.01183	0	0.540299	0	0	0	0	0.899955	0	0	0	0	0	0	0	0	0
Mariana_10400FL	Mariana_10400FL_24	74.32	2.72	3198736	d__Bacteria	p__Pseudomonadota	c__Gammaproteobacteria	o__Enterobacterales	f__Alteromonadaceae	g__Alteromonas	s__Alteromonas sp002729795	0	0	0	0.261736	0	0	0	0	0	0	0	0	0	0	0	0	0	0	0	0	0	0	0	0.197326	0	0	0	0.434723	0	0	0	0	0	0	0
Mariana_10400FL	Mariana_10400FL_25	92.11	2.04	3166714	d__Bacteria	p__Pseudomonadota	c__Gammaproteobacteria	o__Pseudomonadales	f__Alcanivoracaceae	g__Alcanivorax	s__Alcanivorax sp014762765	0	0	0	2.0665	0	0	0	0	2.26498	1.76881	0	0	0	1.66368	0	0	0	0	2.49173	0	0	0	0	0	0	0	0	0	0	0	0	0	0	0	0
Mariana_10400FL	Mariana_10400FL_26	83.66	2.73	3215605	d__Bacteria	p__Bdellovibrionota	c__Bacteriovoracia	o__Bacteriovoracales	f__Bacteriovoracaceae	g__UBA845	s__UBA845 sp913053615	0	0	0	0	0	0	0	0	1.18906	0.470977	0	0	0	0	0	0	0	0	0	0	0	0	0	0	0	0	0	0	0	0	0	0	0	0	0
Mariana_10400FL	Mariana_10400FL_27	95.06	2.72	3205790	d__Bacteria	p__Actinomycetota	c__Actinomycetes	o__Propionibacteriales	f__Nocardioidaceae	g__Aeromicrobium	s__Aeromicrobium sp024655735	0	0	0	0	0	0	0	0	0.843854	1.12159	0	0	0	0	0.574495	0	0	0	0	0	0	0	0	0.925233	0	0	0	0	0	0	0	0	0	0	0
Mariana_10400FL	Mariana_10400FL_28	68.97	8.62	2932044	d__Bacteria	p__Pseudomonadota	c__Gammaproteobacteria	o__Pseudomonadales	f__Oleiphilaceae	g__Marinobacter	s__Marinobacter nauticus	0	0.684025	0	0	0	0	0	0	0	0.455997	0	0	0	0	0	0	0	0	0.460806	0	0	0	0	0	0	0	0	0	0	0	0	0	0	0	0
Mariana_10400FL	Mariana_10400FL_29	95.8	6.84	5192339	d__Bacteria	p__Pseudomonadota	c__Alphaproteobacteria	o__Rhodobacterales	f__Rhodobacteraceae	g__Salipiger	s__Salipiger bermudensis	0	4.44898	0	6.34064	0	0	4.92746	0	4.27398	5.91737	0	0	0	0	0	0	4.73483	0	4.95181	4.05224	0	0	0	0	0	5.87696	0	0	0	0	0	0	0	0	0
Mariana_10400FL	Mariana_10400FL_3	62.17	6.63	1858639	d__Bacteria	p__Chloroflexota	c__Dehalococcoidia	o__UBA3495	f__UBA3495	g__UBA9611	s__	0	0	0	0	0	0	0	0	0	0	0	0	0	0.389612	0	0	0	0	0	0	0.420232	0	0	0	0	0	0	0	0	0	0	0	0	0	0
Mariana_10400FL	Mariana_10400FL_30	91.5	3.15	2545324	d__Bacteria	p__Pseudomonadota	c__Alphaproteobacteria	o__Sphingomonadales	f__Sphingomonadaceae	g__Qipengyuania	s__Qipengyuania flava	0	0	0	0	0	0	0	4.79314	4.9222	5.13687	0	4.04519	0	0	0	0	0	0	0	4.20693	0	0	0	0	0	0	0	0	0	0	0	0	0	0	0
Mariana_10400FL	Mariana_10400FL_31	90.75	0.58	1896090	d__Bacteria	p__Pseudomonadota	c__Alphaproteobacteria	o__Micavibrionales	f__Micavibrionaceae	g__UBA9664	s__	0	0	0	0	0	0	0	0	0	0	0	0	0	0	0	0	0	0	0	0	0	0	0	0	0	0	0	0	0	0	0	0	0	0	0
Mariana_10400FL	Mariana_10400FL_32	99.4	0.49	3663145	d__Bacteria	p__Pseudomonadota	c__Alphaproteobacteria	o__Caulobacterales	f__Hyphomonadaceae	g__Hyphomonas	s__Hyphomonas sp000682775	1.72284	0	0	1.82053	0	0	0	1.47354	1.41309	1.6506	0	0	0	1.7982	0	0	0	0	1.3906	0	0	0	0	0	0	0	0	0	0	0	0	0	0	0	0
Mariana_10400FL	Mariana_10400FL_33	70.69	1.72	3726163	d__Bacteria	p__Pseudomonadota	c__Gammaproteobacteria	o__Enterobacterales	f__Alteromonadaceae	g__Alteromonas	s__Alteromonas aggregata	1.93856	0	0	1.44455	0	0	0	0	1.83994	0	0	0	0	0	0	0	0	0	0	0	0	0	0	0	0	1.45378	0	0	0	0	0	0	0	0	0
Mariana_10400FL	Mariana_10400FL_34	85.76	1.79	3521777	d__Bacteria	p__Bdellovibrionota	c__Bacteriovoracia	o__Bacteriovoracales	f__Bacteriovoracaceae	g__GCA-2706205	s__	0	0	0	0	0	0	0	0	0.498389	0.590006	0	0	0	0	0	0	0	0	0	0	0	0	0	0	0	0	0	0	0	0	0	0	0	0	0
Mariana_10400FL	Mariana_10400FL_36	78.93	0.1	1776376	d__Archaea	p__Thermoplasmatota	c__Poseidoniia	o__Poseidoniales	f__Thalassarchaeaceae	g__JAKUTA01	s__JAKUTA01 sp022447885	0	0	0	0	0	0	0.514279	0	0	0	0	0	0	0	0	0	0	0	0	0	0	0	0	0	0	0	0	0	0	0	0	0	0	0	0
Mariana_10400FL	Mariana_10400FL_37	61.67	1.65	1926372	d__Bacteria	p__Pseudomonadota	c__Gammaproteobacteria	o__Pseudomonadales	f__Alcanivoracaceae	g__Alloalcanivorax	s__Alloalcanivorax venustensis	0	0	0	0.376909	0	0	0	0	0.297468	0.509945	0	0	0	0	0	0	0	0	0.397553	0	0	0	0	0	0.682621	0	0	0	0	0	0	0	0	0	0
Mariana_10400FL	Mariana_10400FL_38	95.52	3.11	2973773	d__Bacteria	p__Pseudomonadota	c__Alphaproteobacteria	o__Sphingomonadales	f__Sphingomonadaceae	g__Sphingopyxis	s__Sphingopyxis terrae_A	0	0.89362	0	0	0	0	0	1.18543	1.07904	0.899828	0	0	0	0	0	0	0	0	0	0.875853	0	0	0	0	0	1.04634	0	0	0	0	0	0	0	0	0
Mariana_10400FL	Mariana_10400FL_39	83.72	3.21	3515077	d__Bacteria	p__Pseudomonadota	c__Alphaproteobacteria	o__Rhizobiales	f__Rhizobiaceae	g__Oricola	s__Oricola sp002706335	0	0.64376	0	1.54961	0	0	0	0	0.800241	0.848189	0	0	0	0	0	0	0.732656	0	0	0	0	0	0	0.712109	1.02902	0	0	0	0	0	0	0	0	0	0
Mariana_10400FL	Mariana_10400FL_4	71.21	3.57	1282921	d__Bacteria	p__Pseudomonadota	c__Gammaproteobacteria	o__PS1	f__Thioglobaceae	g__DUCF01	s__	0	0.428161	0	0.90178	0	0	0	0	0.483267	0.279359	0	0.491374	0	0	0	0	0	0.557476	0	0	0	0	0	0	0	0	0	0	0	0	0	0	0	0	0
Mariana_10400FL	Mariana_10400FL_40	79.12	0.1	1849688	d__Bacteria	p__Marinisomatota	c__Marinisomatia	o__Marinisomatales	f__TCS55	g__UBA2126	s__UBA2126 sp004124385	0	0	0	0	1.70338	0	0	0	1.57843	1.94749	0	0	0	0	0	1.6226	0	0	0	0	0	0	0	0	0	2.00099	0	0	0	0	0	0	0	0	0
Mariana_10400FL	Mariana_10400FL_41	95.7	0	1476155	d__Bacteria	p__Pseudomonadota	c__Alphaproteobacteria	o__UBA7879	f__UBA7879	g__	s__	0	0	0	0.657172	0	0	0	0	0.647203	0	0	0	0	0	0	0	0	0	0	0	0	0	0	0	0	0	0	0	0	0	0	0	0	0	0
Mariana_10400FL	Mariana_10400FL_42	98.3	0.58	3671377	d__Bacteria	p__Pseudomonadota	c__Gammaproteobacteria	o__Nevskiales	f__OUC007	g__Abyssibacter	s__	0	0	0	0	0	0	0	4.93316	5.57416	6.39941	0	0	0	4.07553	0	0	0	0	4.35725	0	0	0	0	0	0	0	0	0	0	0	0	0	0	0	0
Mariana_10400FL	Mariana_10400FL_43	55.17	6.9	1233563	d__Bacteria	p__Pseudomonadota	c__Alphaproteobacteria	o__UBA1280	f__UBA6503	g__UBA6503	s__UBA6503 sp002436405	0	0	0	0	0	0	0	0	0	4.35144	0	0	0	0	0	0	0	0	0	0	0	0	0	0	0	0	0	0	0	0	0	0	0	0	0
Mariana_10400FL	Mariana_10400FL_44	66.68	2.77	4266048	d__Bacteria	p__Pseudomonadota	c__Alphaproteobacteria	o__Rhizobiales	f__Stappiaceae	g__Roseibium	s__Roseibium aggregatum_A	0	0.389906	0	0.244724	0	0	0.737969	0.420232	0.42685	0.465488	0.457921	0	0	0	0	0	0	0	0.984513	0.401912	0	0	0	0	0.520388	0.479961	0	0	0	0	0	0	0	0	0
Mariana_10400FL	Mariana_10400FL_45	89.71	2.63	2949384	d__Bacteria	p__Pseudomonadota	c__Alphaproteobacteria	o__Caulobacterales	f__Maricaulaceae	g__Maricaulis	s__Maricaulis alexandrii	0	0.527526	0	1.22437	0	0	0	0.758388	0.715531	0	0	0	0	0	0	0	0	0	0	0	0	0	0	0	0	0	0	0	0	0	0	0	0	0	0
Mariana_10400FL	Mariana_10400FL_46	94.18	3.23	5165656	d__Bacteria	p__Actinomycetota	c__Actinomycetes	o__Mycobacteriales	f__Mycobacteriaceae	g__Mycobacterium	s__	0	1.03148	0	0	0	0.695038	0	0	2.00393	0.871759	0	0	1.11189	0	0	0	0	0	0	0	0	0	0	0	0	0	0	0	0	0	0	0	0	0	0
Mariana_10400FL	Mariana_10400FL_48	97.71	1.03	3286610	d__Bacteria	p__Pseudomonadota	c__Gammaproteobacteria	o__Nevskiales	f__OUC007	g__Abyssibacter	s__Abyssibacter sp023146115	0	0	0	1.02565	0	0	0	2.46082	1.2153	1.33248	0	0	0	1.16705	0	0	0	0	1.00515	1.10954	0	0	0	0	0	0	0	0	0	0	0	0	0	0	0
Mariana_10400FL	Mariana_10400FL_49	66.64	8.06	954448	d__Bacteria	p__Pseudomonadota	c__Alphaproteobacteria	o__Paracaedibacterales	f__UBA11393	g__	s__	0	0	0	0	0	0	0	0	0.563227	0	0	0	0	0	0	0	0	0	0	0	0	0	0	0	0	0	0	0	0	0	0	0	0	0	0
Mariana_10400FL	Mariana_10400FL_5	97.52	1.34	3445115	d__Bacteria	p__Pseudomonadota	c__Gammaproteobacteria	o__Pseudomonadales	f__Oleiphilaceae	g__PZPK01	s__	0	0	0	0	0	0	0	0	1.20528	1.43032	0	0	0	1.48619	0	0	0	0	1.65291	0	0	0	0	1.66477	0	0	0	0	0	0	0	0	0	0	0
Mariana_10400FL	Mariana_10400FL_50	59.34	5.9	2469501	d__Bacteria	p__Pseudomonadota	c__Alphaproteobacteria	o__Rhodospirillales_A	f__Casp-alpha2	g__UBA4479	s__UBA4479 sp017644185	0	0.744316	0	0.334107	0	0	0.360199	0.446829	0.302567	0	0	0.342344	0	0	0	0	0	0.856666	0.253832	0.262125	0	0	0	0	0	0	0	0	0	0	0	0	0	0	0
Mariana_10400FL	Mariana_10400FL_6	51	5	2045327	d__Bacteria	p__Pseudomonadota	c__Alphaproteobacteria	o__Rhodobacterales	f__Rhodobacteraceae	g__JALEGB01	s__	0.299216	0	0	0.228685	0	0	0	0.462558	0.812326	0.613534	0	0.311081	0	0	0	0	0	0	0	0	0	0	0	0	0	0	0	0	0	0	0	0	0	0	0
Mariana_10400FL	Mariana_10400FL_7	85.1	8.34	1695221	d__Bacteria	p__Marinisomatota	c__Marinisomatia	o__SCGC-AAA003-L08	f__D37C17	g__D37C17	s__D37C17 sp004124405	0	0	0	0	0	0	0	0	1.56037	2.31128	0	0	0	0	0	0	0	0	0	0	0	0	0	0	0	0	0	0	0	0	0	0	0	0	0
Mariana_10400FL	Mariana_10400FL_8	95.36	1.14	2859400	d__Bacteria	p__Actinomycetota	c__Actinomycetes	o__Actinomycetales	f__Microbacteriaceae	g__Microbacterium	s__Microbacterium sp002313585	0	0	0	0	0	0	0	0	3.7725	1.81485	0	0	0	0	0	0	1.17883	0	0	0	0	0	0	0.756418	0	0	0	0	0	0	0	0	0	0	0
Mariana_10400FL	Mariana_10400FL_9	77.59	3.45	4795087	d__Bacteria	p__Pseudomonadota	c__Gammaproteobacteria	o__Pseudomonadales	f__Ketobacteraceae	g__Ketobacter	s__	0	0	0	0	0	0	0	0	1.28796	1.22481	0	0	0	0.879943	0	0	0	0	0	0	0	0	0	0	0	0	0	0	0	0	0	0	0	0	0
Mariana_10400PA	Mariana_10400PA_1	82.12	5	6998187	d__Bacteria	p__Myxococcota	c__Bradymonadia	o__Bradymonadales	f__Bradymonadaceae	g__CATLTV01	s__	0	0	0	0	0	0	0	0	0	0	0	0	0	0.799716	0	0	0	0	0	0	0	0	0	0	0	0	0	0	0	0	0	0	0	0	0
Mariana_10400PA	Mariana_10400PA_10	58.62	0	2870457	d__Bacteria	p__Pseudomonadota	c__Alphaproteobacteria	o__Caulobacterales	f__Hyphomonadaceae	g__Ponticaulis	s__	2.3256	2.52354	0	0	0	0	0	0	0	2.30786	0	0	0	0	0	0	0	0	0	0	0	0	0	0	0	0	0	0	0	0	0	0	0	0	0
Mariana_10400PA	Mariana_10400PA_11	94.21	3.84	4275710	d__Bacteria	p__Pseudomonadota	c__Alphaproteobacteria	o__Rhodobacterales	f__Rhodobacteraceae	g__Pseudooceanicola	s__Pseudooceanicola atlanticus	0	0	0	4.08294	0	0	4.32204	0	3.95751	4.1801	0	0	0	0	0	0	4.14969	0	0	14.8802	0	4.11095	0	0	0	5.01437	0	0	0	0	0	0	0	0	0
Mariana_10400PA	Mariana_10400PA_12	92.33	1.23	3455316	d__Bacteria	p__Pseudomonadota	c__Alphaproteobacteria	o__Caulobacterales	f__Parvularculaceae	g__Hyphococcus	s__	0	0.608184	0	0.421978	0	0	0	0.597744	0.53911	0	0	0.988242	0	0.745143	0	0	0	0	0	0	0	0	0	0	0	0	0	0	0	0	0	0	0	0	0
Mariana_10400PA	Mariana_10400PA_13	92.98	0.55	1980985	d__Bacteria	p__Pseudomonadota	c__Alphaproteobacteria	o__Micavibrionales	f__GCA-2720935	g__GCA-2720935	s__GCA-2720935 sp002720935	0	0	0	0	0	0	0	0	0.344509	0	0	0.341394	0	0	0	0	0	0	0	0	0	0	0	0	0	0	0	0	0	0	0	0	0	0	0
Mariana_10400PA	Mariana_10400PA_14	99.51	0.54	3816557	d__Bacteria	p__Pseudomonadota	c__Gammaproteobacteria	o__Nevskiales	f__OUC007	g__Abyssibacter	s__	0	0	0	0	0	0	0	4.76253	4.20009	5.41159	0	0	0	3.45585	0	0	0	0	4.15658	0	0	0	0	0	0	0	0	0	0	0	0	0	0	0	0
Mariana_10400PA	Mariana_10400PA_15	94.32	0.77	3340476	d__Bacteria	p__Planctomycetota	c__Phycisphaerae	o__Phycisphaerales	f__UBA1924	g__	s__	0.570182	0	0	0	0	0	0	0	0	0	0	0.621322	0	0	0	0	0	0	0	0	0	0	0	0	0	0	0	0	0	0	0	0	0	0	0
Mariana_10400PA	Mariana_10400PA_16	60.34	0	2544459	d__Bacteria	p__Pseudomonadota	c__Gammaproteobacteria	o__Pseudomonadales	f__Alcanivoracaceae	g__Alcanivorax	s__Alcanivorax sp014762765	0	1.53715	0	1.30649	0	0	0	0	1.79914	0	0	0	0	0	0	0	0	0	0	0	0	0	0	0	0	0	0	0	0	0	0	0	0	0	0
Mariana_10400PA	Mariana_10400PA_17	63.71	6.14	3159174	d__Bacteria	p__Bdellovibrionota	c__Bacteriovoracia	o__Bacteriovoracales	f__Bacteriovoracaceae	g__GCA-2706205	s__	0	0	0	0	0	0	0	0	0.123158	0	0	0	0	0	0	0	0	0	0	0	0	0	0	0	0	0	0	0	0	0	0	0	0	0	0
Mariana_10400PA	Mariana_10400PA_18	58.47	1.48	4970030	d__Bacteria	p__Planctomycetota	c__Uabimicrobiia	o__Uabimicrobiales	f__Uabimicrobiaceae	g__Uabimicrobium	s__	0.294793	0	0	0	0	0	0.247626	0	0	0	0	0.309121	0	0	0	0	0.289701	0	0	0	0	0	0	0	0	0.229431	0	0	0	0	0	0	0	0	0
Mariana_10400PA	Mariana_10400PA_19	98.8	0.49	3611703	d__Bacteria	p__Pseudomonadota	c__Alphaproteobacteria	o__Caulobacterales	f__Hyphomonadaceae	g__Hyphomonas	s__Hyphomonas sp000682775	1.28619	0	0	1.60439	0	0	0	1.18903	1.24697	0.719902	0	0	0	1.27311	0	0	0	0	0.944884	0	0	0	0	0	0	0	0	0	0	0	0	0	0	0	0
Mariana_10400PA	Mariana_10400PA_2	98.06	1.24	3558605	d__Bacteria	p__Pseudomonadota	c__Gammaproteobacteria	o__Pseudomonadales	f__Oleiphilaceae	g__PZPK01	s__	0	0	0	0	0	0	0	0	1.84382	2.62394	0	0	0	2.20783	0	0	0	0	1.93495	0	0	0	0	3.11684	0	0	0	0	0	0	0	0	0	0	0
Mariana_10400PA	Mariana_10400PA_20	98.41	1.58	5024958	d__Bacteria	p__Pseudomonadota	c__Alphaproteobacteria	o__Rhodobacterales	f__Rhodobacteraceae	g__Pseudooceanicola_C	s__	0	1.59634	0	1.39502	0	0	0	0	1.36063	1.75295	0	1.62202	0	0	0	0	1.71555	0	0	1.48497	0	0	0	0	0	1.69582	0	0	0	0	0	0	0	0	0
Mariana_10400PA	Mariana_10400PA_21	98.79	1.55	4018229	d__Bacteria	p__Pseudomonadota	c__Gammaproteobacteria	o__Nevskiales	f__OUC007	g__Abyssibacter	s__Abyssibacter sp023146115	0	0	0	0.749593	0	0	0	2.62241	0.88121	1.09067	0	0	0	0.908905	0	0	0	0	0.934918	1.01935	0	0	0	0	0	0	0	0	0	0	0	0	0	0	0
Mariana_10400PA	Mariana_10400PA_22	57.66	5.26	1414648	d__Bacteria	p__Actinomycetota	c__Actinomycetes	o__Actinomycetales	f__Microbacteriaceae	g__Pseudolysinimonas	s__Pseudolysinimonas sp002325245	0.40337	0	0	0	0	0	0	0	0	0	0	0	0	0	0	0	0	0	0	0	0	0	0	0	0	0	0	0	0	0	0	0	0	0	0
Mariana_10400PA	Mariana_10400PA_23	62.71	1.05	666301	d__Archaea	p__Thermoproteota	c__Nitrososphaeria	o__Nitrososphaerales	f__Nitrosopumilaceae	g__Nitrosopelagicus	s__Nitrosopelagicus sp000484935	0	0	0	0	0	0	0	0	0	1.06915	0	0	0	0	0	0	0	0	0	0	0	0	0	0	0	0	0	0	0	0	0	0	0	0	0
Mariana_10400PA	Mariana_10400PA_24	84.8	6.7	3100682	d__Bacteria	p__Bdellovibrionota	c__Bacteriovoracia	o__Bacteriovoracales	f__Bacteriovoracaceae	g__GCA-2706205	s__	0	0	0	0	0	0	0	0	0.847001	0.739666	0	0	0	0	0	0	0	0	0	0	0	0	0	0	0	0	0.958971	0	0	0	0	0	0	0	0
Mariana_10400PA	Mariana_10400PA_25	56.03	9.48	2985145	d__Bacteria	p__Pseudomonadota	c__Alphaproteobacteria	o__Caulobacterales	f__Maricaulaceae	g__Maricaulis	s__	0.493751	0.614479	0	0.438669	0	0	0	0.942033	0.712985	0	0	0	0	0	0	0	0	0	0	0	0	0	0	0	0	0	0	0	0	0	0	0	0	0	0
Mariana_10400PA	Mariana_10400PA_26	58.99	1.91	1939268	d__Bacteria	p__Pseudomonadota	c__Alphaproteobacteria	o__Caulobacterales	f__Hyphomonadaceae	g__Henriciella	s__Henriciella pelagia	0	0	0	0.616605	0	0	0	0	0	0.802196	0	0	0	0	0	0	0	0	0	0	0	0	0	0	0	0	0	0	0	0	0	0	0	0	0
Mariana_10400PA	Mariana_10400PA_27	55.58	3.38	3166547	d__Bacteria	p__Actinomycetota	c__Actinomycetes	o__Mycobacteriales	f__Mycobacteriaceae	g__Rhodococcus	s__Rhodococcus sp000813105	0	0	0	0	0	0.578329	0	0	1.09663	0.464339	0	0	0	0	0	0	0	0	0	0.365243	0	0	0	0	0	0	0	0	0	0	0	0	0	0	0
Mariana_10400PA	Mariana_10400PA_28	64.81	2.63	2339050	d__Bacteria	p__Actinomycetota	c__Actinomycetes	o__Propionibacteriales	f__Nocardioidaceae	g__Aeromicrobium	s__	0	0.615494	0	0	0	0	0	0	1.51827	1.12162	0	1.20578	0	0	1.05166	0	0	0	0	0	0	0	0	0	0	0	0	0	0	0	0	0	0	0	0
Mariana_10400PA	Mariana_10400PA_29	96.87	4.5	5158560	d__Bacteria	p__Actinomycetota	c__Actinomycetes	o__Mycobacteriales	f__Mycobacteriaceae	g__Mycobacterium	s__	0	1.98042	0	0	0	1.41661	0	0	3.34616	1.74714	0	0	1.78139	0	0	0	0	0	0	0	0	0	0	0	0	0	0	0	0	0	0	0	0	0	0
Mariana_10400PA	Mariana_10400PA_3	94.3	3.88	3950504	d__Bacteria	p__Pseudomonadota	c__Gammaproteobacteria	o__Enterobacterales	f__Alteromonadaceae	g__Alteromonas	s__Alteromonas australica	4.04412	0	0	4.14795	0	0	4.17355	0	4.89303	0	0	0	0	0	0	0	0	0	0	0	0	0	0	4.41689	0	0	0	0	0	0	0	0	0	0	0
Mariana_10400PA	Mariana_10400PA_30	100	0.17	4419713	d__Bacteria	p__Pseudomonadota	c__Gammaproteobacteria	o__Pseudomonadales	f__Pseudomonadaceae	g__Stutzerimonas	s__Stutzerimonas frequens	0	4.64789	0	0	0	0	0	0	1.24273	1.1858	0	0	0	1.61115	0	0	0	0	0	0	0	0	0	0	0	0	0	0	0	0	0	0	0	0	0
Mariana_10400PA	Mariana_10400PA_31	96.54	2.15	4829008	d__Bacteria	p__Pseudomonadota	c__Alphaproteobacteria	o__Rhodobacterales	f__Rhodobacteraceae	g__Salipiger	s__Salipiger bermudensis	0	1.25568	0	1.44133	0	0	1.99481	0	1.45761	2.19026	0	0	0	0	0	0	1.92493	0	1.70977	1.5454	0	0	0	0	0	1.28929	0	0	0	0	0	0	0	0	0
Mariana_10400PA	Mariana_10400PA_32	60.21	6.9	5938564	d__Bacteria	p__Pseudomonadota	c__Gammaproteobacteria	o__Enterobacterales	f__Alteromonadaceae	g__Alteromonas	s__Alteromonas sp950073835	1.85458	0	0	1.52215	0	0	2.79091	0	1.6735	0	0	4.09895	0	0	0	0	0	0	0	0	0	0	0	0	0	1.50286	0	0	0	0	0	0	0	0	0
Mariana_10400PA	Mariana_10400PA_33	98.75	0	2949450	d__Bacteria	p__Bacteroidota	c__Bacteroidia	o__Flavobacteriales	f__Flavobacteriaceae	g__Mesoflavibacter	s__Mesoflavibacter profundi	0	0	0	0	0	0	0	0	1.11443	1.55179	0	0	0	1.68334	0	0	0	0	0	0	0	0	0	0	0	0	0	0	0	0	0	0	0	0	0
Mariana_10400PA	Mariana_10400PA_34	93.61	7.94	3079724	d__Bacteria	p__Actinomycetota	c__Actinomycetes	o__Propionibacteriales	f__Nocardioidaceae	g__Aeromicrobium	s__	0	0	0	0	0	0	0	0	2.66649	2.29602	0	2.37662	0	0	2.61391	0	0	0	0	0	0	0	0	0	0	0	0	0	0	0	0	0	0	0	0
Mariana_10400PA	Mariana_10400PA_35	76.11	2.56	3375237	d__Bacteria	p__Actinomycetota	c__Acidimicrobiia	o__Acidimicrobiales	f__Ilumatobacteraceae	g__Ilumatobacter	s__	0	0	1.00082	0	0	0	0	0	0.515319	0.536951	0	0.382952	0	0	0.646903	0	0	0	0	0	0.532101	0	0	0	0	0	0	0	0	0	0	0	0	0	0
Mariana_10400PA	Mariana_10400PA_36	97.72	2.7	5308581	d__Bacteria	p__Pseudomonadota	c__Gammaproteobacteria	o__Pseudomonadales	f__Ketobacteraceae	g__Ketobacter	s__Ketobacter sp002471665	0	5.49592	0	0	0	0	0	0	5.48441	4.83209	0	0	0	5.20417	0	0	0	0	0	0	0	0	0	0	0	0	0	0	0	0	0	0	0	0	0
Mariana_10400PA	Mariana_10400PA_37	98.05	1.3	3584513	d__Bacteria	p__Pseudomonadota	c__Alphaproteobacteria	o__Caulobacterales	f__Hyphomonadaceae	g__UBA5336	s__	0	6.80755	0	6.61636	0	0	0	5.41009	5.54055	5.53472	0	6.7562	0	0	0	0	0	0	5.56028	0	0	0	0	0	0	0	0	0	0	0	0	0	0	0	0
Mariana_10400PA	Mariana_10400PA_38	58.69	0.89	2244186	d__Bacteria	p__Bdellovibrionota	c__Bacteriovoracia	o__Bacteriovoracales	f__Bacteriovoracaceae	g__UBA845	s__UBA845 sp002718735	0	0	0	0	0	0	0	0	0.492632	0	0	0	0	0	0	0	0	0	0	0	0	0	0	0	0	0	0	0	0	0	0	0	0	0	0
Mariana_10400PA	Mariana_10400PA_39	91.79	3.6	4629627	d__Bacteria	p__Pseudomonadota	c__Gammaproteobacteria	o__Pseudomonadales	f__Ketobacteraceae	g__Ketobacter	s__	0	0	0	0	0	0	0	0	3.48104	3.2444	0	0	1.86487	1.66113	0	0	0	0	0	0	0	0	0	0	0	0	0	0	0	0	0	0	0	0	0
Mariana_10400PA	Mariana_10400PA_4	88.32	4.08	3863012	d__Bacteria	p__Pseudomonadota	c__Gammaproteobacteria	o__Pseudomonadales	f__Oleiphilaceae	g__Marinobacter	s__Marinobacter sp002726615	0	1.25294	0	0	0	0	0	0	0	0.956209	0	0	0	0	0	0	1.49821	0	0	0	0	0	0	0	0	0	0	0	0	0	0	0	0	0	0
Mariana_10400PA	Mariana_10400PA_40	72.55	3.94	6478647	d__Bacteria	p__Chloroflexota	c__Anaerolineae	o__Aggregatilineales	f__Phototrophicaceae	g__UBA6055	s__	0	0.191718	0	0	0.594436	0	0	0	0.391351	0	0	0.256192	0	0	0	0	0	0	0	0	0.41114	0	0	0.401325	0	0	0	0	0	0	0	0	0	0	0
Mariana_10400PA	Mariana_10400PA_41	62.93	4.31	2587699	d__Bacteria	p__Pseudomonadota	c__Alphaproteobacteria	o__Caulobacterales	f__Maricaulaceae	g__Maricaulis	s__Maricaulis alexandrii	0	0.907007	0	0.891045	0	0	0	0.848635	0.859775	0	0	0	0	0	0	0	0	0	0	0	0	0	0	0	0	0	0	0	0	0	0	0	0	0	0
Mariana_10400PA	Mariana_10400PA_42	97.12	5.05	9125696	d__Bacteria	p__Bacteroidota	c__Bacteroidia	o__Chitinophagales	f__Saprospiraceae	g__Flavilitoribacter	s__	0	0.777508	0	0.962756	0	0	0.51968	0.569563	0	0.940027	0	1.45142	0	0.778056	0	0	0	0	0.623835	0	0	0	0	0	0	0.74772	0	0	0	0	0	0	0	0	0
Mariana_10400PA	Mariana_10400PA_43	95.55	5.2	3668629	d__Bacteria	p__Pseudomonadota	c__Gammaproteobacteria	o__Pseudomonadales	f__Alcanivoracaceae	g__Alcanivorax	s__Alcanivorax profundi	0	0	0	0.839886	0	0	0	0	1.10686	0.92229	0	0	0	1.95412	1.06023	0	0	0	0.981225	0	0	0	0	0	0	0	0	0	0	0	0	0	0	0	0
Mariana_10400PA	Mariana_10400PA_44	50.86	0	2216169	d__Bacteria	p__Pseudomonadota	c__Alphaproteobacteria	o__Caulobacterales	f__Parvularculaceae	g__Hyphococcus	s__	0.407842	0	0	0.353917	0	0	0.503531	0	0	0	0	0	0	0	0	0	0	0	0	0	0	0	0	0	0	0.623295	0	0	0	0	0	0	0	0	0
Mariana_10400PA	Mariana_10400PA_45	52.1	7.69	1168522	d__Bacteria	p__Marinisomatota	c__Marinisomatia	o__SCGC-AAA003-L08	f__D37C17	g__D37C17	s__D37C17 sp004124405	0	0	0	0	0	0	0	0	0.605081	0	0	0	0	0	0	0	0	0	0	0	0	0	0	0	0	0	0	0	0	0	0	0	0	0	0
Mariana_10400PA	Mariana_10400PA_5	91.16	2.6	2496372	d__Bacteria	p__Pseudomonadota	c__Alphaproteobacteria	o__Sphingomonadales	f__Sphingomonadaceae	g__Qipengyuania	s__Qipengyuania flava	0	0	0	0	0	0	1.94571	3.58179	3.30599	4.12556	0	3.05298	0	0	0	0	0	0	0	5.97676	0	0	0	0	0	0	0	0	0	0	0	0	0	0	0
Mariana_10400PA	Mariana_10400PA_6	59.2	5.17	2812788	d__Bacteria	p__Pseudomonadota	c__Gammaproteobacteria	o__Enterobacterales	f__Alteromonadaceae	g__Alteromonas	s__Alteromonas aggregata	0	0	0	2.73449	0	0	0	0	1.23711	0	0	0	0	0	0	0	0	0	0	0	0	0	0	0	0	0	0	0	0	0	0	0	0	0	0
Mariana_10400PA	Mariana_10400PA_7	89.71	3.65	3964504	d__Bacteria	p__Pseudomonadota	c__Gammaproteobacteria	o__Enterobacterales	f__Alteromonadaceae	g__Alteromonas	s__Alteromonas sp002729795	0	0	0	0.644342	0	0	0	0	0.758556	0	0	0.843364	0	0	0	0	0	0	0	0	0	0	0	0	0	0.67774	0	0	0	0	0	0	0	0	0
Mariana_10400PA	Mariana_10400PA_8	55.52	6.9	2909187	d__Bacteria	p__Pseudomonadota	c__Gammaproteobacteria	o__Pseudomonadales	f__DSM-6294	g__Oleibacter	s__Oleibacter sp006212115	0	0	0	0	0	0	0	0	0	1.44095	0	0	0	0	0	0	0	0	0	0	0	0	0	0	0	0	0	0	0	0	0	0	0	0	0
Mariana_10400PA	Mariana_10400PA_9	91.23	0	1844494	d__Bacteria	p__Pseudomonadota	c__Alphaproteobacteria	o__Micavibrionales	f__Micavibrionaceae	g__UBA9664	s__	0	0	0	0	0	0	0	0	0	0	0	0	0	0	0	0	0	0	0	0	0	0	0	0	0	0	0	0	0	0	0	0	0	0	0
Mariana_10500FL	Mariana_10500FL_1	96.8	0.54	3572453	d__Bacteria	p__Pseudomonadota	c__Gammaproteobacteria	o__Nevskiales	f__OUC007	g__Abyssibacter	s__	0	0	0	0	0	0	0	2.476	2.08874	2.46778	0	0	0	1.45252	0	0	0	0	2.21094	0	0	0	0	0	0	0	0	0	0	0	0	0	0	0	0
Mariana_10500FL	Mariana_10500FL_11	90.33	0.89	3662114	d__Bacteria	p__Bdellovibrionota	c__Bacteriovoracia	o__Bacteriovoracales	f__Bacteriovoracaceae	g__Halobacteriovorax_A	s__Halobacteriovorax_A sp000447775	0	0	0	0	0	0	0	0	2.32317	2.3913	0	0	0	0	0	0	0	0	0	0	0	0	0	0	0	0	2.59909	0	0	0	0	0	0	0	0
Mariana_10500FL	Mariana_10500FL_12	56.72	8.62	3151162	d__Bacteria	p__Pseudomonadota	c__Alphaproteobacteria	o__Rhodobacterales	f__Rhodobacteraceae	g__Halovulum	s__	0	1.15362	0	0.668377	0	0.389426	0	0	0.485141	0.60289	0.682358	0.461321	0	0	0.677718	0	0.513606	0	0	0	0.54608	0	0	0	0	0.683842	0	0	0	0	0	0	0	0	0
Mariana_10500FL	Mariana_10500FL_13	88.8	4.9	7998097	d__Bacteria	p__Myxococcota	c__Bradymonadia	o__Bradymonadales	f__Bradymonadaceae	g__CATLTV01	s__	0	0	0	0.647535	0	0	0	0	0	0.774866	0	0	0	0.439642	0.688238	0	0	0	0	0	0	0	0	0	0	0	0	0	0	0	0	0	0	0	0
Mariana_10500FL	Mariana_10500FL_14	98.06	0.91	3418931	d__Bacteria	p__Pseudomonadota	c__Gammaproteobacteria	o__Nevskiales	f__OUC007	g__Abyssibacter	s__Abyssibacter sp023146115	0	0	0	1.1036	0	0	0	1.85646	0.842499	1.35676	0	0	0	0.942412	0	0	0	0	0.984091	0.928862	0	0	0	0	0	0	0	0	0	0	0	0	0	0	0
Mariana_10500FL	Mariana_10500FL_15	66.26	5.99	2643841	d__Bacteria	p__Pseudomonadota	c__Gammaproteobacteria	o__Pseudomonadales	f__Marinomonadaceae	g__Marinomonas	s__Marinomonas communis	0	0.890506	0.372058	0	0	0	0	0	0.55688	0.371792	0	0	0	0	0	0	0	0	0	0	0	0.440221	0	0.659029	0.677469	0	0	0	0	0	0	0	0	0	0
Mariana_10500FL	Mariana_10500FL_16	97.37	1	3648926	d__Bacteria	p__Pseudomonadota	c__Alphaproteobacteria	o__Caulobacterales	f__Parvularculaceae	g__Hyphococcus	s__	0	0	0	1.41287	0	0	0	2.61484	1.20223	0	0	2.13819	0	1.40152	0	0	0	0	0	0	0	0	0	0	0	0	0	0	0	0	0	0	0	0	0
Mariana_10500FL	Mariana_10500FL_17	95.03	6.04	2693272	d__Bacteria	p__Pseudomonadota	c__Alphaproteobacteria	o__Sphingomonadales	f__Sphingomonadaceae	g__Qipengyuania	s__Qipengyuania flava	0	0	0	0	0	0	0	2.42813	2.61988	3.12022	0	3.03583	0	0	0	0	0	0	0	4.94329	0	0	0	0	0	0	0	0	0	0	0	0	0	0	0
Mariana_10500FL	Mariana_10500FL_18	95.05	2.2	1931913	d__Bacteria	p__Marinisomatota	c__Marinisomatia	o__Marinisomatales	f__TCS55	g__UBA2126	s__UBA2126 sp004124385	0	0	0	0	1.1445	0	0	0	0.742971	0.799196	0	0	0	0	0	0.918899	0	0	0	0	0	0	0	0	0	1.12073	0	0	0	0	0	0	0	0	0
Mariana_10500FL	Mariana_10500FL_19	96.83	0.87	1991380	d__Bacteria	p__Pseudomonadota	c__Alphaproteobacteria	o__Micavibrionales	f__Micavibrionaceae	g__GCA-2708415	s__	0	0	0	1.24459	0	0	0	0	1.10018	1.40793	0	0	0	0	0	0	0	0	0	0	0	0	0	0	0	0	0	0	0	0	0	0	0	0	0
Mariana_10500FL	Mariana_10500FL_2	98.9	0	2153906	d__Bacteria	p__Pseudomonadota	c__Alphaproteobacteria	o__Micavibrionales	f__GCA-2720935	g__GCA-2720935	s__GCA-2720935 sp002720935	0	0	0	0	0	0	0	0	1.18171	0	0	0.548312	0	0	0	0	0	0	0	0	0	0	0	0	0	0	0	0	0	0	0	0	0	0	0
Mariana_10500FL	Mariana_10500FL_20	76.82	3.95	1457223	d__Bacteria	p__Marinisomatota	c__Marinisomatia	o__SCGC-AAA003-L08	f__D37C17	g__D37C17	s__D37C17 sp004124405	0	0	0	0	0	0	0	0	0.866102	1.067	0	0	0	0	0	0	0	0	0	0	0	0	0	0	0	0	0	0	0	0	0	0	0	0	0
Mariana_10500FL	Mariana_10500FL_21	95.73	3.7	3995439	d__Bacteria	p__Pseudomonadota	c__Gammaproteobacteria	o__Enterobacterales	f__Alteromonadaceae	g__Alteromonas	s__Alteromonas australica	10.0559	0	0	0	0	0	8.79037	0	20.2506	0	0	0	0	0	0	0	0	0	0	0	0	0	0	9.58731	0	0	0	0	0	0	0	0	0	0	0
Mariana_10500FL	Mariana_10500FL_22	98.9	0	2110127	d__Bacteria	p__Pseudomonadota	c__Alphaproteobacteria	o__Rickettsiales	f__UBA3002	g__	s__	0	1.59609	0	1.56576	0	0	0	1.97709	1.4161	0	0	1.72788	0	0	0	0	0	0	0	0	0	0	0	0	0	0	0	0	0	0	0	0	0	0	0
Mariana_10500FL	Mariana_10500FL_23	81.19	3.45	1519859	d__Bacteria	p__Pseudomonadota	c__Alphaproteobacteria	o__Micavibrionales	f__Micavibrionaceae	g__UBA9664	s__	0	0	0	0	0	0	0	0	0	0	0	0	0	0	0	0	0	0	0	0	0	0	0	0	0	0	0	0	0	0	0	0	0	0	0
Mariana_10500FL	Mariana_10500FL_24	61.19	1.12	695650	d__Archaea	p__Thermoproteota	c__Nitrososphaeria	o__Nitrososphaerales	f__Nitrosopumilaceae	g__Nitrosopumilus	s__Nitrosopumilus sp013390905	0	0	0	0	0	0	0	0	0	0	0	0	0	0	0	0	0	0	0	0	0	0	0	0	0	0	0	0	0	0	0	0	0	0	0
Mariana_10500FL	Mariana_10500FL_25	65.62	4.03	2227020	d__Bacteria	p__Pseudomonadota	c__Alphaproteobacteria	o__Caulobacterales	f__Caulobacteraceae	g__	s__	0	0	0	0.50925	0	0	0	0.345132	0.278162	0.57317	0	0.511122	0	0	0	0	0	0	0.327834	0.392883	0	0	0	0	0	0	0	0	0	0	0	0	0	0	0
Mariana_10500FL	Mariana_10500FL_26	81.61	0.65	1590850	d__Bacteria	p__Pseudomonadota	c__Alphaproteobacteria	o__Micavibrionales	f__Micavibrionaceae	g__UBA2137	s__UBA2137 sp002328415	0	0	0	0	0	0	0	0	0	1.27396	0	0	0	0	0	0	0	0	0	0	0	0	0	0	0.995725	0	0	0	0	0	0	0	0	0	0
Mariana_10500FL	Mariana_10500FL_27	96.85	4.55	5371676	d__Bacteria	p__Pseudomonadota	c__Gammaproteobacteria	o__Pseudomonadales	f__Ketobacteraceae	g__Ketobacter	s__Ketobacter sp002471665	0	47.345	0	0	0	0	0	0	47.9187	45.1541	0	0	0	49.779	0	0	0	0	0	0	0	0	0	0	0	0	0	0	0	0	0	0	0	0	0
Mariana_10500FL	Mariana_10500FL_28	62.93	5.17	2490539	d__Bacteria	p__Pseudomonadota	c__Gammaproteobacteria	o__Enterobacterales	f__Alteromonadaceae	g__Alteromonas	s__Alteromonas aggregata	0	0	0	0	0	0	0	0	1.99391	0	0	0	0	0	0	0	0	0	0	0	0	0	0	0	0	0	0	0	0	0	0	0	0	0	0
Mariana_10500FL	Mariana_10500FL_29	78.45	4.31	3268054	d__Bacteria	p__Pseudomonadota	c__Gammaproteobacteria	o__Pseudomonadales	f__Alcanivoracaceae	g__Alcanivorax	s__Alcanivorax sp014762765	0	0	0	0.853794	0	0	0	0	1.06487	0	0	0	0	0.816539	0	0	0.644988	0	0.866818	0	0	0	0	0	0	0	0	0	0	0	0	0	0	0	0
Mariana_10500FL	Mariana_10500FL_3	94.15	0.68	3304786	d__Bacteria	p__Pseudomonadota	c__Gammaproteobacteria	o__Pseudomonadales	f__Oleiphilaceae	g__PZPK01	s__	0	0	0	0	0	0	0	0	1.21214	1.32405	0	0	0	1.24215	0	0	0	0	1.07886	0	0	0	0	1.26314	0	0	0	0	0	0	0	0	0	0	0
Mariana_10500FL	Mariana_10500FL_30	64.54	1.72	2863415	d__Bacteria	p__Pseudomonadota	c__Gammaproteobacteria	o__Pseudomonadales	f__Spongiibacteraceae	g__Spongiibacter_B	s__	0	0	0	0	0	0	0	0	0.486783	0.406482	0	0	0	0	0.589969	0	0	0	0	0	0	0	0	0	0	0	0	0	0	0	0	0	0	0	0
Mariana_10500FL	Mariana_10500FL_31	97.92	1.05	7479598	d__Bacteria	p__Pseudomonadota	c__Gammaproteobacteria	o__Burkholderiales	f__Burkholderiaceae	g__Paraburkholderia	s__Paraburkholderia fungorum	0	6.95602	0	1.02057	0	1.3374	1.29132	1.29053	3.05223	0.976737	1.33865	1.22269	0	0	0	0	0	0	0	0	0.982172	1.38959	0	0.882477	2.2867	0	0	0	0.818105	0	0	0	0	0	0
Mariana_10500FL	Mariana_10500FL_32	93.59	0	1973177	d__Bacteria	p__Pseudomonadota	c__Alphaproteobacteria	o__Micavibrionales	f__GCA-2720935	g__CATLOR01	s__CATLOR01 sp950054255	0	0	0	0	0	0	0	0	0.628275	0	0	1.58118	0	0	0	0	0	0	0	0	0	0	0	0	0	0	0	0	0	0	0	0	0	0	0
Mariana_10500FL	Mariana_10500FL_33	91.33	3.97	3406260	d__Bacteria	p__Pseudomonadota	c__Alphaproteobacteria	o__Caulobacterales	f__Hyphomonadaceae	g__Ponticaulis	s__	2.09578	2.07946	0	0	0	0	0	0	2.00728	2.00114	0	0	0	0	0	0	0	0	0	0	0	0	0	0	0	0	0	0	0	0	0	0	0	0	0
Mariana_10500FL	Mariana_10500FL_34	53.24	0	2677294	d__Bacteria	p__Pseudomonadota	c__Alphaproteobacteria	o__Caulobacterales	f__Parvularculaceae	g__Hyphococcus	s__	0	0	0	0.465945	0	0	0	0	0	0	0	0.541913	0	0.424924	0	0	0	0	0	0	0	0	0	0	0	0	0	0	0	0	0	0	0	0	0
Mariana_10500FL	Mariana_10500FL_35	64.26	0	1111708	d__Bacteria	p__Pseudomonadota	c__Alphaproteobacteria	o__UBA7879	f__UBA7879	g__	s__	0	0	0	0	0	0	0	0	0.304618	0	0	0	0	0	0	0	0	0	0	0	0	0	0	0	0	0	0	0	0	0	0	0	0	0	0
Mariana_10500FL	Mariana_10500FL_36	93.09	3.24	4129874	d__Bacteria	p__Pseudomonadota	c__Gammaproteobacteria	o__Enterobacterales	f__Alteromonadaceae	g__Alteromonas	s__Alteromonas sp002729795	1.17124	0	0	1.20062	0	0	0	0	1.07691	0	0	0	0	0	0	0	0	0	0	0	0	0	0	1.48998	0	0	0	0	0	0	0	0	0	0	0
Mariana_10500FL	Mariana_10500FL_37	54.67	1.37	2959938	d__Bacteria	p__Actinomycetota	c__Actinomycetes	o__Mycobacteriales	f__Mycobacteriaceae	g__Mycobacterium	s__Mycobacterium poriferae	0	0.409117	0	0	0	0.531628	0	0	0.630728	0.744329	0	0	1.58997	0	0	0	0	0	0	0	0	0	0	0	0	0	0	0	0	0	0	0	0	0	0
Mariana_10500FL	Mariana_10500FL_38	89.17	2.24	3811717	d__Bacteria	p__Pseudomonadota	c__Alphaproteobacteria	o__Rhodospirillales_A	f__Thalassospiraceae	g__Thalassospira	s__Thalassospira sp001613795	0	1.76719	0	0.90183	0	0	0	0.628998	1.06537	0	0.348673	0	0	0	0	0	0	0	0	0.627976	0.638258	0	0	0	0	0.690505	0	0	0	0	0	0	0	0	0
Mariana_10500FL	Mariana_10500FL_39	96.59	3.41	8137026	d__Bacteria	p__Planctomycetota	c__Uabimicrobiia	o__Uabimicrobiales	f__Uabimicrobiaceae	g__Uabimicrobium	s__	2.19985	0	0	0	0	0	1.39117	0	0.79903	0	0	0.97279	0	0	0	0	1.21318	1.2177	0	0	0	0	0	0	0	1.22565	0	0	0	0	0	0	0	0	0
Mariana_10500FL	Mariana_10500FL_4	75.98	2.56	3221814	d__Bacteria	p__Actinomycetota	c__Acidimicrobiia	o__Acidimicrobiales	f__Ilumatobacteraceae	g__Ilumatobacter	s__	0	0	0.611956	0	0	0	0	0	0.413439	0.741408	0	0.514778	0	0	0.41307	0	0	0	0	0	0.61562	0	0	0	0	0	0	0	0	0	0	0	0	0	0
Mariana_10500FL	Mariana_10500FL_40	98.03	5.77	5283256	d__Bacteria	p__Pseudomonadota	c__Alphaproteobacteria	o__Rhodobacterales	f__Rhodobacteraceae	g__Salipiger	s__Salipiger bermudensis	0	6.29102	0	6.73789	0	0	6.21268	0	5.96745	8.02995	0	0	0	0	0	0	6.63809	0	7.47438	4.08363	0	0	0	0	0	8.28794	0	0	0	0	0	0	0	0	0
Mariana_10500FL	Mariana_10500FL_41	62.15	1.3	2279650	d__Bacteria	p__Actinomycetota	c__Actinomycetes	o__Actinomycetales	f__Microbacteriaceae	g__Microbacterium	s__Microbacterium sp002313585	0	0	0	0	0	0	0	0	1.07267	0.737485	0	0	0	0	0	0	0.578576	0	0	0	0	0	0	0	0	0	0	0	0	0	0	0	0	0	0
Mariana_10500FL	Mariana_10500FL_42	63.85	5.98	3220209	d__Bacteria	p__Pseudomonadota	c__Gammaproteobacteria	o__Pseudomonadales	f__Nitrincolaceae	g__Neptuniibacter	s__	0	0	0	1.02973	0	0	0	0	1.16408	0.470902	0	0	0	0	0	0	0	0.239004	0	0	0	0	0	0	0	0	0	0	0	0	0	0	0	0	0
Mariana_10500FL	Mariana_10500FL_5	99.35	0.65	3595121	d__Bacteria	p__Pseudomonadota	c__Alphaproteobacteria	o__Caulobacterales	f__Hyphomonadaceae	g__UBA5336	s__	0	2.31523	0	2.61129	0	0	0	1.99835	1.76174	1.64208	0	2.9405	0	0	0	0	0	0	2.35754	0	0	0	0	0	0	2.41903	0	0	0	0	0	0	0	0	0
Mariana_10500FL	Mariana_10500FL_6	52.39	2.43	581884	d__Archaea	p__Thermoproteota	c__Nitrososphaeria	o__Nitrososphaerales	f__Nitrosopumilaceae	g__Nitrosopelagicus	s__Nitrosopelagicus sp000484935	0	0	0	0	0.588599	0	0	0	0	0.607137	0	0	0	0	0	0	0	0	0	0	0	0	0	0	0	0	0	0	0	0	0	0	0	0	0
Mariana_10500FL	Mariana_10500FL_7	90.87	4.35	4125088	d__Bacteria	p__Pseudomonadota	c__Gammaproteobacteria	o__Enterobacterales	f__Alteromonadaceae	g__Pseudoalteromonas	s__Pseudoalteromonas lipolytica_A	0	0	0	1.22819	0	1.23818	0	2.57239	3.08188	3.16832	0	0	0	0	0	0	0	0	0	0	0	0	0	1.79878	0	0	0	0	0	0	0	0	0	0	0
Mariana_10500FL	Mariana_10500FL_8	93.45	1.79	3673929	d__Bacteria	p__Bdellovibrionota	c__Bacteriovoracia	o__Bacteriovoracales	f__Bacteriovoracaceae	g__GCA-2706205	s__	0	0	0	0	0	0	0	0	1.33938	1.41679	0	0	0	0	0	0	0	0	0	0	0	0	0	0	0	0	1.81976	0	0	0	0	0	0	0	0
Mariana_10500FL	Mariana_10500FL_9	89.22	2.72	3807918	d__Bacteria	p__Pseudomonadota	c__Alphaproteobacteria	o__Rhodobacterales	f__Rhodobacteraceae	g__Pseudooceanicola	s__Pseudooceanicola atlanticus	0	0	0	10.3797	0	0	9.20848	0	9.18286	14.3902	0	0	0	0	0	0	8.27967	0	0	33.2159	0	0	0	0	0	12.2245	0	0	0	0	0	0	0	0	0
Mariana_10500PA	Mariana_10500PA_1	74.89	2.8	3480468	d__Bacteria	p__Pseudomonadota	c__Alphaproteobacteria	o__Rhodobacterales	f__Rhodobacteraceae	g__Pseudooceanicola	s__Pseudooceanicola pacificus	0	0.621971	0	1.40031	0	0	0	0	0.843043	1.18118	0.616761	0	0	0	0	0	0	0	0	2.47927	1.404	0.80572	0	0	0	1.93725	0	0	0	0	0	0	0	0	0
Mariana_10500PA	Mariana_10500PA_10	53.61	6.9	2031320	d__Bacteria	p__Pseudomonadota	c__Gammaproteobacteria	o__Pseudomonadales	f__Oleiphilaceae	g__Marinobacter	s__	0	1.24192	0	0	0	0	0	0	0.425398	0	0	0	0	0	0	0	2.67451	0	0	0	0	0	0	0	0	0	0	0	0	0	0	0	0	0	0
Mariana_10500PA	Mariana_10500PA_11	99.03	0.65	3505736	d__Bacteria	p__Pseudomonadota	c__Alphaproteobacteria	o__Caulobacterales	f__Hyphomonadaceae	g__UBA5336	s__	0	2.51659	0	2.60127	0	0	0	1.64545	2.10567	1.60756	0	2.7417	0	0	0	0	0	0	2.43769	0	0	0	0	0	0	0	0	0	0	0	0	0	0	0	0
Mariana_10500PA	Mariana_10500PA_12	97.56	1.43	2761109	d__Bacteria	p__Pseudomonadota	c__Alphaproteobacteria	o__Caulobacterales	f__Maricaulaceae	g__Glycocaulis	s__Glycocaulis albus	1.67019	0	0	1.31143	0	0	0	1.49785	1.36293	0	0	0	0	0	0	0	0	0	0	0	0	0	0	0	0	1.16976	0	0	0	0	0	0	0	0	0
Mariana_10500PA	Mariana_10500PA_13	94.13	5.59	5276157	d__Bacteria	p__Pseudomonadota	c__Alphaproteobacteria	o__Rhodobacterales	f__Rhodobacteraceae	g__Salipiger	s__Salipiger bermudensis	0	3.07549	0	3.79562	0	0	3.19483	0	2.24175	2.38761	0	0	0	0	0	0	2.64858	0	3.12811	1.85487	0	0	0	0	0	3.14051	0	0	0	0	0	0	0	0	0
Mariana_10500PA	Mariana_10500PA_14	93.94	1.11	3393240	d__Bacteria	p__Pseudomonadota	c__Gammaproteobacteria	o__Pseudomonadales	f__Oleiphilaceae	g__PZPK01	s__	0	0	0	0	0	0	0	0	1.65614	1.53449	0	0	0	1.63442	0	0	0	0	1.56786	0	0	0	0	1.5629	0	0	0	0	0	0	0	0	0	0	0
Mariana_10500PA	Mariana_10500PA_15	99.27	0.54	3769039	d__Bacteria	p__Pseudomonadota	c__Gammaproteobacteria	o__Nevskiales	f__OUC007	g__Abyssibacter	s__	0	0	0	0	0	0	0	1.99403	2.0482	2.72294	0	0	0	1.60525	0	0	0	0	2.11131	0	0	0	0	0	0	0	0	0	0	0	0	0	0	0	0
Mariana_10500PA	Mariana_10500PA_16	86.31	2.68	3497361	d__Bacteria	p__Bdellovibrionota	c__Bacteriovoracia	o__Bacteriovoracales	f__Bacteriovoracaceae	g__UBA845	s__UBA845 sp002718735	0	0	0	0	0	0	0	0	0.969706	0	0	0	0	0	0	0	0	0	0	0	0	0	0	0	0	0	0	0	0	0	0	0	0	0	0
Mariana_10500PA	Mariana_10500PA_17	61.21	2.59	3123181	d__Bacteria	p__Pseudomonadota	c__Gammaproteobacteria	o__Pseudomonadales	f__Halomonadaceae	g__Franzmannia	s__	0	0	0	0	0.862952	0.44876	0	0	0.547533	0.561463	0	0	0	0.698938	0	0	0.476404	0	0	0	0	0.432804	0.488784	0	1.29522	0.56053	0	0	0	0	0	0	0	0	0
Mariana_10500PA	Mariana_10500PA_18	91.33	8.43	2787154	d__Bacteria	p__Actinomycetota	c__Actinomycetes	o__Propionibacteriales	f__Nocardioidaceae	g__Aeromicrobium	s__	0	0	0	0	0	0	0	0	1.88487	1.72238	0	1.26722	0	0	1.83791	0	0	0	0	0	0	0	0	0	0	0	0	0	0	0	0	0	0	0	0
Mariana_10500PA	Mariana_10500PA_19	89.08	2.32	1706940	d__Bacteria	p__Pseudomonadota	c__Alphaproteobacteria	o__Micavibrionales	f__Micavibrionaceae	g__UBA9664	s__	0	0	0	0	0	0	0	0	0	0	0	0	0	0	0	0	0	0	0	0	0	0	0	0	0	0	0	0	0	0	0	0	0	0	0
Mariana_10500PA	Mariana_10500PA_2	95.7	0	1545258	d__Bacteria	p__Pseudomonadota	c__Alphaproteobacteria	o__UBA7879	f__UBA7879	g__	s__	0	0	0	1.39664	0	0	0	0	1.59036	0	0	0	0	0	0	0	0	0	0	0	0	0	0	0	0	0	0	0	0	0	0	0	0	0	0
Mariana_10500PA	Mariana_10500PA_20	56.47	3.3	2549524	d__Bacteria	p__Pseudomonadota	c__Alphaproteobacteria	o__Rhodobacterales	f__Rhodobacteraceae	g__Pseudophaeobacter_A	s__Pseudophaeobacter_A gallaeciensis_A	0	0.553326	0	0	0	0	0.710361	0	0.487842	0.788893	0	0.532417	0	0	0	0	0	0	0	0.627619	0	0	0	0	0	0	0	0	0	0	0	0	0	0	0
Mariana_10500PA	Mariana_10500PA_21	97.16	3.34	3756255	d__Bacteria	p__Pseudomonadota	c__Alphaproteobacteria	o__Caulobacterales	f__Hyphomonadaceae	g__Hyphomonas	s__Hyphomonas sp000682775	0.671621	0	0	0.735661	0	0	0	0.678514	0.662455	1.06342	0	0	0	0.96578	0	0	0	0	0.68707	0	0	0	0	0	0	0	0	0	0	0	0	0	0	0	0
Mariana_10500PA	Mariana_10500PA_22	92.9	4.2	8495026	d__Bacteria	p__Myxococcota	c__Bradymonadia	o__Bradymonadales	f__Bradymonadaceae	g__CATLTV01	s__	0	0	0	0.887895	0	0	0	0	0	1.72826	0	0	0	1.34316	0	0	0	0	0	0	0	0	0	0	0	0	0	0	0	0	0	0	0	0	0
Mariana_10500PA	Mariana_10500PA_23	96.59	1.81	3662245	d__Bacteria	p__Planctomycetota	c__Phycisphaerae	o__Phycisphaerales	f__UBA1924	g__UBA1926	s__	0	0	0	0	0	0	0	0	0	0	0	0	0	0	0	0	0	0	0	0	0	0	0	0	0	0	0	0	0	0	0	0	0	0	0
Mariana_10500PA	Mariana_10500PA_24	88.12	1.67	3152382	d__Bacteria	p__Pseudomonadota	c__Gammaproteobacteria	o__Pseudomonadales	f__Oleiphilaceae	g__Marinobacter	s__Marinobacter salarius	0	5.69051	0	0	0	0	0	0	0	1.28774	0	0	0	0	0	0	1.96319	0	0	0	0	0	0	1.62834	0	0	0	0	0	0	0	0	0	0	0
Mariana_10500PA	Mariana_10500PA_25	56.27	3.32	4249750	d__Bacteria	p__Actinomycetota	c__Actinomycetes	o__Mycobacteriales	f__Mycobacteriaceae	g__Mycobacterium	s__Mycobacterium hippocampi	0	0	0	0	0	0.63004	0	0	0	0.419237	0	0	1.64986	0	0	0	0	0	0	0	0	0	0	0	0	0	0	0	0	0	0	0	0	0	0
Mariana_10500PA	Mariana_10500PA_26	93.58	2.28	3715574	d__Bacteria	p__Bacteroidota	c__Bacteroidia	o__Cytophagales	f__Cyclobacteriaceae	g__Marivirga	s__Marivirga atlantica	0	0	0	0	0	0	0.824063	0.615708	1.31878	1.43173	0	0	0	0.82658	0	0	0	0	0	0	0	0	0	0	0	0	0	0.62228	0	0	0	0	0	0	0
Mariana_10500PA	Mariana_10500PA_27	92.26	2.65	8278047	d__Bacteria	p__Myxococcota	c__UBA796	o__UBA796	f__UBA2385	g__CAJWOS01	s__	0	0	0	0	0	0	0	0	0.899904	1.58729	0	0	0	0	0	0	0	0	0	0.942703	0.751103	0	0	0	0	0	0	0	0	0	0	0	0	0	0
Mariana_10500PA	Mariana_10500PA_28	62.64	8.62	2811541	d__Bacteria	p__Pseudomonadota	c__Gammaproteobacteria	o__Pseudomonadales	f__Nitrincolaceae	g__Neptuniibacter	s__Neptuniibacter caesariensis	0	0.811457	0	1.22897	0	0.48442	0	0	0.568282	0.556186	0	0.339147	0	0	0	0	0	0	0	0	0	0.405949	0	0	0	0	0	0	0	0	0	0	0	0	0
Mariana_10500PA	Mariana_10500PA_29	95.71	3.28	2704937	d__Bacteria	p__Pseudomonadota	c__Alphaproteobacteria	o__Sphingomonadales	f__Sphingomonadaceae	g__Qipengyuania	s__Qipengyuania flava	0	0	0	0	0	0	1.76378	1.94976	2.10846	2.24938	0	1.9745	0	0	0	0	0	0	0	3.55377	0	0	0	0	0	0	0	0	0	0	0	0	0	0	0
Mariana_10500PA	Mariana_10500PA_3	95.74	3.99	3924298	d__Bacteria	p__Pseudomonadota	c__Gammaproteobacteria	o__Enterobacterales	f__Alteromonadaceae	g__Alteromonas	s__Alteromonas australica	12.2166	0	0	9.59528	0	0	10.6693	0	12.576	0	0	0	0	0	0	0	0	0	0	0	0	0	0	10.2299	0	0	0	0	0	0	0	0	0	0	0
Mariana_10500PA	Mariana_10500PA_30	98.89	3.19	5114589	d__Bacteria	p__Pseudomonadota	c__Gammaproteobacteria	o__Pseudomonadales	f__Ketobacteraceae	g__	s__	0	0	0	0	0	0	0	0	3.71476	4.30493	0	0	3.20101	3.61806	0	0	0	0	0	0	0	0	0	0	0	0	0	0	0	0	0	0	0	0	0
Mariana_10500PA	Mariana_10500PA_31	73.44	0	1345444	d__Bacteria	p__Pseudomonadota	c__Alphaproteobacteria	o__Micavibrionales	f__GCA-2720935	g__CATLOR01	s__CATLOR01 sp950054255	0	0	0	0	0	0	0	0	0	0	0	0	0	0	0	0	0	0	0	0	0	0	0	0	0	0	0	0	0	0	0	0	0	0	0
Mariana_10500PA	Mariana_10500PA_32	90.28	4.53	3992590	d__Bacteria	p__Pseudomonadota	c__Alphaproteobacteria	o__Rhodobacterales	f__Rhodobacteraceae	g__Pseudooceanicola	s__Pseudooceanicola atlanticus	0	0	0	9.1479	0	0	8.12557	0	9.28502	8.3937	0	0	0	0	0	0	8.88755	0	0	30.7858	0	8.83389	0	0	0	10.0892	0	0	0	0	0	0	0	0	0
Mariana_10500PA	Mariana_10500PA_33	55.31	1.66	962407	d__Bacteria	p__Pseudomonadota	c__Gammaproteobacteria	o__PS1	f__Thioglobaceae	g__DUCF01	s__	0	0.44758	0	0	0	0	0	0.372887	0.28936	0	0	0	0	0	0	0	0	0	0	0	0	0	0	0	0	0	0	0	0	0	0	0	0	0	0
Mariana_10500PA	Mariana_10500PA_34	60.01	1.73	2199695	d__Bacteria	p__Actinomycetota	c__Actinomycetes	o__Propionibacteriales	f__Nocardioidaceae	g__Aeromicrobium	s__	0	0	0	0	0	0	0	0	0.893087	0.861191	0	1.03188	0	0	0	0	0	0	0	0	0	0	0	0	0	0	0	0	0	0	0	0	0	0	0
Mariana_10500PA	Mariana_10500PA_35	96.98	3.13	5381575	d__Bacteria	p__Pseudomonadota	c__Gammaproteobacteria	o__Pseudomonadales	f__Ketobacteraceae	g__Ketobacter	s__Ketobacter sp002471665	0	2.45918	0	0	0	0	0	0	2.87378	2.07381	0	0	0	2.92976	0	0	0	0	0	0	0	0	0	0	0	0	0	0	0	0	0	0	0	0	0
Mariana_10500PA	Mariana_10500PA_36	97.73	0.32	3410613	d__Bacteria	p__Pseudomonadota	c__Alphaproteobacteria	o__Caulobacterales	f__Hyphomonadaceae	g__Ponticaulis	s__	5.51162	5.36184	0	0	0	0	0	4.61657	5.4056	4.3538	0	0	0	0	0	0	0	0	4.71537	0	0	0	0	0	0	0	0	0	0	0	0	0	0	0	0
Mariana_10500PA	Mariana_10500PA_37	94.96	5.84	3302843	d__Bacteria	p__Pseudomonadota	c__Alphaproteobacteria	o__Caulobacterales	f__Hyphomonadaceae	g__Ponticaulis	s__	5.86628	4.67245	0	0	0	0	0	3.88527	0	3.96022	0	0	0	0	0	0	0	0	0	0	0	0	0	0	0	0	0	0	0	0	0	0	0	0	0
Mariana_10500PA	Mariana_10500PA_38	91.51	2.38	4312363	d__Bacteria	p__Pseudomonadota	c__Gammaproteobacteria	o__Enterobacterales	f__Alteromonadaceae	g__Alteromonas	s__Alteromonas sp002729795	2.11628	0	0	1.87734	0	0	0	0	2.97262	0	0	0	0	0	0	0	0	0	0	0	0	0	0	1.50272	0	1.98524	0	0	0	0	0	0	0	0	0
Mariana_10500PA	Mariana_10500PA_39	98.78	0.91	3432633	d__Bacteria	p__Pseudomonadota	c__Gammaproteobacteria	o__Nevskiales	f__OUC007	g__Abyssibacter	s__Abyssibacter sp023146115	0	0	0	3.52845	0	0	0	9.03663	4.00776	5.53491	0	0	0	3.617	0	0	0	0	4.40811	4.11116	0	0	0	0	0	0	0	0	0	0	0	0	0	0	0
Mariana_10500PA	Mariana_10500PA_4	99.54	0.63	2996871	d__Bacteria	p__Bacteroidota	c__Bacteroidia	o__Flavobacteriales	f__Flavobacteriaceae	g__Mesoflavibacter	s__Mesoflavibacter profundi	0	0	0	0	0	0	0	0	1.07824	0.819235	0	0	0	1.03937	0	0	0	0	0	0	0	0	0	0	0	0	0	0	0	0	0	0	0	0	0
Mariana_10500PA	Mariana_10500PA_40	87.3	1.87	2918778	d__Bacteria	p__Pseudomonadota	c__Alphaproteobacteria	o__Caulobacterales	f__Maricaulaceae	g__Glycocaulis	s__Glycocaulis profundi	0.655488	0	0	0.562083	0	0	0	0.858919	0.593318	0	0	0	0	0	0	0	0	0	0	0	0	0	0	0	0	2.37991	0	0	0	0	0	0	0	0	0
Mariana_10500PA	Mariana_10500PA_41	81.72	0	6216572	d__Bacteria	p__Myxococcota	c__UBA796	o__UBA796	f__UBA2385	g__CAJWOS01	s__	0	0	0	0.847521	0	0	0	0	1.95432	1.14372	0	0	0	0	0	0	0	0	0	0	0	0	0	0	0	0	0	0	0	0	0	0	0	0	0
Mariana_10500PA	Mariana_10500PA_42	98.44	2.92	4461071	d__Bacteria	p__Pseudomonadota	c__Gammaproteobacteria	o__Enterobacterales	f__Alteromonadaceae	g__Pseudoalteromonas	s__Pseudoalteromonas lipolytica_A	0	0	0	2.19212	0	1.63941	0	1.97365	2.85788	2.41133	0	0	0	0	0	0	0	0	0	0	0	0	0	3.28818	0	0	0	0	0	0	0	0	0	0	0
Mariana_10500PA	Mariana_10500PA_43	66.12	5.33	5146339	d__Bacteria	p__Pseudomonadota	c__Gammaproteobacteria	o__Enterobacterales	f__Alteromonadaceae	g__Alteromonas	s__Alteromonas sp913058315	3.14515	0	0	0.990768	0	0	0.87141	0	1.28334	0	0	2.78925	0	0	0	0	0	0	0	0	0	0	0	0	0	2.1603	0	0	0	0	0	0	0	0	0
Mariana_10500PA	Mariana_10500PA_44	97.84	1.92	3994408	d__Bacteria	p__Pseudomonadota	c__Gammaproteobacteria	o__Pseudomonadales	f__Oleiphilaceae	g__PZPK01	s__PZPK01 sp006212045	0	0	0	0	0	0	0	0	7.61187	9.95684	0	0	0	10.0582	8.76231	0	0	0	8.40404	0	0	0	0	6.999	0	0	0	0	0	0	0	0	0	0	0
Mariana_10500PA	Mariana_10500PA_46	70.92	1.08	1480715	d__Bacteria	p__Pseudomonadota	c__Alphaproteobacteria	o__Rickettsiales	f__UBA3002	g__	s__	0	0.382752	0	0.221732	0	0	0	0.329755	0.395116	0	0	0	0	0	0	0	0	0	0	0	0	0	0	0	0	0	0	0	0	0	0	0	0	0	0
Mariana_10500PA	Mariana_10500PA_47	68.97	0	2413751	d__Bacteria	p__Pseudomonadota	c__Alphaproteobacteria	o__Caulobacterales	f__Maricaulaceae	g__Maricaulis	s__	0	0.874085	0	0	0	0	0	0	0.868949	0	0	0	0	0	0	0	0	0	0	0	0	0	0	0	0	0	0	0	0	0	0	0	0	0	0
Mariana_10500PA	Mariana_10500PA_48	50.03	2.09	2454366	d__Bacteria	p__Myxococcota_A	c__UBA9160	o__UBA9160	f__UBA4427	g__DUBZ01	s__	0	0.310986	0	0	0	0	0	0	0.285656	0	0	0	0	0	0	0	0.4858	0	0	0	0.168962	0	0	0	0	0	0	0	0	0	0	0	0	0	0
Mariana_10500PA	Mariana_10500PA_5	65.36	0	1358101	d__Bacteria	p__Pseudomonadota	c__Alphaproteobacteria	o__Micavibrionales	f__GCA-2720935	g__GCA-2720935	s__GCA-2720935 sp002720935	0	0	0	0	0	0	0	0	0.558179	0	0	0.388925	0	0	0	0	0	0	0	0	0	0	0	0	0	0	0	0	0	0	0	0	0	0	0
Mariana_10500PA	Mariana_10500PA_6	52.53	1.73	2088134	d__Bacteria	p__Pseudomonadota	c__Alphaproteobacteria	o__Caulobacterales	f__Parvularculaceae	g__Parvularcula	s__	0.481829	0	0	0	0	0	0	0	0.682661	0	0	0	0	0	0	0	0	0	0	0	0	0	0	0	0	0	0	0	0	0	0	0	0	0	0
Mariana_10500PA	Mariana_10500PA_7	83.23	6.31	799305	d__Archaea	p__Thermoproteota	c__Nitrososphaeria	o__Nitrososphaerales	f__Nitrosopumilaceae	g__Nitrosopelagicus	s__Nitrosopelagicus sp000484935	0	0	0	0	0	0	0	0	0	0.901877	0	0	0	0	0	0	0	0	0	0	0	0	0	0	0	0	0	0	0	0	0	0	0	0	0
Mariana_10500PA	Mariana_10500PA_8	56.9	2.59	3395842	d__Bacteria	p__Pseudomonadota	c__Gammaproteobacteria	o__Enterobacterales	f__Alteromonadaceae	g__Alteromonas	s__Alteromonas aggregata	14.773	0	0	10.8985	0	0	0	0	0	0	0	0	0	0	0	0	0	0	0	0	0	0	0	0	0	10.1136	0	0	0	0	0	0	0	0	0
Mariana_10500PA	Mariana_10500PA_9	59.5	1.87	816478	d__Archaea	p__Nanoarchaeota	c__Nanoarchaeia	o__Woesearchaeales	f__UBA583	g__UBA583	s__	0	0	0	0	0	0	0	0	0	0	0	0	0	0	0	0	0	0	0	0	0	0	0	0	0	0	0	0	0	0	0	0	0	0	0
Mariana_2-M-B	Mariana_2-M-B_1	90.73	4.11	5575045	d__Bacteria	p__Actinomycetota	c__Actinomycetes	o__Mycobacteriales	f__Mycobacteriaceae	g__Mycobacterium	s__Mycobacterium frederiksbergense_A	1.49925	0	0	0	0	0	0	0	2.83957	0	0	0	1.90261	0	0	0	0	0	0	0	0	0	0	0	0	0	0	0	0	0	0	0	0	0	0
Mariana_2-M-B	Mariana_2-M-B_10	52.04	0	2255602	d__Bacteria	p__Pseudomonadota	c__Gammaproteobacteria	o__Pseudomonadales	f__Porticoccaceae	g__JALOAH01	s__	0	0	0	0	0	0	0	0	0	0	0	0	0	0	0	0	0	0	0	0	0	0	0	0	0	0	0	0	0	0	0	0	0	0	0
Mariana_2-M-B	Mariana_2-M-B_11	71.14	5.23	3692084	d__Bacteria	p__Actinomycetota	c__Actinomycetes	o__Propionibacteriales	f__Nocardioidaceae	g__Nocardioides	s__Nocardioides sp030518195	4.44899	0	0	0	0	0	0	0	0	3.3168	0	7.12424	0	0	0	0	0	0	0	0	0	0	0	0	0	0	0	0	0	0	0	0	0	0	0
Mariana_2-M-B	Mariana_2-M-B_12	67.42	1.62	2448173	d__Bacteria	p__Pseudomonadota	c__Gammaproteobacteria	o__Woeseiales	f__Woeseiaceae	g__UBA1847	s__	0	0	0	0	0	0	0	0	0.702461	0.660954	0	0.972251	0	0	0.755927	0	0	0.949364	0	0	0	0	0.897774	0	0	1.72015	0	0	0	0	0	0	0	0	0
Mariana_2-M-B	Mariana_2-M-B_13	63.43	0.86	4759896	d__Bacteria	p__Pseudomonadota	c__Gammaproteobacteria	o__Enterobacterales	f__Vibrionaceae	g__Vibrio	s__Vibrio alginolyticus	0	7.49117	0	0	0	6.80236	0	7.54583	10.8706	6.29131	0	7.98483	0	0	0	0	0	0	0	0	0	7.64836	0	0	0	6.37557	0	0	0	6.34296	0	0	0	0	0
Mariana_2-M-B	Mariana_2-M-B_14	85.65	3.76	2691985	d__Bacteria	p__Pseudomonadota	c__Gammaproteobacteria	o__Nevskiales	f__Nevskiaceae	g__Polycyclovorans	s__	0	0	0	0	0	0	0	0	0.842121	1.04144	0	0	0	0.572714	0	0	0	0	0	0	0	0	0	0	0	0	0	0	0	0	0	0	0	0	0
Mariana_2-M-B	Mariana_2-M-B_15	68.29	9.97	3795025	d__Bacteria	p__Pseudomonadota	c__Gammaproteobacteria	o__Pseudomonadales	f__Pseudomonadaceae	g__Stutzerimonas	s__Stutzerimonas kunmingensis	0	1.29849	0	0	0	0	0	0	1.36285	1.18247	0	0	0	0.416071	1.34814	0	0	0	0	0	0	0	0	0	0	0	0	0	0	0	0	0	0	0	0
Mariana_2-M-B	Mariana_2-M-B_16	56.03	3.45	1127620	d__Bacteria	p__Pseudomonadota	c__Gammaproteobacteria	o__Burkholderiales	f__Methylophilaceae	g__Methylotenera_A	s__	0	0	0	0	0	0	0	0	0.610306	0.465312	0	0	0	0.510768	0	0	0	0	0	0	0	0	0	0	0	0	0	0	0	0	0	0	0	0	0
Mariana_2-M-B	Mariana_2-M-B_17	50.8	0	1857048	d__Bacteria	p__Pseudomonadota	c__Gammaproteobacteria	o__Arenicellales	f__Arenicellaceae	g__Arenicella	s__	0	0	0	0	0	0	0	0	0	0.410569	0	0	0	0	0	0	0	0	0	0	0	0	0	0	0	0	0	0	0	0	0	0	0	0	0
Mariana_2-M-B	Mariana_2-M-B_18	57.26	9.84	1868333	d__Bacteria	p__Pseudomonadota	c__Alphaproteobacteria	o__Rhizobiales	f__Xanthobacteraceae	g__Ga0077548	s__Ga0077548 sp021730825	0	0.40088	0	0.930881	0	0	0	0	0.789515	1.04964	0	0	0	0	0	0	0	0	0	0	0.731521	0	0	0	1.19177	0	0	0	0	0	0	0	0	0	0
Mariana_2-M-B	Mariana_2-M-B_19	87.64	1.38	2963236	d__Bacteria	p__Verrucomicrobiota	c__Verrucomicrobiae	o__Opitutales	f__Oceanipulchritudinaceae	g__Oceanipulchritudo	s__	0	0	0	0	0	0	0	0	0.486412	0	0	0	0	0	0	0	1.12182	0	0	0	0	0	0	0	0	0.827022	0	0	0	0	0	0	0	0	0
Mariana_2-M-B	Mariana_2-M-B_2	94.61	3.02	2754890	d__Bacteria	p__Pseudomonadota	c__Gammaproteobacteria	o__Nevskiales	f__Nevskiaceae	g__Polycyclovorans	s__Polycyclovorans sp002706265	0	0	0	0	0	0	0	0	1.73103	1.91051	0	0	0	1.92029	0	0	0	0	0	0	0	0	0	0	0	0	0	0	0	0	0	0	0	0	0
Mariana_2-M-B	Mariana_2-M-B_20	96.06	3	3103272	d__Bacteria	p__Bacteroidota	c__Bacteroidia	o__Flavobacteriales	f__Flavobacteriaceae	g__Aureibaculum	s__	0	1.62846	0	1.18506	0	0	1.38156	0	2.42081	1.28075	0	0	0	1.35032	1.12448	0	0	0	0	0	0	0	0	0	0	0.989001	0	0	0	0	0	0	0	0	0
Mariana_2-M-B	Mariana_2-M-B_21	94.1	3.61	4140926	d__Bacteria	p__Pseudomonadota	c__Gammaproteobacteria	o__Pseudomonadales	f__DSM-6294	g__Venatoribacter	s__Venatoribacter alkanivorans	0	0	0	0	0	0	0	0	0.748663	0.635405	0	0	0	0	0.764641	0	0	0	0.639178	0	0	0	0	0	0	0	0	0	0	0	0	0	0	0	0
Mariana_2-M-B	Mariana_2-M-B_22	70.7	1.75	1685399	d__Bacteria	p__Pseudomonadota	c__Alphaproteobacteria	o__Rhizobiales	f__Methyloligellaceae	g__Methyloceanibacter	s__Methyloceanibacter sp002390155	0	0	0	0.993896	0	0	0	1.20011	0.916386	0	0	0	0	0	0	0	0	0	0	0	0	0	0	0	0	0	0	0	0	0	0	0	0	0	0
Mariana_2-M-B	Mariana_2-M-B_23	80.02	2.34	4969164	d__Bacteria	p__Pseudomonadota	c__Gammaproteobacteria	o__Enterobacterales	f__Vibrionaceae	g__Vibrio	s__Vibrio harveyi	0	2.96413	0	0	0	5.88363	0	2.37328	2.1209	2.44141	0	0	0	0	0	0	5.89253	0	0	0	0	2.55095	0	0	0	2.67381	0	0	0	0	0	0	0	0	0
Mariana_2-M-B	Mariana_2-M-B_24	73.9	2.58	2174008	d__Bacteria	p__Pseudomonadota	c__Alphaproteobacteria	o__Rhodobacterales	f__Rhodobacteraceae	g__Boseongicola	s__Boseongicola sp905479635	0	0	0	1.36554	0	0	0	0	0.67245	0.770764	0	0	0	0	0	0	0.758471	0	0	0.519476	0	0	0	0	0	0.987932	0	0	0	0	0	0	0	0	0
Mariana_2-M-B	Mariana_2-M-B_25	64.67	0	1177204	d__Bacteria	p__Patescibacteria	c__Saccharimonadia	o__Saccharimonadales	f__UBA2112	g__UBA2112	s__	0	0	0	0	0	0	0	0	0	0	0	0	0	0	0	0	0	0	0	0	0	0	0	0	0	0	0	0	0	0	0	0	0	0	0
Mariana_2-M-B	Mariana_2-M-B_26	54.47	0	2502398	d__Bacteria	p__Bacteroidota	c__Rhodothermia	o__Rhodothermales	f__UBA10348	g__JAAZVD01	s__	0	0.581071	0	0	0	0	0.520118	0	0.489616	0	0	0	0	0	0	0	0	0	0	0	0	0	0	0	0	0.467816	0	0	0	0	0	0	0	0	0
Mariana_2-M-B	Mariana_2-M-B_27	54.49	1.62	1165245	d__Bacteria	p__Pseudomonadota	c__Gammaproteobacteria	o__UBA4486	f__UBA4486	g__SMWN01	s__	0	0	0	0.695011	0	0	0	0	0	0	0	0	0	0	0	0	0	0	0	0	0	0	0	0	0	0	0	0	0	0	0	0	0	0	0
Mariana_2-M-B	Mariana_2-M-B_28	63.3	8.56	2273743	d__Bacteria	p__Pseudomonadota	c__Gammaproteobacteria	o__Xanthomonadales	f__Xanthomonadaceae	g__Lysobacter_C	s__	0	0	0	0	0	0	4.97366	0	9.03756	0	0	0	0	0	0	0	0	0	0	0	0	0	0	0	0	0	0	0	0	0	0	0	0	0	0
Mariana_2-M-B	Mariana_2-M-B_29	57.92	0	2158124	d__Bacteria	p__Pseudomonadota	c__Gammaproteobacteria	o__GCA-2729495	f__GCA-2729495	g__SHZI01	s__	0	0	0	0.933112	0	0	0	0	0.826526	1.06087	0	0	0	0	1.18482	0	0	0	0	0	0	0	0	0	0	0	0	0	0	0	0	0	0	0	0
Mariana_2-M-B	Mariana_2-M-B_3	95.4	4.17	2217552	d__Bacteria	p__Pseudomonadota	c__Gammaproteobacteria	o__Methylococcales	f__Cycloclasticaceae	g__Cycloclasticus	s__Cycloclasticus sp001566825	0	0	0	1.18338	0	0	0	0	1.24764	0	0	0	0	1.14679	0	0	0	0	0	0	0	0	0	0	0	0	0	0	0	0	0	0	0	0	0
Mariana_2-M-B	Mariana_2-M-B_30	84.19	4.67	3239192	d__Bacteria	p__Bacteroidota	c__Bacteroidia	o__Cytophagales	f__Cyclobacteriaceae	g__	s__	0	0	0	0	0	0	0	0	0	0.75271	0	0.676136	0	0	0	0	0	0	0	0	0	0	0	0	0	0	0	0	0	0	0	0	0	0	0
Mariana_2-M-B	Mariana_2-M-B_31	56.9	1.72	1831805	d__Bacteria	p__Bacteroidota	c__Bacteroidia	o__Flavobacteriales	f__Flavobacteriaceae	g__Salinimicrobium	s__	0	0	0	0	0	0	0	0	3.03372	1.86747	0	1.98082	0	1.57792	0	0	0	0	0	0	0	0	0	0	0	0	0	0	0	0	0	0	0	0	0
Mariana_2-M-B	Mariana_2-M-B_32	71.78	5.45	1869379	d__Bacteria	p__Pseudomonadota	c__Gammaproteobacteria	o__Burkholderiales	f__Methylophilaceae	g__Methylophilus	s__	0	0	0	0	0	0	0	0	0.576162	0.545645	0	0	0	0.562007	0	0	0	0	0	0	0	0	0	0	0	0	0	0	0	0	0	0	0	0	0
Mariana_2-M-B	Mariana_2-M-B_33	82.76	1.72	2088767	d__Bacteria	p__Pseudomonadota	c__Gammaproteobacteria	o__Methylococcales	f__Cycloclasticaceae	g__Cycloclasticus	s__Cycloclasticus sp002292375	0	0	0	0.566486	0	0	0	0	0.634133	0	0	0	0	0.547929	0	0	0	0	0	0	0	0	0	0	0	0	0	0	0	0	0	0	0	0	0
Mariana_2-M-B	Mariana_2-M-B_34	69.31	2.59	2848379	d__Bacteria	p__Pseudomonadota	c__Gammaproteobacteria	o__Pseudomonadales	f__Spongiibacteraceae	g__Zhongshania	s__Zhongshania aliphaticivorans	0	0	0	0	0	0	0	0	0.582614	0.564533	0	0	0	0	0.66511	0	0	0	0	0	0	0	0	0	0	0	0	0	0	0	0	0	0	0	0
Mariana_2-M-B	Mariana_2-M-B_36	73.32	2.01	3157753	d__Bacteria	p__Pseudomonadota	c__Gammaproteobacteria	o__Pseudomonadales	f__Oleiphilaceae	g__Marinobacter	s__Marinobacter salarius	0	1.78631	0	0	0	0	0	0	0.820393	0.655971	0	1.53372	0	0	0	0	0.736347	0	0	0	0	0	0	0.684282	0	0	0	0	0	0	0	0	0	0	0
Mariana_2-M-B	Mariana_2-M-B_37	84.92	2.93	2480489	d__Bacteria	p__Pseudomonadota	c__Gammaproteobacteria	o__Pseudomonadales	f__Porticoccaceae	g__50-400-T64	s__50-400-T64 sp029212965	0	0	0	0	0	0	0	0	0.670633	0.782929	0	0	0	0	0.597498	0	0	0	0	0	0	0	0	0	0	0	0	0	0	0	0	0	0	0	0
Mariana_2-M-B	Mariana_2-M-B_38	95.75	4.91	2454878	d__Bacteria	p__Pseudomonadota	c__Gammaproteobacteria	o__Burkholderiales	f__Methylophilaceae	g__Methylophilus	s__Methylophilus sp001464125	0	0	0	0	0	0	0	0	1.05979	1.14026	0	0	0	1.00177	0	0	0	0	0	0	0	0	0	0	0	0	0	0	0	0	0	0	0	0	0
Mariana_2-M-B	Mariana_2-M-B_4	97.21	1.67	3565993	d__Bacteria	p__Pseudomonadota	c__Alphaproteobacteria	o__Sphingomonadales	f__Sphingomonadaceae	g__Croceicoccus	s__	0	0	0	0	0	0	0	0	3.4765	5.35232	0	5.29091	0	0	0	0	0	0	0	3.8512	0	0	0	0	0	0	0	0	0	0	0	0	0	0	0
Mariana_2-M-B	Mariana_2-M-B_40	81.98	4.67	4687299	d__Bacteria	p__Verrucomicrobiota	c__Verrucomicrobiae	o__Verrucomicrobiales	f__Akkermansiaceae	g__SW10	s__SW10 sp913060685	0	1.04597	0	0	0.442771	0	0	0	0.564533	0.683614	0	0	0	0	0	0	0	0	0	0	0	0	0	0	0	0.792327	0	0	0	0	0	0	0	0	0
Mariana_2-M-B	Mariana_2-M-B_41	63.87	1.96	2332357	d__Bacteria	p__Pseudomonadota	c__Alphaproteobacteria	o__Rhodobacterales	f__Rhodobacteraceae	g__Sulfitobacter	s__Sulfitobacter sp025143985	0	1.26361	0	1.40314	0	0	4.10668	0	1.20044	0	0	0.965013	0	0	0	0	1.41133	1.10478	0	1.65701	0	0	0	0	0	0	0	0	0	0	0	0	0	0	0
Mariana_2-M-B	Mariana_2-M-B_42	79.12	3.29	2726260	d__Bacteria	p__Bacteroidota	c__Bacteroidia	o__Flavobacteriales	f__Flavobacteriaceae	g__Pontimicrobium	s__	0	0.854941	0	0	0	0	0.874543	0	0.979135	0.832324	0.930316	0	0	1.12152	0	0	0	0	0	0	0	0	0	0	0	0	0	0	0	0	0	0	0	0	0
Mariana_2-M-B	Mariana_2-M-B_43	92.9	2.61	4269108	d__Bacteria	p__Pseudomonadota	c__Gammaproteobacteria	o__Enterobacterales	f__Alteromonadaceae	g__Pseudoalteromonas	s__Pseudoalteromonas shioyasakiensis	0	0	0	1.033	0	0	0	0.914553	0.841572	1.20718	0	0	0	0	0	0	0	0	0	0	0	0	0	1.14862	0	0	0	0	0	0	0	0	0	0	0
Mariana_2-M-B	Mariana_2-M-B_44	61.55	1.72	1556871	d__Bacteria	p__Pseudomonadota	c__Alphaproteobacteria	o__Sphingomonadales	f__Kordiimonadaceae	g__	s__	0	0.826126	0	0.46391	0	0	0	0.499959	0	0.565561	0	0	0	0	0	0	0	0	0	0.516239	0	0	0	0	0	0	0	0	0	0	0	0	0	0	0
Mariana_2-M-B	Mariana_2-M-B_45	55.81	8.85	1767925	d__Bacteria	p__Pseudomonadota	c__Gammaproteobacteria	o__Immundisolibacterales	f__Immundisolibacteraceae	g__QNFC01	s__QNFC01 sp913060775	0	0	0	0.415227	0	0	0	0	0.711802	0	0	0	0	0.513212	0	0	0	0	0	0	0	0	0	0	0	0	0	0	0	0	0	0	0	0	0
Mariana_2-M-B	Mariana_2-M-B_5	59.62	8.62	5441873	d__Bacteria	p__Pseudomonadota	c__Gammaproteobacteria	o__Pseudomonadales	f__Pseudomonadaceae	g__Stutzerimonas	s__	0	1.15274	0	0	0	0	0	0	0.850169	1.34718	0	0	0	5.26187	0	0	0	0	0	0	0	0	0	0	0	0	0	0	0	0	0	0	0	0	0
Mariana_2-M-B	Mariana_2-M-B_6	93.67	7.06	3899989	d__Bacteria	p__Pseudomonadota	c__Alphaproteobacteria	o__Sphingomonadales	f__Sphingomonadaceae	g__Sphingobium	s__Sphingobium sp016463275	0	2.06142	0	2.69014	0	0	0	3.55752	2.02117	2.23285	0	2.16813	0	0	0	0	0	0	0	1.85621	0	0	0	0	0	0	0	0	0	0	0	0	0	0	0
Mariana_2-M-B	Mariana_2-M-B_7	50.86	3.45	2474660	d__Bacteria	p__Bacteroidota	c__Bacteroidia	o__Flavobacteriales	f__Flavobacteriaceae	g__Salinimicrobium	s__Salinimicrobium sediminis	0	0	0	0	0	0	1.64129	0	1.7648	1.76014	0	2.25977	0	1.26873	0	0	0	0	0	0	0	0	0	0	0	0	0	0	0	0	0	0	0	0	0
Mariana_2-M-B	Mariana_2-M-B_8	52.35	5.34	1218652	d__Archaea	p__Thermoproteota	c__Nitrososphaeria	o__Nitrososphaerales	f__Nitrosopumilaceae	g__Nitrosopumilus	s__	0	0	0	0	0	0	0	0	0	0	0	0	0	0	0	0	0	0	0	0	0	0	0	0	0	0	0	0	0	0	0	0	0	0	0
Mariana_2-M-B	Mariana_2-M-B_9	87.83	2.88	2855921	d__Bacteria	p__Pseudomonadota	c__Gammaproteobacteria	o__Pseudomonadales	f__Alcanivoracaceae	g__Alloalcanivorax	s__	0	0	1.12651	1.57923	0	0	0	0	3.2031	0	0	0	0	0	0	0	0	0	1.26952	0	0	0	1.6704	0	1.39542	1.72307	0	0	0	0	0	0	0	0	0
Mariana_2-M-S	Mariana_2-M-S_1	89.29	3.39	3379896	d__Bacteria	p__Pseudomonadota	c__Gammaproteobacteria	o__Pseudomonadales	f__Spongiibacteraceae	g__Zhongshania	s__Zhongshania aliphaticivorans	0	0	0	0	0	0	0	0	0.855425	0.915675	0	0	0	0	1.01617	0	0	0	0	0	0	0	0	0	0	0	0	0	0	0	0	0	0	0	0
Mariana_2-M-S	Mariana_2-M-S_10	57.26	0.55	2075017	d__Bacteria	p__Pseudomonadota	c__Alphaproteobacteria	o__Rhodobacterales	f__Rhodobacteraceae	g__Sulfitobacter	s__Sulfitobacter sp025143985	0	1.2275	0	0	0	0	3.93065	0	1.34242	0	0	0.827199	0	0	0	0	1.75883	0	0	0	0	0	0	0	0	0	0	0	0	0	0	0	0	0	0
Mariana_2-M-S	Mariana_2-M-S_11	66.72	0	1974165	d__Bacteria	p__Bacteroidota	c__Bacteroidia	o__Flavobacteriales	f__Flavobacteriaceae	g__Dokdonia	s__	0	0	0	0	0	0	0	0	0	0.58075	0	0	0	0.461254	0	0	0	0	0	0	0	0	0	0	0	0	0	0	0	0	0	0	0	0	0
Mariana_2-M-S	Mariana_2-M-S_12	98.64	2.47	3343173	d__Bacteria	p__Pseudomonadota	c__Alphaproteobacteria	o__Rhodobacterales	f__Rhodobacteraceae	g__SAT37	s__SAT37 sp002706605	0	1.75903	0	2.09466	0	0	2.00437	0	1.8027	1.89554	0	0	0	0	0	0	0	0	0	0	0	0	0	0	0	2.17326	0	0	0	0	0	0	0	0	0
Mariana_2-M-S	Mariana_2-M-S_13	62.54	5.42	2860135	d__Bacteria	p__Pseudomonadota	c__Gammaproteobacteria	o__Enterobacterales	f__Alteromonadaceae	g__Cognaticolwellia	s__	0	0	0	0	0	0	0	1.40381	0.4653	0.489789	0	0	0	0	0	0	0	0	0	0	0	0	0	0	0	0	0	0	0	0	0	0	0	0	0
Mariana_2-M-S	Mariana_2-M-S_14	98.6	0.77	3714462	d__Bacteria	p__Pseudomonadota	c__Alphaproteobacteria	o__Sphingomonadales	f__Sphingomonadaceae	g__Croceicoccus	s__	0	0	0	0	0	0	0	0	4.14301	5.28091	0	6.05098	0	0	0	0	0	0	0	4.42608	0	0	0	0	0	0	0	0	0	0	0	0	0	0	0
Mariana_2-M-S	Mariana_2-M-S_15	55.96	1.88	1970291	d__Bacteria	p__Pseudomonadota	c__Gammaproteobacteria	o__Xanthomonadales	f__Marinicellaceae	g__Marinicella	s__Marinicella litoralis	0	0	0	0	0	0	0.54774	0	0.343126	0	0	0	0	0	0	0	0	0	0	0	0	0	0	0	0	0	0	0	0	0	0	0	0	0	0
Mariana_2-M-S	Mariana_2-M-S_16	96.95	1.95	2341180	d__Bacteria	p__Pseudomonadota	c__Gammaproteobacteria	o__Methylococcales	f__Cycloclasticaceae	g__Cycloclasticus	s__Cycloclasticus sp001566825	0	0	0	1.59257	0	0	0	0	1.53995	0	0	0	0	1.49515	0	0	0	0	0	0	0	0	0	0	0	0	0	0	0	0	0	0	0	0	0
Mariana_2-M-S	Mariana_2-M-S_17	61.68	0.4	1477016	d__Bacteria	p__Pseudomonadota	c__Alphaproteobacteria	o__Rhizobiales	f__Methyloligellaceae	g__Methyloceanibacter	s__Methyloceanibacter sp002390155	0	0	0	0	0	0	0	0.978079	0.891824	0.732385	0	0	0	0	0	0	0	0	0	0	0	0	0	0	0	0	0	0	0	0	0	0	0	0	0
Mariana_2-M-S	Mariana_2-M-S_18	96.68	1.1	2664789	d__Bacteria	p__Pseudomonadota	c__Gammaproteobacteria	o__Nevskiales	f__Nevskiaceae	g__Polycyclovorans	s__Polycyclovorans sp002706265	0	0	0	0	0	0	0	0	2.05657	2.54316	0	0	0	1.99725	0	0	0	0	0	0	0	0	0	0	0	0	0	0	0	0	0	0	0	0	0
Mariana_2-M-S	Mariana_2-M-S_19	62.01	2.59	4416104	d__Bacteria	p__Verrucomicrobiota	c__Verrucomicrobiae	o__Verrucomicrobiales	f__DEV007	g__Arctic95D-9	s__	0	0	0	0	0	0	0	0	0.590857	0.678708	0	0	0	0	0	0	0	0	0	0	0	0	0	0	0	0	0	0	0	0	0	0	0	0	0
Mariana_2-M-S	Mariana_2-M-S_2	88.97	4.77	4991354	d__Bacteria	p__Pseudomonadota	c__Gammaproteobacteria	o__Enterobacterales	f__Vibrionaceae	g__Vibrio	s__Vibrio alginolyticus	0	12.6464	0	0	0	10.9869	0	12.2274	9.48594	10.3547	0	12.6385	0	0	0	0	0	0	0	0	0	12.7308	0	0	0	10.7172	0	0	0	11.3397	0	0	0	0	0
Mariana_2-M-S	Mariana_2-M-S_20	74.84	2.66	4769224	d__Bacteria	p__Pseudomonadota	c__Gammaproteobacteria	o__Enterobacterales	f__Vibrionaceae	g__Vibrio	s__Vibrio harveyi	0	2.57636	0	0	0	5.10236	0	2.75013	0	1.93039	0	0.77405	0	0	0	0	5.84237	0	0	0	0	3.22933	0	2.3245	0	2.54456	0	0	0	0	0	0	0	0	0
Mariana_2-M-S	Mariana_2-M-S_21	56.09	4.92	2369009	d__Bacteria	p__Pseudomonadota	c__Gammaproteobacteria	o__Pseudomonadales	f__Pseudomonadaceae	g__Stutzerimonas	s__Stutzerimonas stutzeri_AB	0	6.97103	0	0	0	0	0	0	5.60292	4.92384	0	0	0	0	0	0	0	0	0	0	0	0	0	0	0	0	0	0	0	0	0	0	0	0	0
Mariana_2-M-S	Mariana_2-M-S_22	97.6	4.3	3807571	d__Bacteria	p__Pseudomonadota	c__Alphaproteobacteria	o__Sphingomonadales	f__Sphingomonadaceae	g__Sphingobium	s__Sphingobium sp016463275	0	3.08275	0	4.32532	0	0	0	3.28766	3.14631	2.7918	0	0	0	0	0	0	0	0	0	2.56926	0	0	0	0	0	0	0	0	0	0	0	0	0	0	0
Mariana_2-M-S	Mariana_2-M-S_23	77.29	5.22	3005657	d__Bacteria	p__Pseudomonadota	c__Gammaproteobacteria	o__Woeseiales	f__Woeseiaceae	g__UBA1847	s__	1.45406	0.566058	0	0	0	0	0	0	0.704923	0.647373	0	0.981708	0	0	0.941174	0	0	0.866324	0	0	0	0	0.943141	0	0	2.31514	0	0	0	0	0	0	0	0	0
Mariana_2-M-S	Mariana_2-M-S_24	92.26	6.93	3486291	d__Bacteria	p__Pseudomonadota	c__Gammaproteobacteria	o__Xanthomonadales	f__Marinicellaceae	g__Marinicella	s__	0	0	0	0	0	0	0	0	0.720631	0	0	0.569591	0	0	0	0	0	0	0	0	0	0	0	0	0	0	0	0	0	0	0	0	0	0	0
Mariana_2-M-S	Mariana_2-M-S_25	79.92	5.14	3134931	d__Bacteria	p__Bacteroidota	c__Bacteroidia	o__Cytophagales	f__Cyclobacteriaceae	g__	s__	0	0	0	0	0	0	0.688468	0	0	1.02021	0	0.829885	0	0.836494	0	0	0	0	0	0	0	0	0	0	0	0	0	0	0	0	0	0	0	0	0
Mariana_2-M-S	Mariana_2-M-S_26	93.47	1.58	2116691	d__Bacteria	p__Pseudomonadota	c__Gammaproteobacteria	o__Methylococcales	f__Cycloclasticaceae	g__Cycloclasticus	s__Cycloclasticus sp002292375	0	0	0	0.914499	0	0	0	0	0.979041	0	0	0	0	0.809441	0	0	0	0	0	0	0	0	0	0	0	0	0	0	0	0	0	0	0	0	0
Mariana_2-M-S	Mariana_2-M-S_27	87.13	1.59	5671532	d__Bacteria	p__Actinomycetota	c__Actinomycetes	o__Mycobacteriales	f__Mycobacteriaceae	g__Mycobacterium	s__Mycobacterium frederiksbergense_A	1.91387	0	0	0	0	0	0	0	3.86	0	0	0	0	0	0	0	0	0	0	0	1.61955	0	0	0	0	0	0	0	0	0	0	0	0	0	0
Mariana_2-M-S	Mariana_2-M-S_28	94.54	4.7	2374343	d__Bacteria	p__Pseudomonadota	c__Gammaproteobacteria	o__Burkholderiales	f__Methylophilaceae	g__Methylophilus	s__Methylophilus sp001464125	0	0	0	0	0	0	0	0	0.746525	0.66422	0	0	0	0.777324	0	0	0	0	0	0	0	0	0	0	0	0	0	0	0	0	0	0	0	0	0
Mariana_2-M-S	Mariana_2-M-S_29	80.86	0.86	3501208	d__Bacteria	p__Pseudomonadota	c__Gammaproteobacteria	o__Enterobacterales	f__Alteromonadaceae	g__Rheinheimera	s__	0	0	0	0.682654	0	0	0	0.533131	1.02748	0.474146	0	0	0	0	0	0	0	0	0	0	0	0.512824	0	0.625748	0	0	0	0	0	0	0	0	0	0	0
Mariana_2-M-S	Mariana_2-M-S_3	95.47	1.94	3188942	d__Bacteria	p__Pseudomonadota	c__Gammaproteobacteria	o__Nevskiales	f__Nevskiaceae	g__Polycyclovorans	s__	0	0	0	0	0	0	0	0	1.16711	1.09399	0	0	0	1.10936	0	0	0	0	0	0	0	0	0	0	0	0	0	0	0	0	0	0	0	0	0
Mariana_2-M-S	Mariana_2-M-S_30	73.68	2.28	2597677	d__Bacteria	p__Pseudomonadota	c__Gammaproteobacteria	o__Pseudomonadales	f__Porticoccaceae	g__JALOAH01	s__	0	0	0	0	0	0	0	0	0	0	0	0	0	0	0.852879	0	0	0	0	0	0	0	0	0	0	0	0	0	0	0	0	0	0	0	0
Mariana_2-M-S	Mariana_2-M-S_31	77.42	1.5	1348268	d__Bacteria	p__Pseudomonadota	c__Alphaproteobacteria	o__Caedimonadales	f__UBA9215	g__UBA9215	s__	0	0	0	0	0	0	0	0	0.483813	0	0	0	0	0	0	0	0	0	0	0	0	0	0	0	0	0	0	0	0	0	0	0	0	0	0
Mariana_2-M-S	Mariana_2-M-S_32	95.86	2.89	2960958	d__Bacteria	p__Pseudomonadota	c__Gammaproteobacteria	o__Pseudomonadales	f__Porticoccaceae	g__50-400-T64	s__50-400-T64 sp029212965	0	0	0	0	0	0	0	0	0.955349	0.88305	0	0	0	0	0.799221	0	0	0	0	0	0	0	0	0	0	0	0	0	0	0	0	0	0	0	0
Mariana_2-M-S	Mariana_2-M-S_33	86.7	2.45	3020886	d__Bacteria	p__Pseudomonadota	c__Gammaproteobacteria	o__Pseudomonadales	f__Alcanivoracaceae	g__Alloalcanivorax	s__	0	0	1.89867	1.37511	0	0	0	0	1.14792	1.27565	0	0	0	1.23563	0	0	0	0	1.37978	0	0	0	1.74953	0	2.56683	1.89708	0	0	0	0	0	0	0	0	0
Mariana_2-M-S	Mariana_2-M-S_34	58.62	9.48	2014595	d__Bacteria	p__Pseudomonadota	c__Gammaproteobacteria	o__Pseudomonadales	f__Pseudomonadaceae	g__Stutzerimonas	s__	0	1.3282	0	0	0	0	0	0	5.05626	1.5369	0	0	0	0	0	0	0	0	0	0	0	0	0	0	0	0	0	0	0	0	0	0	0	0	0
Mariana_2-M-S	Mariana_2-M-S_35	68.61	1.43	2522101	d__Bacteria	p__Pseudomonadota	c__Gammaproteobacteria	o__Xanthomonadales	f__Marinicellaceae	g__NORP309	s__	0	0	0	0	0	0	0	0	0.654771	0	0	0	0	0	0	0	0	0.683009	0	0	0	0	0	0.762786	0	0	0	0	0	0	0	0	0	0	0
Mariana_2-M-S	Mariana_2-M-S_36	94.86	2.31	4534644	d__Bacteria	p__Pseudomonadota	c__Gammaproteobacteria	o__Enterobacterales	f__Alteromonadaceae	g__Pseudoalteromonas	s__Pseudoalteromonas shioyasakiensis	0	0	0	1.46423	0	0	0	1.56284	1.40624	1.4117	0	0	0	0	0	0	0	0	0	0	0	0	0	1.51474	0	0	0	0	0	0	0	0	0	0	0
Mariana_2-M-S	Mariana_2-M-S_37	82.06	6.46	5657092	d__Bacteria	p__Verrucomicrobiota	c__Verrucomicrobiae	o__Verrucomicrobiales	f__Akkermansiaceae	g__SW10	s__SW10 sp913060685	0	1.03599	0	0	0	0	0	0	0.596406	0.865166	0	0	0	0	0	0	0	0	0	0	0	0	0	0	0	0.96092	0.77087	0	0	0	0	0	0	0	0
Mariana_2-M-S	Mariana_2-M-S_38	82.1	4.35	3461525	d__Bacteria	p__Pseudomonadota	c__Gammaproteobacteria	o__Pseudomonadales	f__Oleiphilaceae	g__Marinobacter	s__Marinobacter salarius	0	2.97436	0	0	0	0	0	0	0.978777	0.917492	0	0	0	0	0	0	1.20906	0	0	0	0	0	0	1.13918	0	0	0	0	0	0	0	0	0	0	0
Mariana_2-M-S	Mariana_2-M-S_39	59.48	5.17	2529318	d__Bacteria	p__Bacteroidota	c__Bacteroidia	o__Flavobacteriales	f__Flavobacteriaceae	g__Arenibacter	s__Arenibacter algicola	0	0	0	0	0	0	0.515682	0	0.956347	0.683849	0	0	0	0.849524	0	0	0	0	0	0	0	0	0	0	0	0	0	0	0	0	0	0	0	0	0
Mariana_2-M-S	Mariana_2-M-S_4	76.09	7.62	2846185	d__Bacteria	p__Pseudomonadota	c__Gammaproteobacteria	o__Arenicellales	f__Arenicellaceae	g__Arenicella	s__	0	0	0	0	0	0	0	0.580732	0.439734	0.40185	0	0	0	0	0	0	0	0	0	0	0	0	0	0	0	0	0	0	0	0	0	0	0	0	0
Mariana_2-M-S	Mariana_2-M-S_40	87.29	1.42	2434144	d__Bacteria	p__Pseudomonadota	c__Alphaproteobacteria	o__Sphingomonadales	f__Sphingomonadaceae	g__JAGREQ01	s__	0	0	0	0	0	0	0	1.29098	1.12637	1.31748	0	1.48415	0	0	0	0	0	0	0	1.00836	0	0	0	0	0	0	0	0	0	0	0	0	0	0	0
Mariana_2-M-S	Mariana_2-M-S_41	94	3.03	3257018	d__Bacteria	p__Bacteroidota	c__Bacteroidia	o__Flavobacteriales	f__Flavobacteriaceae	g__Pontimicrobium	s__	0	1.34221	0	1.30091	0	0	1.43169	0	2.76204	1.30284	1.13972	0	0	1.46656	1.69664	0	0	2.24942	0	0	0	0	0	0	0	1.7343	0	0	0	0	0	0	0	0	0
Mariana_2-M-S	Mariana_2-M-S_42	94.03	1.83	4102379	d__Bacteria	p__Pseudomonadota	c__Gammaproteobacteria	o__Pseudomonadales	f__DSM-6294	g__Venatoribacter	s__Venatoribacter alkanivorans	0	0	0	0	0	0	0	0	0.780503	0.613869	0	0	0	0	0.724097	0	0	0	0.769236	0	0	0	0	0	0	0	0	0	0	0	0	0	0	0	0
Mariana_2-M-S	Mariana_2-M-S_43	55.55	2	1751620	d__Bacteria	p__Pseudomonadota	c__Alphaproteobacteria	o__Rhizobiales	f__Xanthobacteraceae	g__Ga0077548	s__Ga0077548 sp021730825	0	0	0	0.513434	0	0	0	0.490946	1.64531	0.645582	0	0	0	0	0	0	0	0	0	0	0.548879	0	0	0	0.559937	0	0	0	0	0	0	0	0	0	0
Mariana_2-M-S	Mariana_2-M-S_44	63.4	6.39	2187387	d__Bacteria	p__Pseudomonadota	c__Gammaproteobacteria	o__Xanthomonadales	f__Xanthomonadaceae	g__Lysobacter_C	s__	0	0	0	0	0	0	5.09938	0	0	0	0	0	0	0	0	0	0	0	0	0	0	0	0	0	0	0	0	0	0	0	0	0	0	0	0
Mariana_2-M-S	Mariana_2-M-S_45	69.98	3.45	1616865	d__Bacteria	p__Pseudomonadota	c__Gammaproteobacteria	o__Burkholderiales	f__Methylophilaceae	g__Methylotenera_A	s__	0	0	0	0	0	0	0	0	0.541804	0.509614	0	0	0	0.403168	0	0	0	0	0	0	0	0	0	0	0	0	0	0	0	0	0	0	0	0	0
Mariana_2-M-S	Mariana_2-M-S_46	85.11	3.35	3085941	d__Bacteria	p__Bacteroidota	c__Rhodothermia	o__Rhodothermales	f__UBA10348	g__JAAZVD01	s__	0	0.489521	0	0	0	0	0	0	0.409956	0	0	0.55836	0	0.676799	0	0	0	0	0	0	0	0	0	0	0	0.577076	0	0	0	0	0	0	0	0	0
Mariana_2-M-S	Mariana_2-M-S_47	81.35	3.87	3014543	d__Bacteria	p__Pseudomonadota	c__Gammaproteobacteria	o__GCA-2729495	f__GCA-2729495	g__SHZI01	s__	0	0	0	0.853049	0	0	0	0	0.814548	0	0	0	0	0	0.975671	0	0	0	0	0	0	0	0	0	0	0	0	0	0	0	0	0	0	0	0
Mariana_2-M-S	Mariana_2-M-S_48	94.48	2.82	3111270	d__Bacteria	p__Verrucomicrobiota	c__Verrucomicrobiae	o__Opitutales	f__Oceanipulchritudinaceae	g__Oceanipulchritudo	s__	0	0	0	0	0	0	0	0	0.631738	0	0	0	0	0.515153	0	0	0.491547	0	0	0	0	0	0	0	0	0.835375	0	0	0	0	0	0	0	0	0
Mariana_2-M-S	Mariana_2-M-S_49	97.76	2.27	3105494	d__Bacteria	p__Bacteroidota	c__Bacteroidia	o__Flavobacteriales	f__Flavobacteriaceae	g__Aureibaculum	s__	0	2.04911	0	0	0	0	1.83764	0	2.03269	1.97443	0	0	0	1.98456	0	0	0	0	0	0	0	0	0	0	0	0	0	0	0	0	0	0	0	0	0
Mariana_2-M-S	Mariana_2-M-S_5	65.57	1.72	1598322	d__Bacteria	p__Pseudomonadota	c__Gammaproteobacteria	o__Burkholderiales	f__Methylophilaceae	g__Methylophilus	s__	0	0	0	0	0	0	0	0	0.533265	0.539678	0	0	0	0	0	0	0	0	0	0	0	0	0	0	0	0	0	0	0	0	0	0	0	0	0
Mariana_2-M-S	Mariana_2-M-S_50	83.37	2.74	2704662	d__Bacteria	p__Pseudomonadota	c__Alphaproteobacteria	o__Rhodobacterales	f__Rhodobacteraceae	g__Boseongicola	s__Boseongicola sp905479635	0	0.700739	0	1.19973	0	0	2.54082	0	0	0.934033	0	0	0	0	0	0	0.83564	0	1.35273	0.912249	0	0	0	0	0	1.13678	0	0	0	0	0	0	0	0	0
Mariana_2-M-S	Mariana_2-M-S_53	81.61	4.23	3445295	d__Bacteria	p__Pseudomonadota	c__Gammaproteobacteria	o__Enterobacterales	f__Alteromonadaceae	g__Pseudoalteromonas	s__Pseudoalteromonas undina	0	0	0	0	0	0	0	1.73435	0.672099	0.6039	0	0	0	0	0	0	0	0	0	0	0	0	0	0.649815	0	0	0	0	0	0	0	0	0	0	0
Mariana_2-M-S	Mariana_2-M-S_54	53.48	5.32	2326802	d__Bacteria	p__Pseudomonadota	c__Gammaproteobacteria	o__Pseudomonadales	f__Azotimanducaceae_A	g__UBA9659	s__	0	0	0	0.388602	0	0	0.429507	0	0.255659	0	0	0.476121	0	0	0.468053	0	0	0	0	0	0.3384	0	0	0	0	0	0	0	0	0	0	0	0	0	0
Mariana_2-M-S	Mariana_2-M-S_55	53.54	1.48	1957497	d__Bacteria	p__Bacteroidota	c__Bacteroidia	o__Chitinophagales	f__Chitinophagaceae	g__Ferruginibacter	s__	0	0.362357	0	0	0	0	0	0	0.327964	0	0	0	0	0	0	0	0	0	0	0	0	0	0	0	0	0	0.365593	0	0	0	0	0	0	0	0
Mariana_2-M-S	Mariana_2-M-S_56	62.93	0	2708608	d__Bacteria	p__Pseudomonadota	c__Alphaproteobacteria	o__Rhizobiales	f__Devosiaceae	g__Devosia	s__	0	2.01907	0	0	0	0	0	0.620399	0.770151	0	0	1.14744	0	0	0	0	0	1.40967	0	0	1.00815	0	0	0	0	0	0	0	0	0	0	0	0	0	0
Mariana_2-M-S	Mariana_2-M-S_57	67.51	3.1	2152132	d__Bacteria	p__Bacteroidota	c__Bacteroidia	o__Flavobacteriales	f__Flavobacteriaceae	g__Winogradskyella	s__	0	0	0	0	0	0	0	0	1.08654	1.05945	0	1.14889	0	0.861072	0	0	0	0	0	0	0	0	0	0	0	0	0	0	0	0	0	0	0	0	0
Mariana_2-M-S	Mariana_2-M-S_6	62.57	1.75	1362261	d__Bacteria	p__Pseudomonadota	c__Alphaproteobacteria	o__Sphingomonadales	f__Kordiimonadaceae	g__	s__	0	0.571654	0	0.529925	0	0	0	0.5687	0	0.635854	0	0	0	0	0	0	0	0	0	0	0	0	0	0	0	0	0	0	0	0	0	0	0	0	0
Mariana_2-M-S	Mariana_2-M-S_61	52.44	0.06	3043743	d__Bacteria	p__Planctomycetota	c__UBA1135	o__UBA1135	f__GCA-002686595	g__NORP259	s__	0	0	0	0	0	0	0	0	0.59115	0	0	0	0	0	0	0	0	0	0	0	0	0	0	0	0	0	0	0	0	0	0	0	0	0	0
Mariana_2-M-S	Mariana_2-M-S_7	64.67	0	1182520	d__Bacteria	p__Patescibacteria	c__Saccharimonadia	o__Saccharimonadales	f__UBA2112	g__UBA2112	s__	0	0	0	0	0	0	0	0	0	0	0	0	0	0	0	0	0	0	0	0	0	0	0	0	0	0	0	0	0	0	0	0	0	0	0
Mariana_2-M-S	Mariana_2-M-S_8	66.68	3.74	2990726	d__Bacteria	p__Actinomycetota	c__Actinomycetes	o__Propionibacteriales	f__Nocardioidaceae	g__Nocardioides	s__Nocardioides sp030518195	0	0	0	0	0	0	0	0	0	2.48383	0	5.18729	0	0	0	0	0	0	0	0	0	0	0	0	0	0	0	0	0	0	0	0	0	0	0
Mariana_2-M-S	Mariana_2-M-S_9	53.3	7.28	1389893	d__Archaea	p__Thermoproteota	c__Nitrososphaeria	o__Nitrososphaerales	f__Nitrosopumilaceae	g__Nitrosopumilus	s__	0	0	0	0	0	0	0	0	0	0	0	0	0	0	0	0	0	0	0	0	0	0	0	0	0	0	0	0	0	0	0	0	0	0	0
Mariana_2000FL-1	Mariana_2000FL-1_1	67.55	5.17	3459655	d__Bacteria	p__Pseudomonadota	c__Gammaproteobacteria	o__Enterobacterales	f__Alteromonadaceae	g__Alteromonas	s__Alteromonas mediterranea	0	0	0	0	0	0	9.68409	0	10.5273	0	0	0	0	0	0	0	0	0	0	0	0	0	0	11.8456	0	0	0	0	0	0	0	0	0	0	0
Mariana_2000FL-1	Mariana_2000FL-1_10	99.24	0.38	3215362	d__Bacteria	p__Pseudomonadota	c__Alphaproteobacteria	o__Rhodobacterales	f__Rhodobacteraceae	g__Paracoccus	s__Paracoccus sp002294185	0	1.24589	2.04978	2.02945	0	0	1.98361	0	1.81184	1.44099	0	0	0	0	0	0	1.96547	0	1.7741	0	0	0	0	0	2.02649	0	0	0	0	0	0	0	0	0	0
Mariana_2000FL-1	Mariana_2000FL-1_11	65.12	0.8	1199180	d__Archaea	p__Thermoplasmatota	c__Poseidoniia	o__Poseidoniales	f__Thalassarchaeaceae	g__Thalassarchaeum	s__Thalassarchaeum sp002507125	0	0	0	0	0	0	2.51846	0	0	0	0	0	0	0	0	0	0	0	0	0	0	0	0	0	0	0	0	0	0	0	0	0	0	0	0
Mariana_2000FL-1	Mariana_2000FL-1_12	55.79	1.9	1999640	d__Bacteria	p__Pseudomonadota	c__Alphaproteobacteria	o__Caulobacterales	f__Hyphomonadaceae	g__Ponticaulis	s__Ponticaulis sp002699325	0	1.22635	0	0	0	0	0	0.642767	0.773622	0.632676	0	0	0	0	0	0	0	0	0	0	0	0	0	0	0	0	0	0	0	0	0	0	0	0	0
Mariana_2000FL-1	Mariana_2000FL-1_13	85.52	3.45	3288232	d__Bacteria	p__Pseudomonadota	c__Gammaproteobacteria	o__Pseudomonadales	f__Alcanivoracaceae	g__Alcanivorax	s__Alcanivorax sp900107995	0	0	1.40398	1.00078	0	0	0	0	1.64534	2.5734	0	0	0	0	0	0	0	0	1.85325	0	0	0	0	0	0	0	0	0	0	0	0	0	0	0	0
Mariana_2000FL-1	Mariana_2000FL-1_14	59.83	3.07	1763801	d__Bacteria	p__Verrucomicrobiota	c__Verrucomicrobiae	o__Limisphaerales	f__UBA1096	g__UBA1096	s__UBA1096 sp003972865	0	0	0.805625	0	0	0	0	0	0.272004	0	0	0	0	0	0	0	0	0	0	0	0	0	0	0	0	1.04852	0	0	0	0	0	0	0	0	0
Mariana_2000FL-1	Mariana_2000FL-1_15	86.6	1.73	2390111	d__Bacteria	p__SAR324	c__SAR324	o__SAR324	f__NAC60-12	g__Arctic96AD-7	s__Arctic96AD-7 sp002082305	0	4.78906	0	0	0	0	0	5.05463	6.08211	5.47611	0	4.13356	0	0	0	0	0	5.48582	0	0	0	0	0	0	0	7.93173	0	0	0	0	0	0	0	0	0
Mariana_2000FL-1	Mariana_2000FL-1_16	99.43	0.79	4050801	d__Bacteria	p__Bacteroidota	c__Bacteroidia	o__Flavobacteriales	f__Flavobacteriaceae	g__Salegentibacter	s__Salegentibacter mishustinae	0	0	0	2.81355	0	0	1.86087	0	2.29594	1.76666	0	2.75782	0	3.15179	0	0	0	0	0	0	0	0	0	0	0	0	0	0	0	0	0	0	0	0	0
Mariana_2000FL-1	Mariana_2000FL-1_17	52.9	8.62	2261612	d__Bacteria	p__Pseudomonadota	c__Alphaproteobacteria	o__Rhodobacterales	f__Rhodobacteraceae	g__Phaeobacter	s__Phaeobacter italicus	0	1.95833	0	1.08391	0	0	0	0	0	0	0.620509	0	0	0	0	0	1.04952	0	0	0	0	0	0	0	0	0	0	0	0	0	0	0	0	0	0
Mariana_2000FL-1	Mariana_2000FL-1_18	79.22	5.77	4028330	d__Bacteria	p__Acidobacteriota	c__Vicinamibacteria	o__Vicinamibacterales	f__UBA8438	g__NP936	s__NP936 sp015659035	2.50305	0	0	0	0	0	0	0	0.774536	0	0.967656	0	0	0.800657	2.11925	0	0	0	0.863317	0	0.619884	0	0	0	0	0	0	0	0	0	0	0	0	0	0
Mariana_2000FL-1	Mariana_2000FL-1_19	73.14	6.59	2806621	d__Bacteria	p__Pseudomonadota	c__Gammaproteobacteria	o__Arenicellales	f__UBA868	g__REDSEA-S09-B13	s__REDSEA-S09-B13 sp003447825	0	2.19226	0	0	0	0	0	1.12394	4.02184	0	1.14445	0.761872	0	0	1.37328	0	0	1.08916	0	0	1.88157	1.192	0	0	0	1.48153	0	0	0	0	0	0	0	0	0
Mariana_2000FL-1	Mariana_2000FL-1_2	99.68	1.87	3341981	d__Bacteria	p__Pseudomonadota	c__Alphaproteobacteria	o__Caulobacterales	f__Hyphomonadaceae	g__Henriciella	s__	2.02536	0	0	1.38074	0	0	1.46415	1.47276	1.32749	1.76992	0	1.39342	0	1.44045	0	0	0	0	1.45046	0	0	0	0	0	0	0	0	0	0	0	0	0	0	0	0
Mariana_2000FL-1	Mariana_2000FL-1_20	64.11	2.96	2559656	d__Bacteria	p__Pseudomonadota	c__Gammaproteobacteria	o__Enterobacterales	f__Alteromonadaceae	g__Alteromonas	s__Alteromonas macleodii	0	0	0	25.7193	0	0	0	0	31.8033	0	0	0	0	0	0	0	0	0	0	0	0	0	0	40.304	0	0	0	0	0	0	0	0	0	0	0
Mariana_2000FL-1	Mariana_2000FL-1_21	58.07	0	4256860	d__Bacteria	p__Pseudomonadota	c__Gammaproteobacteria	o__Enterobacterales	f__Alteromonadaceae	g__Alteromonas	s__Alteromonas australica	1.19384	0	0	1.14511	0	0	1.17868	0	1.80343	0	0	0	0	0	0	0	0	0	0	0	0	0	0	1.37533	0	0	0	0	0	0	0	0	0	0	0
Mariana_2000FL-1	Mariana_2000FL-1_22	80.33	3.45	2867621	d__Bacteria	p__Pseudomonadota	c__Gammaproteobacteria	o__Pseudomonadales	f__Alcanivoracaceae	g__Alloalcanivorax	s__Alloalcanivorax venustensis	0	0	0	1.38744	0	0	0	0	1.72906	0	0	0	0	1.10313	0	0	0	0	1.06954	0	0	0	0	0	1.19138	0	0	0	0	0	0	0	0	0	0
Mariana_2000FL-1	Mariana_2000FL-1_23	98.48	0	2737434	d__Bacteria	p__Pseudomonadota	c__Gammaproteobacteria	o__Enterobacterales	f__Alteromonadaceae	g__Idiomarina	s__Idiomarina baltica	0	0	0	0	0	0	18.3063	0	21.7295	17.8361	0	0	0	0	0	0	0	0	0	0	0	0	0	0	0	0	0	0	0	0	0	0	0	0	0
Mariana_2000FL-1	Mariana_2000FL-1_24	69.6	2.32	1610749	d__Bacteria	p__Pseudomonadota	c__Alphaproteobacteria	o__Micavibrionales	f__Micavibrionaceae	g__	s__	0	0	0	0	0	0	0	0	0.864952	0.323473	0	0.699781	0	0	0	0	0	0	0	0	0	0	0	0	0	0.671469	0	0	0	0	0	0	0	0	0
Mariana_2000FL-1	Mariana_2000FL-1_25	77.28	2.88	2922416	d__Bacteria	p__Bacteroidota	c__Bacteroidia	o__Flavobacteriales	f__Flavobacteriaceae	g__Flagellimonas	s__Flagellimonas aurea	0	2.36901	0	0.700279	0	0	1.03616	0	1.41021	0.407309	0	0	0	0.921362	0	0	0	0	0	0	0	0	0	0	0	0	0	0	0	0	0	0	0	0	0
Mariana_2000FL-1	Mariana_2000FL-1_26	57.21	1.72	1465622	d__Bacteria	p__Pseudomonadota	c__Gammaproteobacteria	o__Enterobacterales	f__Alteromonadaceae	g__Idiomarina	s__Idiomarina zobellii	0	0	0	0	0	0	0	0	0	0	0	0	0	0	0	0	0	0	0	0	0	0	0	1.40398	0	0	0	0.607226	0	0	0	0	0	0	0
Mariana_2000FL-1	Mariana_2000FL-1_27	70.1	2.43	1918287	d__Bacteria	p__Chloroflexota	c__Dehalococcoidia	o__UBA3495	f__UBA3495	g__UBA11650	s__UBA11650 sp002710215	0	0	0	0	0.637362	0	0	0	0	0	0	0	0	2.71444	0	0	0	0	0	0	0	0	0	0	0	0	0	0	0	0	0	0	0	0	0
Mariana_2000FL-1	Mariana_2000FL-1_28	94.82	6.56	3792536	d__Bacteria	p__Pseudomonadota	c__Alphaproteobacteria	o__Rhodobacterales	f__Rhodobacteraceae	g__Thalassobius	s__	0	4.39821	0	2.71185	0	0	4.77645	0	2.31402	2.54004	0	2.2161	0	0	0	0	2.85116	0	2.79762	2.42808	2.92113	0	0	0	0	2.65543	0	0	0	0	0	0	0	0	0
Mariana_2000FL-1	Mariana_2000FL-1_29	96.34	2.03	2824513	d__Bacteria	p__Actinomycetota	c__Actinomycetes	o__Actinomycetales	f__Microbacteriaceae	g__Microbacterium	s__Microbacterium sp002313585	0	0	0	0	0	0	0	0	5.52002	1.81834	0	0	1.68274	0	0	0	2.08018	0	0	0	0	0	0	1.66908	0	0	0	0	0	0	0	0	0	0	0
Mariana_2000FL-1	Mariana_2000FL-1_3	91.51	2.16	2607890	d__Bacteria	p__Bacteroidota	c__Bacteroidia	o__Flavobacteriales	f__Flavobacteriaceae	g__Luteirhabdus	s__Luteirhabdus sp025384855	0	0	0	0	0	0	1.22257	0	0.551564	0.578827	0	0	0	1.39579	0	0	0	0	0	0	0	0	0	0	0	0	0	0	0	0	0	0	0	0	0
Mariana_2000FL-1	Mariana_2000FL-1_30	60.92	4.44	1522010	d__Bacteria	p__Actinomycetota	c__Acidimicrobiia	o__Acidimicrobiales	f__MedAcidi-G1	g__JAKUSA01	s__JAKUSA01 sp022449565	0	0	0.799368	0	0	0	0	0	1.08504	0	0.919828	0	0	0	0	0	0.748208	0	0	0.943043	1.74309	0	0	0	0	0	0	0	0	0	0	0	0	0	0
Mariana_2000FL-1	Mariana_2000FL-1_31	87.82	5	4778440	d__Bacteria	p__Actinomycetota	c__Actinomycetes	o__Mycobacteriales	f__Mycobacteriaceae	g__Mycobacterium	s__Mycobacterium poriferae	0	3.28684	0	0	0	1.35851	0	0	2.86304	0.938832	0	0	1.9361	0	0	0	0	0	0	0	0	0	0	0	0	0	0	0	0	0	0	0	0	0	0
Mariana_2000FL-1	Mariana_2000FL-1_32	92.5	1.11	4107996	d__Bacteria	p__Pseudomonadota	c__Gammaproteobacteria	o__Enterobacterales	f__Alteromonadaceae	g__Alteromonas	s__Alteromonas aggregata	1.89583	0	0	0.620509	0	0	0	0	2.43658	0	0	0	0	0	0	0	0	0	0	0	0	0	0	1.49912	0	0.954056	0	0	0	0	0	0	0	0	0
Mariana_2000FL-1	Mariana_2000FL-1_33	81.2	3.38	3336536	d__Bacteria	p__Pseudomonadota	c__Alphaproteobacteria	o__Rhodobacterales	f__Rhodobacteraceae	g__Shimia	s__Shimia sp022448905	0	3.91738	0	1.31453	0	0	1.41987	0	2.04355	1.09906	0	0	0	0	0	0	1.32037	0	0	1.09301	1.16581	0	0	0	0	3.50001	0	0	0	0	0	0	0	0	0
Mariana_2000FL-1	Mariana_2000FL-1_34	85.09	2.32	3847487	d__Bacteria	p__Pseudomonadota	c__Alphaproteobacteria	o__Rhodobacterales	f__Rhodobacteraceae	g__Puniceibacterium	s__Puniceibacterium profundi	0	1.13237	0	2.9021	0	0	2.4969	0	1.48125	1.9783	0	0	0	0	0	0	1.49891	0	1.57861	0	0	0	0	0	0	1.7835	0	0	0	0	0	0	0	0	0
Mariana_2000FL-1	Mariana_2000FL-1_35	63.05	1.54	2313859	d__Bacteria	p__Bacteroidota	c__Bacteroidia	o__Cytophagales	f__Cyclobacteriaceae	g__Marivirga	s__Marivirga atlantica	0	0	0	0	0	0	0.647261	0	1.27473	0.854822	0	0	0	0.350199	0	0	0	0	0	0	0	0	0	0	0	0	0	0	0	0	0	0	0	0	0
Mariana_2000FL-1	Mariana_2000FL-1_36	59.95	3.48	1350345	d__Bacteria	p__Marinisomatota	c__Marinisomatia	o__Marinisomatales	f__S15-B10	g__UBA2125	s__UBA2125 sp002311275	0	0	0	0	0	0	0	0	0.626099	0.590522	0.598081	0	0	0	0	0.897813	0	0	0	0	0	0	0	0	0	0.617494	0	0	0	0	0	0	0	0	0
Mariana_2000FL-1	Mariana_2000FL-1_4	58.86	9.08	1915318	d__Bacteria	p__Marinisomatota	c__Marinisomatia	o__Marinisomatales	f__TCS55	g__GCA-002701945	s__GCA-002701945 sp913062595	0	0	0	0	0	0	1.16304	0	3.23716	2.76605	0	0	0	0	1.50595	0	0	0	0	0	0	0	0	0	0	1.09896	0	0	0	0	0	0	0	0	0
Mariana_2000FL-1	Mariana_2000FL-1_5	64.99	3.2	1512894	d__Bacteria	p__Pseudomonadota	c__Alphaproteobacteria	o__Rhodospirillales_A	f__Casp-alpha2	g__Casp-alpha2	s__Casp-alpha2 sp002938075	0	0.916885	0	0.766383	0	0	0	0.714622	0	0	0	0.189108	0	0	0	0	0	0.488886	0	0	0	0	0	0	0	0	0	0	0	0	0	0	0	0	0
Mariana_2000FL-1	Mariana_2000FL-1_6	58.53	1.64	1085084	d__Archaea	p__Thermoplasmatota	c__Poseidoniia	o__Poseidoniales	f__Thalassarchaeaceae	g__MGIIb-O5	s__MGIIb-O5 sp028283505	0.55499	0	0	0	0	0	0	0	0	0	0	0	0	0	0	0	0	0	0	0	0	0	0	0	0	0	0	0	0	0	0	0	0	0	0
Mariana_2000FL-1	Mariana_2000FL-1_7	55.52	6.9	3172619	d__Bacteria	p__Pseudomonadota	c__Gammaproteobacteria	o__Pseudomonadales	f__Halomonadaceae	g__Salinicola	s__Salinicola salarius_A	0	0	0	1.63171	0	1.72862	0	0	0.911676	2.03026	0	0	0	1.38781	0	0	0	0	0	0	0	2.04145	0	0	0	1.27338	0	0	0	0	0	0	0	0	0
Mariana_2000FL-1	Mariana_2000FL-1_8	53.76	3.82	1910946	d__Bacteria	p__Pseudomonadota	c__Alphaproteobacteria	o__Rhodobacterales	f__Rhodobacteraceae	g__Thalassococcus	s__Thalassococcus halodurans	0	0	0	1.38912	0	0	0	0	1.03299	1.67564	0	0	0	0	0	0	1.0116	0	0	0	0	0	0	0	0	1.24729	0	0	0	0	0	0	0	0	0
Mariana_2000FL-1	Mariana_2000FL-1_9	82.78	3.17	3394802	d__Bacteria	p__Pseudomonadota	c__Gammaproteobacteria	o__Enterobacterales	f__Vibrionaceae	g__Vibrio	s__Vibrio campbellii	0	4.18609	0	0	0	0	0	0	3.27281	0	0	0	0	0	0	0	0	0	0	0	0	0	0	0	0	0	0	0	0	0	0	0	0	0	0
Mariana_2000FL-2	Mariana_2000FL-2_1	96.28	0.65	3283842	d__Bacteria	p__Pseudomonadota	c__Gammaproteobacteria	o__Pseudomonadales	f__Alcanivoracaceae	g__Alloalcanivorax	s__Alloalcanivorax venustensis	0	0	0	5.77913	0	0	0	0	5.33871	6.36331	0	0	0	4.63947	0	0	0	0	5.97514	0	0	0	0	0	4.35428	0	0	0	0	0	0	0	0	0	0
Mariana_2000FL-2	Mariana_2000FL-2_10	56.46	3.25	1509436	d__Bacteria	p__Nitrospinota	c__Nitrospinia	o__Nitrospinales	f__VA-1	g__LS-NOB	s__LS-NOB sp950072225	0	0	0	1.11145	0	0	0	0	1.22122	0	0	0	0	0	0	0	0	0	0	0	0	0	0	0	0	0	0.777721	0	0	0	0	0	0	0	0
Mariana_2000FL-2	Mariana_2000FL-2_12	74.72	2.78	2569047	d__Bacteria	p__Pseudomonadota	c__Alphaproteobacteria	o__Rhodobacterales	f__Rhodobacteraceae	g__Paracoccus	s__Paracoccus sp002294185	0	0.854053	0.857774	0	0	0	2.18744	0	0.900427	0.807582	0	0	0	0	0	0	0.854407	0	0	0	0	0	0	0	0.895897	0	0	0	0	0	0	0	0	0	0
Mariana_2000FL-2	Mariana_2000FL-2_13	91.17	1.34	4868616	d__Bacteria	p__Actinomycetota	c__Actinomycetes	o__Mycobacteriales	f__Mycobacteriaceae	g__Mycobacterium	s__	0	1.52939	0	0	0	1.49825	0	0	2.7128	1.53174	0	0	1.66511	0	0	0	0	0	0	0	0	0	0	0	0	0	0	0	0	0	0	0	0	0	0
Mariana_2000FL-2	Mariana_2000FL-2_14	50.89	2.19	1111690	d__Bacteria	p__Pseudomonadota	c__Gammaproteobacteria	o__UBA11654	f__UBA11654	g__DTSX01	s__DTSX01 sp012965065	0	0	0	0	0	0	0	2.10046	0	0	0	0	0	0	0	0	0	0	0	0	0	0	0	0	0	0	0	0	0	0	0	0	0	0	0
Mariana_2000FL-2	Mariana_2000FL-2_15	65.35	8.01	1633795	d__Bacteria	p__Nitrospinota	c__Nitrospinia	o__Nitrospinales	f__VA-1	g__Nitromaritima	s__	0	0	0	0	1.89293	0	0	0	1.4847	2.64328	0	0	0	0	0	0	0	0	0	0	0	0	1.28869	0	0	1.27542	0	0	0	0	0	0	0	0	0
Mariana_2000FL-2	Mariana_2000FL-2_16	58.92	1.94	847787	d__Archaea	p__Thermoproteota	c__Nitrososphaeria	o__Nitrososphaerales	f__UBA213	g__UBA213	s__UBA213 sp002713325	0	0	0	0	0.544189	0	0	0	0	0.746581	0	0	0	0	0	0	0	0	0	0	0	0	0	0	0	0	0	0	0	0	0	0	0	0	0
Mariana_2000FL-2	Mariana_2000FL-2_17	53.29	3.4	2471106	d__Bacteria	p__Gemmatimonadota	c__Gemmatimonadetes	o__Longimicrobiales	f__UBA6960	g__UBA1138	s__UBA1138 sp003447875	1.10871	0.989886	0	0	0	0	0	0	1.22223	0	0	0	0	0	0	0.52838	0	0	0	0	0.645172	0	0	0	0	0	0	0	0	0	0	0	0	0	0
Mariana_2000FL-2	Mariana_2000FL-2_18	74.36	2.4	1321244	d__Archaea	p__Thermoplasmatota	c__Poseidoniia	o__Poseidoniales	f__Thalassarchaeaceae	g__Thalassarchaeum	s__Thalassarchaeum sp002507125	2.90781	0	0	0	0	0	3.73089	0	0	0	0	0	0	0	0	0	0	0	0	0	0	0	0	0	0	0	0	0	0	0	0	0	0	0	0
Mariana_2000FL-2	Mariana_2000FL-2_19	63.07	2.88	1603102	d__Archaea	p__Thermoplasmatota	c__Poseidoniia	o__Poseidoniales	f__Thalassarchaeaceae	g__JAKUTA01	s__JAKUTA01 sp950068635	0	0.803628	0	0	0	0	0	0	0	0	0	0	0	0	0	0	0	0	0	0	0	0	0	0	0	0	0	0	0	0	0	0	0	0	0
Mariana_2000FL-2	Mariana_2000FL-2_2	89.74	3.69	4160571	d__Bacteria	p__Acidobacteriota	c__Vicinamibacteria	o__Vicinamibacterales	f__UBA8438	g__NP936	s__NP936 sp015659035	1.82108	0	0	0	0	0	0	0	2.49673	0	2.72811	0	0	1.85785	5.77536	0	0	0	2.12845	0	2.37921	0	0	0	0	0	0	0	0	0	0	0	0	0	0
Mariana_2000FL-2	Mariana_2000FL-2_20	85.29	2.94	3030299	d__Bacteria	p__Pseudomonadota	c__Gammaproteobacteria	o__Pseudomonadales	f__Spongiibacteraceae	g__Spongiibacter_B	s__	0	0	0	0	0	0	0	0	2.39546	0.682588	0	0	0	0	0.722497	0	0	0	0	0	0	0	0	0	0	0	0	0	0	0	0	0	0	0	0
Mariana_2000FL-2	Mariana_2000FL-2_21	95.51	6.44	3762273	d__Bacteria	p__Chloroflexota	c__Dehalococcoidia	o__UBA3495	f__UBA3495	g__UBA11650	s__UBA11650 sp002710215	0	0	0	0	0	0	0	0	0	0	0	0	0	6.85529	0	0	0	0	0	0	5.74023	0	0	0	0	0	0	0	0	0	0	0	0	0	0
Mariana_2000FL-2	Mariana_2000FL-2_22	56.81	7.64	803779	d__Bacteria	p__Marinisomatota	c__Marinisomatia	o__Marinisomatales	f__UBA8229	g__UBA8229	s__UBA8229 sp012964235	0	3.09692	0	0	0	0	0	0	0	0	0	1.65833	0	0	0	0	0	0	0	0	0	0	0	0	0	0	0	0	0	0	0	0	0	0	0
Mariana_2000FL-2	Mariana_2000FL-2_23	86.25	4.05	2802717	d__Bacteria	p__Pseudomonadota	c__Alphaproteobacteria	o__Sphingomonadales	f__Sphingomonadaceae	g__Croceicoccus	s__Croceicoccus sp002694745	0	0	0	0	0	0	0	0	2.07336	2.51971	0	1.86185	0	0	0	0	0	0	0	1.79492	0	0	0	0	0	1.44398	0	0	0	0	0	0	0	0	0
Mariana_2000FL-2	Mariana_2000FL-2_24	61.92	1.77	2439607	d__Bacteria	p__Pseudomonadota	c__Gammaproteobacteria	o__Enterobacterales	f__Alteromonadaceae	g__Alteromonas	s__Alteromonas macleodii	0	0	0	37.3261	0	0	0	0	52.6362	0	0	0	0	0	0	0	0	0	0	0	0	0	0	0	0	0	0	0	0	0	0	0	0	0	0
Mariana_2000FL-2	Mariana_2000FL-2_25	69.1	1.69	1777503	d__Bacteria	p__Bacteroidota	c__Bacteroidia	o__Flavobacteriales	f__Flavobacteriaceae	g__Mesonia	s__Mesonia mobilis	0	0	0	0	0	0	0	0	2.20966	0.789586	0	0	0	0.751218	0	0	0	0	0	0	0	0	0	0	0	0	0	0	0	0	0	0	0	0	0
Mariana_2000FL-2	Mariana_2000FL-2_26	57.76	0.67	1639728	d__Bacteria	p__Pseudomonadota	c__Gammaproteobacteria	o__Enterobacterales	f__Vibrionaceae	g__Vibrio	s__Vibrio campbellii	0	5.40196	0	0	0	0	0	0	5.66543	5.45959	0	0	0	0	0	0	0	0	0	0	0	0	0	0	0	0	0	0	0	0	0	0	0	0	0
Mariana_2000FL-2	Mariana_2000FL-2_27	91.76	0.87	2582983	d__Bacteria	p__Actinomycetota	c__Actinomycetes	o__Actinomycetales	f__Microbacteriaceae	g__Microbacterium	s__Microbacterium sp002313585	0	0	0	0	0	0	0	0	4.91999	1.94088	0	0	1.46424	0	0	0	1.70536	0	0	0	0	0	0	1.853	0	0	0	0	0	0	0	0	0	0	0
Mariana_2000FL-2	Mariana_2000FL-2_28	91.63	5.06	2347681	d__Bacteria	p__Pseudomonadota	c__Gammaproteobacteria	o__Enterobacterales	f__Alteromonadaceae	g__Idiomarina	s__Idiomarina baltica	0	0	0	0	0	0	1.67677	0	3.17913	1.43405	0	0	0	0	0	0	0	0	0	0	0	0	0	0	0	0	0	0	0	0	0	0	0	0	0
Mariana_2000FL-2	Mariana_2000FL-2_29	64.17	2.2	2037329	d__Bacteria	p__Gemmatimonadota	c__Gemmatimonadetes	o__Longimicrobiales	f__UBA6960	g__UBA822	s__UBA822 sp002731735	0.680018	1.46739	0	1.31663	0	0	0	0	0.540672	0	0	0.945235	0	0	0	0	0	0	0	0	0	0	0	0	0	0	0	0	0	0	0	0	0	0	0
Mariana_2000FL-2	Mariana_2000FL-2_3	60.13	1.11	2697314	d__Bacteria	p__Bacteroidota	c__Rhodothermia	o__Balneolales	f__Balneolaceae	g__Rhodohalobacter	s__	0	0	0	1.43983	0	0	0	0	1.0879	1.09062	0	0	0	0	0	0	0	0	0	0	0	0	0	0	0	0.551793	0	0	0	0	0	0	0	0	0
Mariana_2000FL-2	Mariana_2000FL-2_30	86.43	2.15	4046984	d__Bacteria	p__Pseudomonadota	c__Gammaproteobacteria	o__Enterobacterales	f__Alteromonadaceae	g__Alteromonas	s__Alteromonas sp002729795	1.47264	0	0	0.856926	0	0	0	0	0.997427	0	0	0	0	0	0	0	0	0	0	0	0	0	0	0.85138	0	1.23719	0	0	0	0	0	0	0	0	0
Mariana_2000FL-2	Mariana_2000FL-2_31	64.05	5.97	2587306	d__Bacteria	p__Pseudomonadota	c__Alphaproteobacteria	o__UBA7887	f__UBA7887	g__GCA-2712985	s__GCA-2712985 sp002937585	0	1.14038	0	0	0.565649	0	0	0.688776	0.592873	0	0	0	0	0	0	0	0	0	0	0.939681	0	0	0	0	1.44707	0	0	0	0	0	0	0	0	0	0
Mariana_2000FL-2	Mariana_2000FL-2_32	52.11	1.68	998797	d__Bacteria	p__Pseudomonadota	c__Gammaproteobacteria	o__SAR86	f__SAR86	g__AEGEAN-183	s__AEGEAN-183 sp012965075	0	1.83049	0	0	0	0	0	0	0	0	0	0	0	0	0	0	0	0	0	0	0	0	0	0	0	0	0	0	0	0	0	0	0	0	0
Mariana_2000FL-2	Mariana_2000FL-2_33	92.48	6.45	3793311	d__Bacteria	p__Pseudomonadota	c__Gammaproteobacteria	o__Arenicellales	f__UBA868	g__REDSEA-S09-B13	s__REDSEA-S09-B13 sp003447825	0	4.06275	0	0	0	0	3.55484	1.48437	8.36477	0	3.11491	1.01635	0	0	0	0	2.28387	4.20737	0	0	0	2.15634	0	0	0	6.08882	0	0	0	0	0	0	0	0	0
Mariana_2000FL-2	Mariana_2000FL-2_34	53.03	9.9	2191356	d__Bacteria	p__Chloroflexota	c__Dehalococcoidia	o__UBA3495	f__UBA3495	g__UBA9611	s__UBA9611 sp002698265	0	0	0	0	0	0	0	0	0	0	0	0	0	5.33702	0	0	0	0	0	0	5.18591	0	0	0	0	0	0	0	0	0	0	0	0	0	0
Mariana_2000FL-2	Mariana_2000FL-2_35	68.1	2.59	3475055	d__Bacteria	p__Pseudomonadota	c__Gammaproteobacteria	o__Enterobacterales	f__Alteromonadaceae	g__Alteromonas	s__Alteromonas australica	11.702	0	0	8.54933	0	0	9.29383	0	12.8614	0	0	0	0	0	0	0	0	0	0	0	0	0	0	12.9398	0	0	0	0	0	0	0	0	0	0	0
Mariana_2000FL-2	Mariana_2000FL-2_37	81.81	1.7	1757714	d__Bacteria	p__Pseudomonadota	c__Alphaproteobacteria	o__Micavibrionales	f__Micavibrionaceae	g__	s__	0	0	0	0	0	0	0	0	1.10359	0.662004	0	0.964118	0	0	0	0	0	0	0	0	0	0	0	0	0	0	0	0	0	0	0.87725	0	0	0	0
Mariana_2000FL-2	Mariana_2000FL-2_38	82.84	2.56	2229967	d__Bacteria	p__Marinisomatota	c__Marinisomatia	o__Marinisomatales	f__S15-B10	g__UBA2125	s__UBA2125 sp002311275	0	0	0	0	0	0	0	0	0.918381	0	1.31642	0	0	0	0	1.83499	0	0	0	0	0	0	0	0	0	0.923509	0	0	0	0	0	0	0	0	0
Mariana_2000FL-2	Mariana_2000FL-2_39	85.48	2.52	2525803	d__Bacteria	p__SAR324	c__SAR324	o__SAR324	f__NAC60-12	g__Arctic96AD-7	s__Arctic96AD-7 sp002082305	0	7.18686	0	0	0	0	0	10.2006	9.74418	9.88655	0	6.57579	0	0	0	0	0	9.02815	0	0	0	0	0	0	0	12.5203	0	0	0	0	0	0	0	0	0
Mariana_2000FL-2	Mariana_2000FL-2_4	71.32	2.18	2247718	d__Bacteria	p__Chloroflexota	c__Dehalococcoidia	o__UBA3495	f__UBA3495	g__UBA1141	s__	0	0	0	0	0	0	0	0	0	0	0	0	0	0.617623	0	0	0	0	0	0	1.9343	0	0	0	0	0	1.04715	0	0	0	0	0	0	0	0
Mariana_2000FL-2	Mariana_2000FL-2_40	68.27	0.8	1203542	d__Archaea	p__Thermoplasmatota	c__Poseidoniia	o__Poseidoniales	f__Thalassarchaeaceae	g__Thalassarchaeum	s__Thalassarchaeum betae_A	1.01853	0	0	0	0	0	1.43529	0	0	0	0	0	0	0	0	0	0	1.28666	0	0	0	0	0	0	0	0	0	0	0	0	0	0	0	0	0
Mariana_2000FL-2	Mariana_2000FL-2_41	74.68	3.54	2166555	d__Bacteria	p__Pseudomonadota	c__Alphaproteobacteria	o__Rhodospirillales_A	f__Casp-alpha2	g__Casp-alpha2	s__Casp-alpha2 sp002938075	0	2.04807	0	0	0	0	0	0.624506	1.86591	0	0	1.08578	0	0	0	0	0	1.70162	0	0	0	0	0	0	0	0	0	0	0	0	0	0	0	0	0
Mariana_2000FL-2	Mariana_2000FL-2_42	77.96	3.25	3088650	d__Bacteria	p__Bacteroidota	c__Bacteroidia	o__Flavobacteriales	f__Flavobacteriaceae	g__Flagellimonas	s__Flagellimonas aurea	0	1.6022	0	0	0	0	0	0	1.99873	0.777632	0	0	0	0.566492	0	0	0	0	0	0	0	0	0	0	0	0	0	0	0	0	0	0	0	0	0
Mariana_2000FL-2	Mariana_2000FL-2_43	61.01	6.45	2878534	d__Bacteria	p__Planctomycetota	c__UBA8108	o__UBA8108	f__UBA8108	g__UBA8108	s__UBA8108 sp022451445	0	0	0	0	0	0	0	0	0	0	0	0	0	0.441719	0	0	0	0	0	0	0	0	0	0	0	0.629927	0	0	0	0	0	0	0	0	0
Mariana_2000FL-2	Mariana_2000FL-2_44	51.23	7.99	2008968	d__Bacteria	p__Gemmatimonadota	c__Gemmatimonadetes	o__Longimicrobiales	f__UBA6960	g__UBA1142	s__	0	0	0	0	0	0	0.313007	0	0.919043	0	0	0	0	0	0	0	0	0	0	0	0.657459	0	0	0	0	0	0	0	0	0	0	0	0	0	0
Mariana_2000FL-2	Mariana_2000FL-2_45	88.82	0.99	3174301	d__Bacteria	p__Chloroflexota	c__Dehalococcoidia	o__SAR202	f__UBA11138	g__UBA1123	s__UBA1123 sp002313895	0	0	0	0	0	0	0	0	0	0	0	0	0	5.68764	0	0	0	0	0	0	0.872627	0	0	0	0	0	0	0	0	0	0	0	0	0	0
Mariana_2000FL-2	Mariana_2000FL-2_46	78.02	6.04	1538155	d__Bacteria	p__Marinisomatota	c__Marinisomatia	o__Marinisomatales	f__TCS55	g__TCS55	s__TCS55 sp012964665	0	2.30373	0	0	0	0	2.13445	0	4.34028	0	2.43282	0	0	0	0	0	0	0	0	0	0	0	0	0	0	4.2062	0	0	0	0	0	0	0	0	0
Mariana_2000FL-2	Mariana_2000FL-2_48	61.21	0.86	2945882	d__Bacteria	p__Bacteroidota	c__Bacteroidia	o__Flavobacteriales	f__Flavobacteriaceae	g__Zunongwangia	s__Zunongwangia profunda	0	0.751218	0	0.812667	0	0	0.804479	0	0.639926	0.567207	0	0	0	0.813466	0	0	0	0	0	0	0	0	0	0	0	0	0	0	0	0	0	0	0	0	0
Mariana_2000FL-2	Mariana_2000FL-2_49	94.31	2.48	3246550	d__Bacteria	p__Pseudomonadota	c__Gammaproteobacteria	o__Pseudomonadales	f__Alcanivoracaceae	g__Alcanivorax	s__Alcanivorax sp900107995	0	0	2.16143	2.31561	0	0	0	0	2.79832	2.88943	0	0	0	0	0	0	0	0	3.19813	0	0	0	0	0	0	0	0	0	0	0	0	0	0	0	0
Mariana_2000FL-2	Mariana_2000FL-2_5	58.38	8.79	1857398	d__Bacteria	p__Gemmatimonadota	c__Gemmatimonadetes	o__Longimicrobiales	f__UBA6960	g__UBA1142	s__UBA1142 sp002311875	1.76688	2.20107	0	1.48212	0	0	0	0	0.844703	0	1.89556	0	0	0	0	0	0	0	0	0	0.512977	0	0	0	0	0	0	0	0	0	0	0	0	0	0
Mariana_2000FL-2	Mariana_2000FL-2_50	58.62	4.83	636847	d__Archaea	p__Nanoarchaeota	c__Nanoarchaeia	o__Woesearchaeales	f__GW2011-AR4	g__JACPJP01	s__	0	0	0	0	0	0	0	0	0	0	0	0	0	0	0	0	0	0	0	0	0	0	0	0	0	0	0	0	0	0	0	0	0	0	0
Mariana_2000FL-2	Mariana_2000FL-2_6	98.51	3.26	4211300	d__Bacteria	p__Pseudomonadota	c__Alphaproteobacteria	o__Rhodobacterales	f__Rhodobacteraceae	g__Shimia	s__Shimia sp022448905	0	4.47639	0	2.38802	0	0	1.99088	0	1.86429	1.72143	0	0	0	0	0	0	1.98852	0	2.30077	0.818179	1.70162	0	0	0	0	2.86242	0	0	0	0	0	0	0	0	0
Mariana_2000FL-2	Mariana_2000FL-2_7	80.2	0.22	1891296	d__Bacteria	p__Chloroflexota	c__Dehalococcoidia	o__UBA1151	f__UBA1328	g__UBA1328	s__UBA1328 sp002313245	0	0	0	0	0	0	0	0	0	0	0	0	0	0	0	0	0	0.782338	0	0	1.73633	0	0	0	0	0	0	0	0	0	0	0	0	0	0
Mariana_2000FL-2	Mariana_2000FL-2_8	88.08	6.26	3203494	d__Bacteria	p__Verrucomicrobiota	c__Verrucomicrobiae	o__Limisphaerales	f__UBA1096	g__UBA1096	s__UBA1096 sp003972865	0	0	1.52609	0	0	0	0	0	1.1638	0	0	0	0	0	0	0	0	0	0	0	0	0	0	0	0	2.73438	1.55715	0	0	0	0	0	0	0	0
Mariana_2000FL-2	Mariana_2000FL-2_9	86.32	3.75	2183328	d__Bacteria	p__Actinomycetota	c__Acidimicrobiia	o__Acidimicrobiales	f__MedAcidi-G1	g__JAKUSA01	s__JAKUSA01 sp022449565	0	0	2.13804	0	0	0	0	0	1.60506	0	1.54858	0	0	0	0	0	0	0	0	2.44644	1.56301	0	0	0	0	0	0	0	0	0	0	0	0	0	0
Mariana_3-2	Mariana_3-2_1	67.9	2.22	1348227	d__Bacteria	p__JADFOP01	c__JADFOP01	o__JADFOP01	f__JADFOP01	g__JADFOP01	s__JADFOP01 sp022562795	0	0	0	0	0	0	0	0	0.692772	0	0	0	0	0.432454	0.660752	0	0	0	0	0	0	0	0	0	0	0	0	0	0	0	0	0	0	0	0
Mariana_3-2	Mariana_3-2_10	73.65	6.33	2654417	d__Bacteria	p__Pseudomonadota	c__Gammaproteobacteria	o__Acidiferrobacterales	f__SPGG2	g__VRUB01	s__	0	0	0	0.456056	0	0	0	0	0.817061	0	0	0	0	0	0.522346	0	0	0.539406	0	0.53373	0	0.488825	0	0	0	0	0	0	0	0	0	0	0	0	0
Mariana_3-2	Mariana_3-2_11	51.93	1.69	1628307	d__Bacteria	p__Bacteroidota	c__Rhodothermia	o__Rhodothermales	f__UBA10348	g__SMXL01	s__SMXL01 sp022567305	0	0.368741	0	0	0	0	0	0	0.664379	0	0	0.363303	0	0	0	0	0	0	0	0	0	0	0	0	0	0.261988	0.367819	0	0	0	0	0	0	0	0
Mariana_3-2	Mariana_3-2_12	92.31	3.3	2034752	d__Bacteria	p__Gemmatimonadota	c__Gemmatimonadetes	o__Gemmatimonadales	f__GWC2-71-9	g__B16T1B5	s__	0	0	0	0.683983	0	0	0	0.962666	0.822829	0	0	0	0	0.792421	0	0	0	0	0	0	0	0	0	0	0	0	0	0	0	0	0	0	0	0	0
Mariana_3-2	Mariana_3-2_13	69.35	2.15	1209091	d__Bacteria	p__Desulfobacterota_D	c__UBA1144	o__N074bin48	f__N074bin48	g__N074bin48	s__N074bin48 sp004356685	0	0	0	0	0	0	0	0	0	0.744876	0	0	0	0	0	0	0	0	0	0	0	0	0	0	0	0	0	0	0	0	0	0	0	0	0
Mariana_3-2	Mariana_3-2_14	94.02	2.62	2617218	d__Bacteria	p__Acidobacteriota	c__Terriglobia	o__Acidoferrales	f__2-02-FULL-67-57	g__JACZYA01	s__JACZYA01 sp022571295	0	0	0	0	0	0	0	0	0.874607	0	0	0	0	0	0	0	0	0	0	0	0	0	0	0	0	0	0	0	0	0	0	0	0	0	0
Mariana_3-2	Mariana_3-2_15	56.35	1.44	2089353	d__Bacteria	p__SAR324	c__SAR324	o__SAR324	f__JACQKK01	g__JACZVE01	s__JACZVE01 sp022572825	0	1.7151	0	0	0	0	0	0	0.642059	0	0	0	0	0.867294	0	0	0	1.6647	0	0	0	0	0	0	0	0	0	0	0	0	0	0	0	0	0
Mariana_3-2	Mariana_3-2_16	61.33	7.83	2935925	d__Bacteria	p__Acidobacteriota	c__Vicinamibacteria	o__Marinacidobacterales	f__SMYC01	g__	s__	0	0	0	0	0	0	0.551728	0	0.731841	0	0	0	0	0.45039	0	0	0	0	0	0	0.402477	0	0	0	0	0	0	0.482133	0	0	0	0	0	0	0
Mariana_3-2	Mariana_3-2_17	90.05	4.95	3320166	d__Bacteria	p__KSB1	c__UBA2214	o__CR04bin15	f__CR04bin15	g__CR04bin15	s__CR04bin15 sp004357015	0	0.425685	0	0	0	0	0	0	0.989477	0	0.935429	0	0	0.420364	0.764075	0	0	0	0	0	0	0	0	0	0	0	0.610397	0	0	0	0	0	0	0	0
Mariana_3-2	Mariana_3-2_18	58.11	5.8	1791176	d__Bacteria	p__Pseudomonadota	c__Alphaproteobacteria	o__Rhodospirillales_A	f__JADFTO01	g__JACZQZ01	s__JACZQZ01 sp022545455	0	0	0	1.42311	0	0	0	0	2.38288	0	0	1.25449	0	0	0	0	0	1.0959	0	0	1.30313	0	0	0	0	0	0	0	0	0	0	0	0	0	0
Mariana_3-2	Mariana_3-2_19	59.48	0	1363883	d__Bacteria	p__Gemmatimonadota	c__Gemmatimonadetes	o__Palauibacterales	f__Palauibacteraceae	g__G020351855	s__G020351855 sp027295155	0	0	0	0	0	0	0	0	0	0	0	0	0	0	0	0	0	0	0	0	0	0	0	0	0	0	0	0	0	0	0	0	0	0	0
Mariana_3-2	Mariana_3-2_2	76.52	2.04	2015335	d__Bacteria	p__Pseudomonadota	c__Alphaproteobacteria	o__SMXQ01	f__SMXQ01	g__JACZQV01	s__JACZQV01 sp022545545	0	1.63267	0	0	0	0	0	1.66529	1.09845	0	0	0	0	0	0	0	0	0	0	0	0	0	0	0	0	0	0	0	0	0	0	0	0	0	0
Mariana_3-2	Mariana_3-2_20	60.7	5.38	2561123	d__Bacteria	p__KSB1	c__UBA2214	o__CR04bin15	f__N075bin58	g__N075bin58	s__N075bin58 sp022562085	0	0	0	0	0	0	0	0	0	0	0	3.50207	0	0	0.948695	0	0	0	0	0	0	0	0	0	0	0	0	0	0	0	0	0	0	0	0
Mariana_3-2	Mariana_3-2_21	61.31	3.51	1427940	d__Bacteria	p__Pseudomonadota	c__Gammaproteobacteria	o__MnTg04	f__MnTg04	g__MnTg04	s__MnTg04 sp008975185	0	0	0	0.898229	0	0	0	0	0.768749	0	0	0	0	0.838493	0.805796	0	0	0	0	0	0	0	0	0	0	0	0	0	0	0	0	0	0	0	0
Mariana_3-2	Mariana_3-2_22	75.52	0	2515986	d__Bacteria	p__Bacteroidota	c__Bacteroidia	o__Flavobacteriales	f__Flavobacteriaceae	g__Aquaticitalea	s__Aquaticitalea lipolytica	0	0.530508	0	0	0	0	0	0	0.512639	0.642672	0	0	0	0.469748	0	0	0	0	0	0	0	0	0	0	0	0	0	0	0	0	0	0	0	0	0
Mariana_3-2	Mariana_3-2_23	55.74	9.91	1629128	d__Bacteria	p__Chloroflexota	c__Dehalococcoidia	o__SM23-28-2	f__RBG-16-64-32	g__JADFNQ01	s__JADFNQ01 sp022561095	0	0	0	0	0	0	0	0	4.6033	0	0	0	0	1.80746	0	0	0	0	0	0	0	0	0	0	0	0	0	0	0	0	0	0	0	0	0
Mariana_3-2	Mariana_3-2_24	95.73	4.27	2032853	d__Bacteria	p__Actinomycetota	c__Acidimicrobiia	o__UBA5794	f__ZC4RG35	g__SZUA-217	s__SZUA-217 sp004356805	0	0	2.02884	0	0	0	2.34929	2.47095	1.95732	1.85238	2.1795	2.20691	0	0	0	0	0	0	0	4.20866	0	0	0	0	0	0	0	0	0	0	0	0	0	0	0
Mariana_3-2	Mariana_3-2_25	85.14	9.43	1722631	d__Bacteria	p__Desulfobacterota_D	c__UBA1144	o__UBA2774	f__UBA2774	g__CR02bin9	s__CR02bin9 sp004356555	1.3218	0	0	0	0	0	0	0	1.79438	1.56523	0	0	0	0	0	0	0	0	0	0	0	0	0	0	0	0	0	0	0	0	0	0	0	0	0
Mariana_3-2	Mariana_3-2_26	81.55	5.34	1102056	d__Archaea	p__Thermoproteota	c__Nitrososphaeria	o__Nitrososphaerales	f__JAPUIC01	g__JAPUIC01	s__	0	0	0	0	0	0	0	0	0	0	0	0	0	0	0	0	0	0	0	0	0	0	0	0	0	0	0	0	0	0	0	0	0	0	0
Mariana_3-2	Mariana_3-2_27	50.4	1.21	932304	d__Bacteria	p__Pseudomonadota	c__Gammaproteobacteria	o__GCA-001735895	f__GCA-001735895	g__GCA-001735895	s__GCA-001735895 sp022545625	0	0	0	1.41332	0	0	0	0	0	0	0	0	0	0	0	0	0	1.63267	0	0	0	0	0	0	0	0	0	0	0	0	0	0	0	0	0
Mariana_3-2	Mariana_3-2_28	67.4	1.72	2538771	d__Bacteria	p__Pseudomonadota	c__Gammaproteobacteria	o__Pseudomonadales	f__Moraxellaceae	g__Acinetobacter	s__Acinetobacter baumannii	0	1.44978	0	0	0	1.02021	0	0	0.68966	0.714547	0	0	0	0	0	0	0	0	0	0	0	0	0	0.616275	0	0	0	0	0.0815362	0	0	0	0	0	0
Mariana_3-2	Mariana_3-2_29	78.86	4.33	2608893	d__Bacteria	p__Pseudomonadota	c__Gammaproteobacteria	o__Woeseiales	f__Woeseiaceae	g__JACZWL01	s__JACZWL01 sp022572185	0	0	0	4.50863	0	0	0	0	3.83018	0	0	0	0	0	4.44935	0	0	0	0	0	0	0	0	0	0	0	0	0	0	0	0	0	0	0	0
Mariana_3-2	Mariana_3-2_3	76.37	2.26	3469359	d__Bacteria	p__Pseudomonadota	c__Gammaproteobacteria	o__Enterobacterales	f__Alteromonadaceae	g__Alteromonas	s__Alteromonas sp002729795	0.610593	0	0	0.365455	0	0	0.451055	0	0.431519	0	0	0	0	0	0	0	0	0	0	0	0	0	0	0.356396	0	0.436824	0	0	0	0	0	0	0	0	0
Mariana_3-2	Mariana_3-2_30	78.29	1.7	1934273	d__Bacteria	p__Planctomycetota	c__Phycisphaerae	o__Phycisphaerales	f__SM1A02	g__JADFKZ01	s__JADFKZ01 sp022564665	0	0.806428	0	0	0	0	0	1.6048	0	0	0	0	0	0	0	0	0	0	0	0	0	0	0	0	0	0	0	0	0	0	0	0	0	0	0
Mariana_3-2	Mariana_3-2_31	96.34	1.83	3332676	d__Bacteria	p__Pseudomonadota	c__Gammaproteobacteria	o__Acidiferrobacterales	f__SPGG2	g__SPGG2	s__SPGG2 sp001643475	0	0	0	1.03695	0	0	1.01887	0	0.900153	0	0	2.03826	0	0	0.933375	0	0	1.79894	0	0	0	0.896078	0	0	0	0.859031	0	0	0	0	0	0	0	0	0
Mariana_3-2	Mariana_3-2_32	87.87	6.14	1984547	d__Bacteria	p__Pseudomonadota	c__Gammaproteobacteria	o__UBA4486	f__UBA4486	g__SMWN01	s__SMWN01 sp004356415	0	0	0	4.22928	0	0	0	0	2.73237	0	0	0	0	3.7791	0	0	0	0	0	0	0	0	0	0	0	0	0	0	0	0	0	0	0	0	0
Mariana_3-2	Mariana_3-2_33	50.43	5.81	1995171	d__Bacteria	p__Chloroflexota	c__Anaerolineae	o__Anaerolineales	f__E44-bin32	g__JADFRG01	s__JADFRG01 sp022561385	0	0	0	0	0	0	0	0	0.88793	0	0	0	0	0.508505	0.501157	0	0	0	0	0	0	0	0	0	0	0	0	0	0	0	0	0	0	0	0
Mariana_3-2	Mariana_3-2_34	60.39	3.66	1410217	d__Bacteria	p__Gemmatimonadota	c__Gemmatimonadetes	o__Gemmatimonadales	f__GWC2-71-9	g__B16T1B5	s__B16T1B5 sp022573095	0	0.476663	0	0	0	0	0	0	0	0	0	0	0	0	0	0	0	0	0	0	0	0	0	0	0	0	0	0	0	0	0	0	0	0	0
Mariana_3-2	Mariana_3-2_35	53	0.2	1013680	d__Bacteria	p__Chloroflexota	c__Dehalococcoidia	o__UBA3495	f__GCA-2712585	g__JAPULR01	s__JAPULR01 sp027294635	0	0	0	0	0	0	0	0	0	0	0	0	0	0.517372	0	0	0	0	0	0	0	0	0	0	0	0	0	0	0	0	0	0	0	0	0
Mariana_3-2	Mariana_3-2_36	62.24	1.08	1599418	d__Bacteria	p__Acidobacteriota	c__Terriglobia	o__UBA7540	f__JAPUME01	g__JAPUME01	s__JAPUME01 sp027294185	0	0	0.408688	0	0	0	0	0	1.04348	0	0	0	0	0.533863	0	0	0	0	0	0	0	0	0	0	0	0	0	0	0	0	0	0	0	0	0
Mariana_3-2	Mariana_3-2_37	93.23	0.97	3370052	d__Bacteria	p__Myxococcota_A	c__UBA9160	o__SZUA-336	f__SZUA-336	g__SMWZ01	s__SMWZ01 sp004356455	0	0	0	0	0	0	0	0	0.71204	0	0	0	0	0.820223	0	0	0	0	0	0	0	0	0	0.863575	0	0	0	0	0	0	0	0	0	0	0
Mariana_3-2	Mariana_3-2_4	56.26	1.98	1592655	d__Bacteria	p__Nitrospirota	c__Nitrospiria	o__Nitrospirales	f__UBA8639	g__SPGG5	s__SPGG5 sp022561525	0	0	0	0	0	0	0	0	0.559225	0	0	0	0	0	0	0	0	0	0	0	0	0	0	0	0	0	0	0	0	0	0	0	0	0	0
Mariana_3-2	Mariana_3-2_5	80.72	2.3	2407229	d__Bacteria	p__Pseudomonadota	c__Gammaproteobacteria	o__Woeseiales	f__Woeseiaceae	g__B93T1B8	s__B93T1B8 sp022560695	0	1.90382	0	0	0	0	0	0	1.30222	1.43212	0	0	0	0	1.59932	0	0	0	0	0	0	0	0	0	0	1.58095	0	0	0	0	0	0	0	0	0
Mariana_3-2	Mariana_3-2_6	87.06	2.33	2289369	d__Bacteria	p__Nitrospirota	c__Nitrospiria	o__Nitrospirales	f__UBA8639	g__JACZVJ01	s__JACZVJ01 sp022572725	0	0	0	0.765664	0	0	0	0	0.788183	0	0.658003	0	0	0	0	0	0	0	0	0	0	0	0	0	0	0	0	0	0	0	0	0	0	0	0
Mariana_3-2	Mariana_3-2_8	98.04	2.23	4470858	d__Bacteria	p__Pseudomonadota	c__Gammaproteobacteria	o__Enterobacterales	f__Alteromonadaceae	g__Alteromonas	s__Alteromonas abrolhosensis	0	0	0	0.796365	0	0	2.10334	0	1.40073	0	0	0	0	0	0	0	0	0	0	0	0	0	0	1.96214	0	0	0	0	0	0	0	0	0	0	0
Mariana_3-2	Mariana_3-2_9	89.74	4.7	2405793	d__Bacteria	p__Nitrospinota	c__Nitrospinia	o__Nitrospinales	f__Nitrospinaceae	g__SZUA-226	s__SZUA-226 sp004357365	0	0	0	0	0	0	0	0	1.77129	0	0	0	0	0	0	0	0	0	0	0	0	0	0	0	0	1.60779	0.615167	0	0	0	0	0	0	0	0
Mariana_3-3	Mariana_3-3_1	82.22	1.94	2500832	d__Bacteria	p__Pseudomonadota	c__Gammaproteobacteria	o__Woeseiales	f__Woeseiaceae	g__B93T1B8	s__B93T1B8 sp022560695	0	1.41027	0	0	0	0	0	0	1.39375	1.41762	0	1.6435	0	0	1.24961	0	0	1.46873	0	0	0	0	0	0	0	1.35544	0	0	0	0	0	0	0	0	0
Mariana_3-3	Mariana_3-3_10	88.07	2.27	2690973	d__Bacteria	p__Planctomycetota	c__Phycisphaerae	o__Phycisphaerales	f__SM1A02	g__JADFKZ01	s__JADFKZ01 sp022564665	0	1.75882	0	0	0	0	2.14202	4.24079	1.56606	0	0	0	0	0	0	1.99822	0	0	0	0	0	0	0	0	0	0	0	0	0	0	0	0	0	0	0
Mariana_3-3	Mariana_3-3_11	94.67	4.95	2319287	d__Bacteria	p__Gemmatimonadota	c__Gemmatimonadetes	o__Palauibacterales	f__Palauibacteraceae	g__G020351855	s__G020351855 sp027295155	0	1.01623	0	0	0	0	0	0	0	1.68687	0	0	0	0	0	0	0	0	0	0	0	0	0	0	0	0	0	0	0	0	0	0	0	0	0
Mariana_3-3	Mariana_3-3_12	63.61	2.15	2319845	d__Bacteria	p__Myxococcota_A	c__UBA9160	o__UBA9160	f__SMWR01	g__JACZXC01	s__JACZXC01 sp022571825	0	0	0.824273	0	0	0	0	0.998039	0.758209	0	0	0	0	0	0.759527	0	0	0	0	0.913622	0.80721	0	0	0	0	0	0	0	0	0	0	0	0	0	0
Mariana_3-3	Mariana_3-3_13	74.1	7.77	1680482	d__Bacteria	p__JADFOP01	c__JADFOP01	o__JADFOP01	f__JADFOP01	g__JADFOP01	s__JADFOP01 sp022562795	0	0	0	0	0	0	0	0	2.249	1.36096	0	0	0	0	2.07582	0	0	0	0	0	0	0	0	0	0	0	0	0	0	0	0	0	0	0	0
Mariana_3-3	Mariana_3-3_14	53.4	7.24	2417014	d__Bacteria	p__Planctomycetota	c__Phycisphaerae	o__Phycisphaerales	f__SM1A02	g__	s__	0	0.806427	0	0	0	0	0	0	0	0	0	0	0	0	0	0	0	0	0	0	0	0	0	0	0	0.41133	0	0	0	0	0	0	0	0	0
Mariana_3-3	Mariana_3-3_15	80.85	4.73	2156939	d__Bacteria	p__Nitrospirota	c__Nitrospiria	o__Nitrospirales	f__UBA8639	g__JACZVJ01	s__JACZVJ01 sp022572725	0	0	0	1.81884	0	0	0	0	1.12858	0	0.98015	0	0	0	0	0	0	0	0	0	0	0	0	0	0	0	0	0	0	0	0	0	0	0	0
Mariana_3-3	Mariana_3-3_16	90.7	5.88	4694285	d__Bacteria	p__Desulfobacterota_B	c__Binatia	o__UBA9968	f__UBA9968	g__JACZXR01	s__JACZXR01 sp022571535	0	0	0	0	0	0	0	0	2.03791	0	0	0	0	0	0	0	0	2.34384	0	1.42236	0	0	0	0	0	0	0	0	0	0	0	0	0	0	0
Mariana_3-3	Mariana_3-3_17	56.48	1.77	1822638	d__Bacteria	p__Bacteroidota	c__Rhodothermia	o__Rhodothermales	f__UBA10348	g__SMXL01	s__SMXL01 sp022567305	0	0	0	0	0	0	0	0.679239	0.705568	0	0	0.48306	0	0.600672	0	0	0	0	0	0	0.392582	0	0	0	0	0.445428	0.552255	0	0	0	0	0	0	0	0
Mariana_3-3	Mariana_3-3_18	66.25	2.78	2922183	d__Bacteria	p__Pseudomonadota	c__Gammaproteobacteria	o__Enterobacterales	f__Alteromonadaceae	g__Alteromonas	s__Alteromonas abrolhosensis	0	0	0	0	0	0	0.461539	0	0.463375	0	0	0	0	0	0	0	0	0	0	0	0	0	0	0.444801	0	0	0	0	0	0	0	0	0	0	0
Mariana_3-3	Mariana_3-3_19	89.51	0.71	2780323	d__Bacteria	p__Pseudomonadota	c__Gammaproteobacteria	o__Pseudomonadales	f__Moraxellaceae	g__Acinetobacter	s__Acinetobacter baumannii	0	10.532	11.7358	0	0	32.7404	0	0	10.1079	12.332	0	0	0	4.06653	0	0	0	0	0	0	0	0	0	0	0	0	0	0	0	0	0	0	0	0	0
Mariana_3-3	Mariana_3-3_2	87.28	3.62	2708028	d__Bacteria	p__Pseudomonadota	c__Alphaproteobacteria	o__SMXQ01	f__SMXQ01	g__JACZQV01	s__JACZQV01 sp022545545	0	6.52025	0	4.12493	0	0	0	3.79463	3.15998	0	0	0	0	0	0	0	0	0	0	0	3.78381	0	0	0	0	0	0	0	0	0	0	0	0	0	0
Mariana_3-3	Mariana_3-3_20	86.47	4.06	2412299	d__Bacteria	p__Acidobacteriota	c__Terriglobia	o__Acidoferrales	f__2-02-FULL-67-57	g__JACZYA01	s__JACZYA01 sp022571295	0	0	1.71611	0	0	0	1.01037	0	1.3444	0	0	0	0	0	0	0	0	0	0	0	0	0	0	0	0	0	0	0	0	0	0	0	0	0	0
Mariana_3-3	Mariana_3-3_23	60.51	0	379724	d__Archaea	p__Nanoarchaeota	c__Nanoarchaeia	o__Pacearchaeales	f__GW2011-AR1	g__ASMP01	s__	0	0	0	0	0	0	0	0	0	0	0	0	0	0	0	0	0	0	0	0	0	0	0	0	0	0	0	0	0	0	0	0	0	0	0
Mariana_3-3	Mariana_3-3_24	58.41	0.78	506263	d__Archaea	p__Nanoarchaeota	c__Nanoarchaeia	o__Pacearchaeales	f__GW2011-AR1	g__	s__	0	0	0	0	0	0	0	0	0	0	0	0	0	0	0	0	0	0	0	0	0	0	0	0	0	0	0	0	0	0	0	0	0	0	0
Mariana_3-3	Mariana_3-3_25	92.31	2.2	2291543	d__Bacteria	p__Gemmatimonadota	c__Gemmatimonadetes	o__Gemmatimonadales	f__GWC2-71-9	g__B16T1B5	s__	0	0	0	1.51873	0	0	0	2.01695	1.26426	0	0	0	0	1.93462	0	0	0	0	0	0	0	0	0	0	0	0	0	0	0	0	0	0	0	0	0
Mariana_3-3	Mariana_3-3_26	93.14	9.66	2292315	d__Bacteria	p__Desulfobacterota_D	c__UBA1144	o__UBA2774	f__UBA2774	g__CR02bin9	s__CR02bin9 sp004356555	2.63167	0	0	0	0	0	0	0	0	0.718525	0	0	0	0	0	0	0	0	0	0	0	0	0	0	0	0	0	0	0	0	0	0	0	0	0
Mariana_3-3	Mariana_3-3_27	100	0.57	2453601	d__Bacteria	p__Pseudomonadota	c__Gammaproteobacteria	o__Pseudomonadales	f__Moraxellaceae	g__Moraxella_A	s__Moraxella_A sp902506215	0	3.11688	0	0	0	0	0	0	1.71926	1.83153	0	3.07736	0	0	0	0	0	0	0	0	0	0	0	0	0	0	0	0	0	0	0	0	0	0	0
Mariana_3-3	Mariana_3-3_28	85.65	2.85	2866233	d__Bacteria	p__Pseudomonadota	c__Gammaproteobacteria	o__Woeseiales	f__Woeseiaceae	g__JACZWL01	s__JACZWL01 sp022572185	0	0	0	6.6914	0	0	0	0	5.8249	0	3.26497	0	0	0	7.22963	0	0	0	0	0	0	0	0	0	0	0	0	0	0	0	0	0	0	0	0
Mariana_3-3	Mariana_3-3_29	78.48	1.94	1256123	d__Archaea	p__Thermoproteota	c__Nitrososphaeria	o__Nitrososphaerales	f__Nitrosopumilaceae	g__CSP1-1	s__CSP1-1 sp022573065	0	0	0	0	0	0	0	0	0	0	0	0	0	0	0	0	0	0	0	0	0	0	0	0	0	0	0	0	0	0	0	0	0	0	0
Mariana_3-3	Mariana_3-3_3	82.84	0.84	3107281	d__Bacteria	p__Myxococcota_A	c__UBA9160	o__SZUA-336	f__SZUA-336	g__SMWZ01	s__SMWZ01 sp004356455	0	0	0	0	0	0	0	0	1.03745	0	0	0	0	0.769153	0	0	0	0	0	0	0	0	0	0.828535	0	0	0	0	0	0	0	0	0	0	0
Mariana_3-3	Mariana_3-3_30	61.62	5.05	2845226	d__Bacteria	p__Desulfobacterota_B	c__Binatia	o__UBA9968	f__UBA9968	g__JACZQL01	s__	0	0	0	0	0	0	0	0	0	0	0	0	0	0	0	0	0	0	0	1.08448	0	0	0	0	0	0	0	0	0	0	0	0	0	0	0
Mariana_3-3	Mariana_3-3_31	68.46	4.95	1796285	d__Bacteria	p__KSB1	c__UBA2214	o__CR04bin15	f__N075bin58	g__N075bin58	s__N075bin58 sp022562085	0	0	0	0	0	0	0	0	1.14585	0	0	1.17229	0	0	1.3741	0	0	0	0	0	1.24339	0	0	0	0	0	0	0	0	0	0	0	0	0	0
Mariana_3-3	Mariana_3-3_32	99.15	2.14	2253085	d__Bacteria	p__Actinomycetota	c__Acidimicrobiia	o__UBA5794	f__ZC4RG35	g__SZUA-217	s__SZUA-217 sp004356805	0	0	0.948933	0	0	0	2.52268	2.38711	2.18494	2.52422	2.37984	2.59138	0	0	0	0	0	0	0	4.74415	0	0	0	0	0	0	0	0	0	0	0	0	0	0	0
Mariana_3-3	Mariana_3-3_4	92.31	5.13	2594038	d__Bacteria	p__Nitrospinota	c__Nitrospinia	o__Nitrospinales	f__Nitrospinaceae	g__SZUA-226	s__SZUA-226 sp004357365	0	0	0	0	0	0	0	0	1.09538	0	0	0	0	0	0	0	0	0	0	0	0	0	0	0	0	0	1.15951	0	0	0	0	0	0	0	0
Mariana_3-3	Mariana_3-3_6	96.34	2.44	3883624	d__Bacteria	p__Pseudomonadota	c__Gammaproteobacteria	o__Acidiferrobacterales	f__SPGG2	g__SPGG2	s__SPGG2 sp001643475	0	0	0	0.559014	0	0	0.809569	0	0.649403	0	0	0.825621	0	0	1.04087	0	0	1.88221	0	0	0	0.804322	0	0	0	0.661794	0	0	0	0	0	0	0	0	0
Mariana_3-3	Mariana_3-3_7	92.93	2.78	2128485	d__Bacteria	p__Pseudomonadota	c__Gammaproteobacteria	o__UBA4486	f__UBA4486	g__SMWN01	s__SMWN01 sp004356415	0	0	0	4.66907	0	0	0	0	2.67487	0	0	0	0	2.79367	0	0	0	0	0	0	0	0	0	0	0	0	0	0	0	0	0	0	0	0	0
Mariana_3-3	Mariana_3-3_8	62.1	3.1	1929143	d__Bacteria	p__Desulfobacterota_D	c__UBA1144	o__N074bin48	f__N074bin48	g__N074bin48	s__	0.88142	0	0	0	0	0	0	0	0.700784	0.683182	0	0	0	0	0	0	0	0	0	0	0	0	0	0	0	0	0	0	0	0	0	0	0	0	0
Mariana_3-3	Mariana_3-3_9	64.74	2.09	1613921	d__Bacteria	p__Chloroflexota	c__Dehalococcoidia	o__UBA2963	f__UBA2963	g__JADFRC01	s__JADFRC01 sp022561455	0	0	0	0	0	0	0	0	0	0	0	0	0	0	0	0	0	0	0	0	0	0	0	0	0	1.52671	0	0	0	0	0	0	0	0	0
Mariana_3-4	Mariana_3-4_1	85.59	4.4	2348858	d__Bacteria	p__Gemmatimonadota	c__Gemmatimonadetes	o__Palauibacterales	f__Palauibacteraceae	g__G020351855	s__G020351855 sp027295155	0	1.16932	0	0.234198	0	0	0	0	0	1.51005	0	0	0	0	0	0	0	0	0	0	0	0	0	0	0	0	0	0	0	0	0	0	0	0	0
Mariana_3-4	Mariana_3-4_10	50.51	6.23	1645606	d__Bacteria	p__Pseudomonadota	c__Alphaproteobacteria	o__Kiloniellales	f__J153	g__JACZWN01	s__JACZWN01 sp022572105	0	2.27576	0	2.21708	0	0	0	0	3.85353	1.95882	1.676	0	0	2.51763	0	0	0	2.88394	0	2.64176	2.50299	0	0	0	0	3.09898	0	0	0	0	0	0	0	0	0
Mariana_3-4	Mariana_3-4_11	91.22	0.48	2851232	d__Bacteria	p__Pseudomonadota	c__Gammaproteobacteria	o__Pseudomonadales	f__Moraxellaceae	g__Acinetobacter	s__Acinetobacter baumannii	0	14.5612	8.12304	0	0	11.0836	0	0	13.2885	7.14878	0	9.77075	0	4.09	0	0	0	0	0	0	0	0	0	0	0	0	0	0	0	0	0	0	0	0	0
Mariana_3-4	Mariana_3-4_12	56.29	2.08	1733066	d__Bacteria	p__KSB1	c__UBA2214	o__CR04bin15	f__N075bin58	g__N075bin58	s__N075bin58 sp022562085	0	0	0	0	0	0	0	0	0.621969	0	0	0	0	0	0	0	0	0	0	0	0	0	0	0	0	0	0	0	0	0	0	0	0	0	0
Mariana_3-4	Mariana_3-4_13	80.09	6.41	1803389	d__Bacteria	p__Chloroflexota	c__Dehalococcoidia	o__SM23-28-2	f__RBG-16-64-32	g__JADFNQ01	s__	0	0	0	0	0	0	9.37211	0	11.0783	0	0	0	0	7.40483	0	0	0	0	0	0	0	0	0	0	0	0	0	0	0	0	0	0	0	0	0
Mariana_3-4	Mariana_3-4_14	92.67	3.54	6694966	d__Bacteria	p__Pseudomonadota	c__Gammaproteobacteria	o__Pseudomonadales	f__Pseudomonadaceae	g__Pseudomonas_E	s__Pseudomonas_E fluorescens_AN	0	5.49969	0	0	0	1.14019	1.14688	0	2.19021	1.67032	0	0	0	1.36195	2.24746	0	0	0	0	0.903336	0	1.13224	0	0.921585	0	0	0	0	0	0	0	0	0	0	0
Mariana_3-4	Mariana_3-4_15	72.48	5.22	2042932	d__Bacteria	p__Pseudomonadota	c__Gammaproteobacteria	o__Woeseiales	f__Woeseiaceae	g__B93T1B8	s__B93T1B8 sp022560695	0	0	0	0	0	0	0	0	0.824785	0.702595	0	0	0	0	0.782745	0	0	0	0	0	0	0	0	0	0.393453	1.03551	0	0	0	0	0	0	0	0	0
Mariana_3-4	Mariana_3-4_16	89.62	3.33	1972535	d__Bacteria	p__Pseudomonadota	c__Gammaproteobacteria	o__UBA4486	f__UBA4486	g__SMWN01	s__SMWN01 sp004356415	0	0	0	4.16416	0	0	0	0	3.55981	0	0	0	0	1.97926	0	0	0	0	0	0	0	0	0	0	0	0	0	0	0	0	0	0	0	0	0
Mariana_3-4	Mariana_3-4_17	98.55	1.25	4074817	d__Bacteria	p__Actinomycetota	c__Actinomycetes	o__Actinomycetales	f__Cellulomonadaceae	g__Sanguibacter	s__Sanguibacter keddieii	0	0	0	0	0	3.45455	0	0	3.0159	4.80324	0	0	0	0	0	0	0	0	0	0	0	0	0	0	0	0	0	0	0	0	0	0	0	0	0
Mariana_3-4	Mariana_3-4_18	77.07	3.32	1529011	d__Bacteria	p__JADFOP01	c__JADFOP01	o__JADFOP01	f__JADFOP01	g__JADFOP01	s__JADFOP01 sp022562795	0	0	0	0	1.33694	0	0	0	1.52829	1.3708	0	0	0	1.65812	1.38205	0	0	0	0	0	0	0	0	0	0	0	0	0	0	0	0	0	0	0	0
Mariana_3-4	Mariana_3-4_19	54.37	2.16	1396680	d__Bacteria	p__Pseudomonadota	c__Alphaproteobacteria	o__Rhodospirillales_A	f__JADFTO01	g__JACZQZ01	s__JACZQZ01 sp022545455	0	2.54144	0	3.39058	0	0	0	0	3.10045	0	0	1.87359	0	0	0	0	0	0	0	0	0	0	0	0	0	0	0	0	0	0	0	0	0	0	0
Mariana_3-4	Mariana_3-4_2	70.01	2.19	2176440	d__Bacteria	p__Nitrospinota	c__Nitrospinia	o__Nitrospinales	f__Nitrospinaceae	g__SZUA-226	s__SZUA-226 sp004357365	0	0	0	0	0	0	0	0	1.58364	0	0	0	0	0	0	0	0	0	0	0	0	0	0	0	0	0	1.00334	0	0	0	0	0	0	0	0
Mariana_3-4	Mariana_3-4_20	53.86	0	1996851	d__Bacteria	p__SAR324	c__SAR324	o__SAR324	f__JACQKK01	g__JACZVE01	s__JACZVE01 sp022572825	0	0	0	0	0	0	0	1.05686	0.837639	0	0	0	0	0.884241	0.801874	0	0	1.61993	0	0	0	0.856287	0	0	0	0	0	0	0	0	0	0	0	0	0
Mariana_3-4	Mariana_3-4_21	50.22	9.43	1436693	d__Bacteria	p__Acidobacteriota	c__UBA6911	o__RPQK01	f__RPQK01	g__JADFOI01	s__JADFOI01 sp022562935	0	0	0	0	0	0	0	0	1.19747	0	0	0	0	0	0	0	0	0	0	1.7374	0	0	0	0	0	0	0	0	0	0	0	0	0	0	0
Mariana_3-4	Mariana_3-4_22	89.77	2.34	2354639	d__Bacteria	p__Planctomycetota	c__Phycisphaerae	o__Phycisphaerales	f__SM1A02	g__JADFKZ01	s__JADFKZ01 sp022564665	0	0	0	0	0	0	0	1.86838	0	0	0	0	0	0	0	1.9056	0	0	0	0	0	0	0	0	0	0	0	0	0	0	0	0	0	0	0
Mariana_3-4	Mariana_3-4_23	87.29	2.28	2814695	d__Bacteria	p__Pseudomonadota	c__Gammaproteobacteria	o__Woeseiales	f__Woeseiaceae	g__JACZWL01	s__JACZWL01 sp022572185	0	0	0	5.04099	0	0	0	0	3.96008	0	0	0	0	0	4.6965	0	0	0	0	0	0	0	0	0	0	0	0	0	0	0	0	0	0	0	0
Mariana_3-4	Mariana_3-4_24	73.31	3.14	1832793	d__Bacteria	p__Nitrospirota	c__Nitrospiria	o__Nitrospirales	f__UBA8639	g__JACZVJ01	s__JACZVJ01 sp022572725	0	0	0	0.609752	0	0	0	0	0.816277	0	0	0	0	0	0	0	0	0	0	0	0	0	0	0	0	0	0	0	0	0	0	0	0	0	0
Mariana_3-4	Mariana_3-4_25	100	1.08	4495598	d__Bacteria	p__Pseudomonadota	c__Gammaproteobacteria	o__Enterobacterales	f__Enterobacteriaceae	g__Providencia	s__Providencia vermicola	0	19.3589	0	9.96134	0	20.8585	0	23.5913	22.8975	10.6999	0	22.1481	0	0	18.2157	0	4.70999	0	0	0	0	9.12724	0	9.70307	0	0	0	0	0	11.4142	0	11.4694	0	0	0
Mariana_3-4	Mariana_3-4_26	52	2.09	1949854	d__Bacteria	p__Pseudomonadota	c__Alphaproteobacteria	o__Sphingomonadales	f__Sphingomonadaceae	g__Qipengyuania	s__Qipengyuania pacifica	0	0.655305	0	0	0	0	0	0	0.48152	0	0	0.668992	0	0	0	0	0	0	0	0	0	0	0	0	0	0	0	0	0	0	0	0	0	0	0
Mariana_3-4	Mariana_3-4_27	88.6	5.51	2195431	d__Bacteria	p__Desulfobacterota_D	c__UBA1144	o__UBA2774	f__UBA2774	g__CR02bin9	s__CR02bin9 sp004356555	1.1979	0	0	0	0	0	0	0	1.19615	1.76782	0	0	0	0	0	0	0	0	0	0	0	0	0	0	0	0	0	0	0	0	0	0	0	0	0
Mariana_3-4	Mariana_3-4_28	99.46	0.16	3973849	d__Bacteria	p__Pseudomonadota	c__Gammaproteobacteria	o__Pseudomonadales	f__Oleiphilaceae	g__Marinobacter	s__Marinobacter nauticus	0	2.47078	0	0	0	0	0	0	1.15398	1.14358	0	0	0	0	0	0	1.19688	0	1.25498	0	0	0	0	1.70011	0	0	0	0	0	0	0	0	0	0	0
Mariana_3-4	Mariana_3-4_29	91.39	1.96	4216246	d__Bacteria	p__Pseudomonadota	c__Gammaproteobacteria	o__Pseudomonadales	f__Pseudomonadaceae	g__Stutzerimonas	s__Stutzerimonas nitrititolerans	0	34.6492	0	0	0	0	0	0	13.4863	10.8014	0	0	0	13.2375	0	0	0	0	0	0	0	0	0	0	0	0	0	0	0	0	0	0	0	0	0
Mariana_3-4	Mariana_3-4_3	70.34	3.19	2665670	d__Bacteria	p__Actinomycetota	c__Actinomycetes	o__Actinomycetales	f__Micrococcaceae	g__Citricoccus	s__Citricoccus zhacaiensis	0	0	1.08902	0	0	0	0	0	1.89627	1.09511	0	0	0	0.702595	0	0	0	0	0	0	0	0	0	0	0	0	0	0	0	0	0	0	0	0	0
Mariana_3-4	Mariana_3-4_31	92.61	3.8	2611837	d__Bacteria	p__Pseudomonadota	c__Alphaproteobacteria	o__SMXQ01	f__SMXQ01	g__JACZQV01	s__JACZQV01 sp022545545	0	6.30177	0	3.2495	0	0	0	1.03147	6.014	0	0	0	0	0	0	0	0	0	0	0	2.59679	0	0	0	0	0	0	0	0	0	0	0	0	0	0
Mariana_3-4	Mariana_3-4_32	99.25	2.07	4931778	d__Bacteria	p__Pseudomonadota	c__Alphaproteobacteria	o__Sphingomonadales	f__Sphingomonadaceae	g__Sphingobium	s__Sphingobium yanoikuyae_A	3.61882	0	0	3.86674	0	0	0	3.39965	2.52571	2.81562	0	3.66809	0	0	0	0	0	0	0	2.92684	0	2.9519	0	0	0	5.34256	0	0	0	0	0	0	0	0	0
Mariana_3-4	Mariana_3-4_33	82.14	1.39	2444283	d__Bacteria	p__Bacteroidota	c__Bacteroidia	o__Flavobacteriales	f__Flavobacteriaceae	g__Aquaticitalea	s__Aquaticitalea lipolytica	0	0.83602	0	0	0	0	0	0.486997	1.19359	0.802579	0	0	0	0.567713	0	0	0	0	0	0	0	0	0	0	0	0	0	0	0	0	0	0	0	0	0
Mariana_3-4	Mariana_3-4_34	55.6	0.58	1651065	d__Bacteria	p__Bacteroidota	c__Rhodothermia	o__Rhodothermales	f__UBA10348	g__SMXL01	s__SMXL01 sp022567305	0	0.519418	0	0	0	0	0.539798	0	0.324274	0	0	0.584581	0	1.02594	0	0	0	0	0	0	0	0	0	0	0	0	0	0	0	0	0	0	0	0	0
Mariana_3-4	Mariana_3-4_35	86.6	4.95	1992125	d__Bacteria	p__Gemmatimonadota	c__Gemmatimonadetes	o__Gemmatimonadales	f__GWC2-71-9	g__B16T1B5	s__	0	0	0	0.650198	0	0	0	1.08875	0.920708	0	0	0	0	0.985899	0	0	0	0	0	0	0	0	0	0	0	0	0	0	0	0	0	0	0	0	0
Mariana_3-4	Mariana_3-4_36	54.3	1.73	2619921	d__Bacteria	p__Pseudomonadota	c__Alphaproteobacteria	o__Sphingomonadales	f__Sphingomonadaceae	g__Sphingomonas_G	s__Sphingomonas_G profundi	0	0	0	0	0	0	0	2.54092	1.32426	0	0	0	0	0	0	0	0	0	0	1.66717	0	0	0	0	0	0	0	0	0	0	0	0	0	0	0
Mariana_3-4	Mariana_3-4_37	98.29	2.99	2053210	d__Bacteria	p__Actinomycetota	c__Acidimicrobiia	o__UBA5794	f__ZC4RG35	g__SZUA-217	s__SZUA-217 sp004356805	0	0	1.97117	0	0	0	1.9242	1.67042	1.72721	1.6239	1.44796	1.31049	0	0	0	0	0	0	0	3.37913	0	0	0	0	0	0	0	0	0	0	0	0	0	0	0
Mariana_3-4	Mariana_3-4_38	74.52	1.04	4033990	d__Bacteria	p__Pseudomonadota	c__Gammaproteobacteria	o__Burkholderiales	f__Burkholderiaceae	g__Cupriavidus	s__Cupriavidus cauae	0	6.53006	0	1.41258	0	2.14258	0	1.07771	1.22118	1.36298	0	1.3479	0	0	0	0	0	0	0	0	0	0	0	0	2.15147	0	0	0	0	0	0	0	0	0	0
Mariana_3-4	Mariana_3-4_39	52.51	1.16	2213876	d__Bacteria	p__Actinomycetota	c__Actinomycetes	o__Actinomycetales	f__Brevibacteriaceae	g__Brevibacterium	s__Brevibacterium sediminis	0	0.785253	0	0	0	1.00322	0	0	0.583286	0	1.85457	0	0	0	0	0	0	0	0	0	0	0	0	0	0	0	0	0	0	0	0	0	0	0	0
Mariana_3-4	Mariana_3-4_4	95.98	0.57	1936836	d__Bacteria	p__Bacillota	c__Bacilli	o__Staphylococcales	f__Salinicoccaceae	g__Jeotgalicoccus	s__Jeotgalicoccus marinus	0	2.39328	0	0	0	2.97743	0	0	3.97922	1.64453	0	0	0	0	0	0	1.75296	0	0	0	1.90786	0	0	0	0	0	0	0	0	0	0	0	0	0	0
Mariana_3-4	Mariana_3-4_40	87.34	5.88	3402585	d__Bacteria	p__Desulfobacterota_B	c__Binatia	o__UBA9968	f__UBA9968	g__JACZXR01	s__JACZXR01 sp022571535	0	0	0	0	0	0	0	0	2.99173	0	0	0	0	0	0	0	0	1.84827	0	1.63183	0	0	0	0	0	0	0	0	0	0	0	0	0	0	0
Mariana_3-4	Mariana_3-4_41	59.29	1.64	1297992	d__Bacteria	p__Bacillota	c__Bacilli	o__Lactobacillales	f__Vagococcaceae	g__Vagococcus	s__Vagococcus fluvialis	0	0	0	0	0	0	0	0	0.725757	0.529267	0	0	0	0	0	0	0	0	0	0	0	0	0	0	0	0	0	0	0	0	0	0	0.532269	0	0
Mariana_3-4	Mariana_3-4_6	72.15	2.28	2094619	d__Bacteria	p__Acidobacteriota	c__Terriglobia	o__Acidoferrales	f__2-02-FULL-67-57	g__JACZYA01	s__JACZYA01 sp022571295	0	0	0	0	0	0	1.06048	0	1.52918	0	0	0	0	0	0	0	0	0	0	0	0	0	0	0	0	0	0	0	0	0	0	0	0	0	0
Mariana_3-4	Mariana_3-4_7	98.99	0	2410670	d__Bacteria	p__Pseudomonadota	c__Gammaproteobacteria	o__Pseudomonadales	f__Moraxellaceae	g__Moraxella_A	s__Moraxella_A sp902506215	0	2.28855	0	0	0	0	0	0	1.38578	1.30828	0	2.24426	0	0	0	0	0	0	0	0	0	0	0	0	0	0	0	0	0	0	0	0	0	0	0
Mariana_3-4	Mariana_3-4_8	74.29	0	2629595	d__Bacteria	p__Myxococcota_A	c__UBA9160	o__SZUA-336	f__SZUA-336	g__SMWZ01	s__SMWZ01 sp004356455	0	0	0	0	0	0	0	0	1.45231	0	0	0	0	1.02248	0	0	0	0	0	0	0	0	0	1.01723	0	0	0	0	0	0	0	0	0	0	0
Mariana_3-4	Mariana_3-4_9	85.12	7.49	3406516	d__Bacteria	p__Pseudomonadota	c__Gammaproteobacteria	o__Enterobacterales	f__Alteromonadaceae	g__Rheinheimera	s__Rheinheimera aquimaris	0	0	0	0.71475	0	0.552777	0	0.633982	1.49615	0.494239	0	0	0	0	0	0	0	0.610148	0	0	0	0	0	0.69347	0	0	0	0	0	0	0	0	0	0	0
Mariana_3-5	Mariana_3-5_1	97.42	0.92	3413570	d__Bacteria	p__Bacteroidota	c__Bacteroidia	o__Flavobacteriales	f__Flavobacteriaceae	g__Psychroserpens	s__	0	0.772938	0	0	0	0	0.554466	0	0.945264	0.650895	0	0	0	0.651931	0	0	0	0	0	0	0	0	0	0	0	0	0	0	0	0	0	0	0	0	0
Mariana_3-5	Mariana_3-5_10	98.02	4.53	4590270	d__Bacteria	p__Pseudomonadota	c__Gammaproteobacteria	o__Pseudomonadales	f__Pseudomonadaceae	g__Stutzerimonas	s__	0	5.62458	0	0	0	0	0	0	2.70041	1.56463	0	0	0	1.64255	0	0	0	0	0	0	0	1.00547	0	0	0	0	0	0	0	0	0	0	0	0	0
Mariana_3-5	Mariana_3-5_11	52.27	2.53	1219972	d__Bacteria	p__Pseudomonadota	c__Gammaproteobacteria	o__GCA-001735895	f__GCA-001735895	g__GCA-001735895	s__GCA-001735895 sp022545625	0	0	0	1.01032	0	0	0.498073	0	0	0	0	0	0	0.635345	0.639712	0	0	0.67558	0.727074	0	0	0.599771	0	0	0	0	0	0	0	0	0	0	0	0	0
Mariana_3-5	Mariana_3-5_12	86.98	1.97	2615967	d__Bacteria	p__Pseudomonadota	c__Gammaproteobacteria	o__Pseudomonadales	f__Moraxellaceae	g__Acinetobacter	s__Acinetobacter baumannii	0	12.1567	11.1033	0	0	18.5163	0	0	0	13.1235	0	16.3633	0	0	0	0	0	0	0	0	0	0	0	0	0	0	0	0	10.5566	0	0	0	0	0	0
Mariana_3-5	Mariana_3-5_13	56.03	0.86	3024103	d__Bacteria	p__Pseudomonadota	c__Gammaproteobacteria	o__Enterobacterales	f__Alteromonadaceae	g__Arsukibacterium	s__	0	0	0	0	0	0.612962	0	0.66985	0.520877	0	0	0.412763	0	0	0	0	0	0	0	0	0	0	0	0.540927	0	0	0	0	0	0	0	0	0	0	0
Mariana_3-5	Mariana_3-5_14	91	3.11	2049055	d__Bacteria	p__Nitrospirota	c__Nitrospiria	o__Nitrospirales	f__UBA8639	g__JACZVJ01	s__JACZVJ01 sp022572725	0	0	0	0.68239	0	0	0	0	0.780254	0	0.971239	0	0	0	0	0	0	0	0	0	0	0	0	0	0	0.506519	0	0	0	0	0	0	0	0	0
Mariana_3-5	Mariana_3-5_15	68.04	2.98	2747387	d__Bacteria	p__Bdellovibrionota	c__UBA1018	o__CAIPTA01	f__CAIPTA01	g__JAKFYM01	s__	0	0	0	0	0	0	0	0	0	0.524404	0	0	0	0	0.691773	0	0	0	0	0	0	0	0	0	0	0	0	0	0	0	0	0	0	0	0
Mariana_3-5	Mariana_3-5_16	81.98	8.98	2295212	d__Bacteria	p__Acidobacteriota	c__Terriglobia	o__Acidoferrales	f__2-02-FULL-67-57	g__JACZYA01	s__JACZYA01 sp022571295	0	0	0	0	0	0	0	0	1.41027	0	0	0	0	0	0	0	0	0	0	0	0	0	0	0	0	0	0	0	0	0	0	0	0	0	0
Mariana_3-5	Mariana_3-5_17	99.67	0	3155429	d__Bacteria	p__Bacteroidota	c__Bacteroidia	o__Flavobacteriales	f__Flavobacteriaceae	g__Aquaticitalea	s__Aquaticitalea lipolytica	0	2.65304	0	0	0	0	0	0	2.86896	2.75546	0	0	0	2.44609	0	0	0	0	0	0	0	0	0	0	0	0	0	0	0	0	0	0	0	0	0
Mariana_3-5	Mariana_3-5_18	59.64	5.17	2112198	d__Bacteria	p__Myxococcota_A	c__UBA9160	o__SZUA-336	f__SZUA-336	g__SMWZ01	s__SMWZ01 sp004356455	0	0	0	0	0	0	0	0	0	0	0	0	0	0.642076	0	0	0	0	0	0	0	0	0	0.703093	0	0	0	0	0	0	0	0	0	0	0
Mariana_3-5	Mariana_3-5_19	86.59	1.75	2763450	d__Bacteria	p__Pseudomonadota	c__Gammaproteobacteria	o__Woeseiales	f__Woeseiaceae	g__JACZWL01	s__JACZWL01 sp022572185	0	0	0	4.51024	0	0	0	0	3.3515	0	0	0	0	0	4.34338	0	0	0	0	0	0	0	0	0	0	0	0	0	0	0	0	0	0	0	0
Mariana_3-5	Mariana_3-5_2	83.56	4.82	3697721	d__Bacteria	p__Actinomycetota	c__Actinomycetes	o__Actinomycetales	f__Dermatophilaceae	g__Phycicoccus	s__Phycicoccus jejuensis	1.7606	0	0	0	0	0	0	0	2.33514	1.88036	0	5.48595	0	0	0	0	0	0	0	0	1.15461	0	0	0	0	0	0	0	0	0	0	0	0	0	0
Mariana_3-5	Mariana_3-5_20	85.58	1.53	1896087	d__Bacteria	p__Pseudomonadota	c__Gammaproteobacteria	o__UBA4486	f__UBA4486	g__SMWN01	s__SMWN01 sp004356415	0	0	0	5.58868	0	0	0	0	5.171	0	0	0	0	0	0	0	0	0	0	0	0	0	0	0	0	0	0	0	0	0	0	0	0	0	0
Mariana_3-5	Mariana_3-5_21	63.3	0.12	1984904	d__Bacteria	p__Pseudomonadota	c__Alphaproteobacteria	o__Caulobacterales	f__Hyphomonadaceae	g__Hyphomonas	s__	0	0	0	0.940182	0	0	1.40461	0	0	0.470091	0	0	0	0	0	0	0	0	0	0	0	0	0	0	0	0	0	0	0	0	0	0	0	0	0
Mariana_3-5	Mariana_3-5_23	50.91	1.95	2012257	d__Bacteria	p__Bdellovibrionota	c__Bdellovibrionia	o__Bdellovibrionales	f__UBA1609	g__JALHOQ01	s__	0	0	0	0	0	0	0	0	0.608353	0	0	0	0	0	0	0	0	0	0	0	0	0	0	0	0	0	0	0	0	0	0	0	0	0	0
Mariana_3-5	Mariana_3-5_24	62.17	0.14	1595422	d__Bacteria	p__Pseudomonadota	c__Alphaproteobacteria	o__SMXQ01	f__SMXQ01	g__JACZQV01	s__JACZQV01 sp022545545	0	3.76073	0	3.147	0	0	0	0	0	0	0	0	0	0	0	0	0	0	0	0	0	0	0	0	0	0	0	0	0	0	0	0	0	0	0
Mariana_3-5	Mariana_3-5_27	87.17	3.04	2152300	d__Bacteria	p__Pseudomonadota	c__Alphaproteobacteria	o__Caulobacterales	f__Caulobacteraceae	g__Brevundimonas	s__Brevundimonas halotolerans	0	0	0	1.1687	0	0	0	0	1.56912	1.18531	0	1.05365	0	0	0	0	0	1.36086	0	0	0	0	0	0	0	0	0	0	0	0	0	0	0	0	0
Mariana_3-5	Mariana_3-5_28	94.07	3.36	4743152	d__Bacteria	p__Desulfobacterota_B	c__Binatia	o__UBA9968	f__UBA9968	g__JACZXR01	s__JACZXR01 sp022571535	0	0	0	0	0	0	0	0	2.36403	0	0	0	0	0	0	0	0	2.2474	0	1.64279	0	0	0	0	0	0	0	0	0	0	0	0	0	0	0
Mariana_3-5	Mariana_3-5_29	82.65	2.85	2658239	d__Bacteria	p__Zixibacteria	c__MSB-5A5	o__GN15	f__FEB-12	g__JACZWU01	s__	0	0	0	0	0	0	0	0	1.65511	1.32224	0	0	0	0	0	0	0	0	0	0	0	0	0	0	0	0	0	0	0	0	0	0	0	0	0
Mariana_3-5	Mariana_3-5_3	61.13	2.33	2101984	d__Bacteria	p__SAR324	c__SAR324	o__SAR324	f__JACQKK01	g__JACZVE01	s__JACZVE01 sp022572825	0	1.61466	0	0	0	0	0	0	0	0	0	0	0	0	0	0	0	0	0	0	0	0	0	0	0	0	0	0	0	0	0	0	0	0	0
Mariana_3-5	Mariana_3-5_30	75.08	1.94	1410730	d__Archaea	p__Thermoproteota	c__Nitrososphaeria	o__Nitrososphaerales	f__Nitrosopumilaceae	g__CSP1-1	s__CSP1-1 sp022573065	0	0	0	0	0	0	0	0	0	3.724	0	0	0	0	0	0	0	0	0	0	0	0	0	0	0	0	0	0	0	0	0	0	0	0	0
Mariana_3-5	Mariana_3-5_31	88.95	3.51	3137787	d__Bacteria	p__Bacteroidota	c__Bacteroidia	o__Flavobacteriales	f__Flavobacteriaceae	g__Sediminicola	s__	0	0.879307	0	0	0	0	0.799901	0	0.911026	0.793614	0	0	0	1.01853	0	0	0	0	0	0	0	0	0	0	0	0.518169	0	0	0	0	0	0	0	0	0
Mariana_3-5	Mariana_3-5_32	56.65	0	636232	d__Archaea	p__Thermoproteota	c__Nitrososphaeria	o__Nitrososphaerales	f__Nitrosopumilaceae	g__DRGT01	s__DRGT01 sp016838795	0	0	0	0	0	0	0	0	0	0	0	0	0	0	0	0	0	0	0	0	0	0	0	0	0	0	0	0	0	0	0	0	0	0	0
Mariana_3-5	Mariana_3-5_33	64.81	1.08	1183585	d__Bacteria	p__Patescibacteria	c__Saccharimonadia	o__Saccharimonadales	f__UBA4665	g__JALQUD01	s__	0	0	0	0	0	0	0	0	0	0.672791	0	0	0	0	0	0	0	0	0	0	0	0	0	0	0	0	0	0	0	0	0	0	0	0	0
Mariana_3-5	Mariana_3-5_34	77.59	9.48	4055765	d__Bacteria	p__Pseudomonadota	c__Gammaproteobacteria	o__Enterobacterales	f__Alteromonadaceae	g__Rheinheimera	s__Rheinheimera aquimaris	0	0	0	1.24749	0	1.34575	0	1.02173	1.36326	1.38221	0	0	0	0	0	0	0	0.937342	0	0	0	0	0	1.31056	0	0	0	0	0	0	0	0	0	0	0
Mariana_3-5	Mariana_3-5_35	55.46	7.33	2156256	d__Bacteria	p__Pseudomonadota	c__Alphaproteobacteria	o__Kiloniellales	f__J153	g__JACZWN01	s__JACZWN01 sp022572105	0	3.28849	0	4.10024	0	0	0	0	3.42832	5.69482	1.90794	0	0	3.13394	0	0	0	0	0	3.52281	0	0	0	0	0	5.027	0	3.42947	0	0	0	0	0	0	0
Mariana_3-5	Mariana_3-5_36	98.42	1.6	3344028	d__Bacteria	p__Pseudomonadota	c__Alphaproteobacteria	o__Sphingomonadales	f__Sphingomonadaceae	g__Qipengyuania	s__Qipengyuania pacifica	0	0	0	0	0	0	2.80281	2.76935	2.69791	2.96601	0	3.7689	0	0	0	0	0	0	0	4.66033	0	0	0	0	0	0	0	0	0	0	0	0	0	0	0
Mariana_3-5	Mariana_3-5_37	84.89	2.61	2456173	d__Bacteria	p__Pseudomonadota	c__Gammaproteobacteria	o__Woeseiales	f__Woeseiaceae	g__B93T1B8	s__B93T1B8 sp022560695	0	0.776672	0	0	0	0	0	0	0.837988	0.987873	0	0.83996	0	0	1.03146	0	0	0.84866	0	1.18798	0	0	0	0	0	0.945648	0	0	0	0	0	0	0	0	0
Mariana_3-5	Mariana_3-5_38	96.58	2.14	2195135	d__Bacteria	p__Actinomycetota	c__Acidimicrobiia	o__UBA5794	f__ZC4RG35	g__SZUA-217	s__SZUA-217 sp004356805	0	0	2.81619	0	0	0	0	2.36926	1.80202	2.53886	1.20428	1.33237	0	0	0	0	0	0	0	5.00238	0	0	0	2.43889	0	0	0	0	0	0	0	0	0	0	0
Mariana_3-5	Mariana_3-5_39	65.26	0.55	2502948	d__Bacteria	p__KSB1	c__UBA2214	o__CR04bin15	f__N075bin58	g__N075bin58	s__N075bin58 sp022562085	0	0	0	0	0	0	0	0	1.32311	0	0	1.59496	0	0	2.34301	0	0	0	0	0	0	0	0.919173	0	0	0.776469	1.10857	0	0	0	0	0	0	0	0
Mariana_3-5	Mariana_3-5_4	96.55	1.95	4215324	d__Bacteria	p__Pseudomonadota	c__Alphaproteobacteria	o__Rhizobiales	f__Rhizobiaceae	g__Aurantimonas	s__	0	3.17163	0	1.7423	0	0	0.778588	1.56142	1.07521	1.30717	0	0	0	0	0	0	0	0	0	0	0	0	0	0	0	2.11102	0	0	0	0	0	0	0	0	0
Mariana_3-5	Mariana_3-5_40	64.17	2.54	1747983	d__Bacteria	p__Actinomycetota	c__Actinomycetes	o__Actinomycetales	f__Microbacteriaceae	g__Microbacterium	s__Microbacterium sp003248845	0	0	0	0	0	0	0	1.19886	0	1.75045	0	0	3.51604	0	0	0	0	0	0	0	0	0	0	0	0	0	0	0	0	0	0	0	0	0	0
Mariana_3-5	Mariana_3-5_41	85.36	5.77	1814345	d__Bacteria	p__Desulfobacterota_D	c__UBA1144	o__UBA2774	f__UBA2774	g__CR02bin9	s__CR02bin9 sp004356555	1.81029	0	0	0	0	0	0	0	0	1.65796	0	0	0	0	0	0	0	0	0	0	0	0	0	0	0	0	0	0	0	0	0	0	0	0	0
Mariana_3-5	Mariana_3-5_42	56.69	9.35	2972802	d__Bacteria	p__Pseudomonadota	c__Gammaproteobacteria	o__Pseudomonadales	f__Halomonadaceae	g__Vreelandella	s__Vreelandella sp002366715	0	2.06283	0	0	0	0.751132	0	0	0.507237	0.708543	0	0.752146	0	0.459872	0	0	0.483384	0	0	0	0	0	0	0	0.530821	0	0	0	0	0	0	0	0	0	0
Mariana_3-5	Mariana_3-5_43	60.45	1.41	2313238	d__Bacteria	p__Pseudomonadota	c__Gammaproteobacteria	o__Enterobacterales	f__Alteromonadaceae	g__Alteromonas	s__Alteromonas abrolhosensis	0	0	0	0	0	0	0.574405	0	0	0	0	0.354495	0	0	0	0	0	0	0	0	0	0	0	0	0	0	0	0	0	0	0	0	0	0	0
Mariana_3-5	Mariana_3-5_44	70.5	2.27	2332381	d__Bacteria	p__Planctomycetota	c__Phycisphaerae	o__Phycisphaerales	f__SM1A02	g__JADFFQ01	s__JADFFQ01 sp022568135	0	1.72945	0	0	0	0	1.4211	0	1.28044	0	0	0	0	0	0	0	0	0	0	0	0	0	0	0	0	0	0	0	0	0	0	0	0	0	0
Mariana_3-5	Mariana_3-5_45	78.41	2.84	1920198	d__Bacteria	p__Planctomycetota	c__Phycisphaerae	o__Phycisphaerales	f__SM1A02	g__JADFKZ01	s__JADFKZ01 sp022564665	0	0	0	0	0	0	0	1.61108	1.23732	0	0	0	0	0	0	0	0	0	0	0	0	0	0	0	0	0	0	0	0	0	0	0	0	0	0
Mariana_3-5	Mariana_3-5_46	99.14	0	2447715	d__Bacteria	p__Pseudomonadota	c__Gammaproteobacteria	o__Pseudomonadales	f__Moraxellaceae	g__Moraxella_A	s__Moraxella_A sp902506215	0	3.67934	0	0	0	0	0	0	2.09333	2.00356	0	3.62545	0	0	0	0	0	0	0	0	0	0	0	0	0	0	0	0	0	0	0	0	0	0	0
Mariana_3-5	Mariana_3-5_47	62.13	2.82	2568231	d__Bacteria	p__Bacteroidota	c__Bacteroidia	o__Flavobacteriales	f__Flavobacteriaceae	g__Maribacter	s__Maribacter dokdonensis	0	0.43783	0	0	0	0	0.410586	0	0.42805	0.271688	0	1.09616	0	0.562028	0	0	0	0	0	0	0	0	0	0	0	0.403378	0	0	0	0	0	0	0	0	0
Mariana_3-5	Mariana_3-5_48	53.64	6.63	2027333	d__Bacteria	p__Pseudomonadota	c__Alphaproteobacteria	o__Sphingomonadales	f__Sphingomonadaceae	g__Qipengyuania	s__Qipengyuania flava	0	0	0	0	0	0	1.0125	0	1.4641	0	0	1.22632	0	0	0	0	0	0	0	1.88426	0	0	0	0	0	0	0	0	0	0	0	0	0	0	0
Mariana_3-5	Mariana_3-5_5	61.32	1.83	1960489	d__Bacteria	p__Pseudomonadota	c__Gammaproteobacteria	o__Acidiferrobacterales	f__SPGG2	g__SPGG2	s__SPGG2 sp001643475	0	0.70899	0	0.341128	0	0	0.601965	0	0	0	0	0	0	0	0.628659	0	0	0.610508	0	0	0	0.62388	0	0	0	0	0	0	0	0	0	0	0	0	0
Mariana_3-5	Mariana_3-5_6	52.67	2.43	797809	d__Archaea	p__Thermoproteota	c__Nitrososphaeria	o__Nitrososphaerales	f__Nitrosopumilaceae	g__DRGT01	s__	0	0	0	0	0	0	0	0	0	0	0	0	0	0	0	0	0	0	0	0	0	0	0	0	0	0	0	0	0	0	0	0	0	0	0
Mariana_3-5	Mariana_3-5_7	77.43	5.44	1650259	d__Bacteria	p__JADFOP01	c__JADFOP01	o__JADFOP01	f__JADFOP01	g__JADFOP01	s__JADFOP01 sp022562795	0	0	0	0	0	0	0	0	2.24762	2.36689	0	0	0	0	2.08304	0	0	0	0	0	0	0	0	0	0	0	0	0	0	0	0	0	0	0	0
Mariana_3-5	Mariana_3-5_8	74.37	1.84	2258329	d__Bacteria	p__Bacteroidota	c__Rhodothermia	o__Rhodothermales	f__UBA10348	g__SMXL01	s__SMXL01 sp022567305	0	0.543907	0	0	0	0	0	0.5418	1.22634	0	0	0.506817	0	0.522323	0	0	0	0	0	0	0.372051	0	0	0	0	0.587945	0.447986	0	0	0	0	0	0	0	0
Mariana_3-5	Mariana_3-5_9	77.08	6.93	2149709	d__Bacteria	p__Nitrospinota	c__Nitrospinia	o__Nitrospinales	f__Nitrospinaceae	g__SZUA-226	s__SZUA-226 sp004357365	0	0	0	0	0	0	0	0	0.879525	0	0	0	0	0	0	0	0	0	0	0	0	0	0	0	0	0	1.20038	0	0	0	0	0	0	0	0
Mariana_3-6	Mariana_3-6_1	99.66	1.41	4406950	d__Bacteria	p__Pseudomonadota	c__Gammaproteobacteria	o__Enterobacterales	f__Alteromonadaceae	g__Alteromonas	s__Alteromonas abrolhosensis	0	0	0	0.627297	0	0	0.883409	0	0.729929	0	0	0	0	0	0	0	0	0	0	0	0	0	0	0.848379	0	0	0	0	0	0	0	0	0	0	0
Mariana_3-6	Mariana_3-6_10	98.73	2.72	3357528	d__Bacteria	p__Pseudomonadota	c__Alphaproteobacteria	o__Sphingomonadales	f__Sphingomonadaceae	g__Qipengyuania	s__Qipengyuania pacifica	0	0	0	0	0	0	1.39792	1.387	1.414	1.72893	0	2.42913	0	0	0	0	0	0	0	2.43753	0	0	0	0	0	0	0	0	0	0	0	0	0	0	0
Mariana_3-6	Mariana_3-6_11	56.88	6.82	1544102	d__Bacteria	p__Chloroflexota	c__Anaerolineae	o__Anaerolineales	f__E44-bin32	g__JADFRG01	s__JADFRG01 sp022561385	0	0	0	0	0	0	0	0	0	0	0	0	0	0	0	0	0	0	0	0	0	0	0	0	0	0	0	0	0	0	0	0	0	0	0
Mariana_3-6	Mariana_3-6_12	94.33	1.81	3115150	d__Bacteria	p__Bacteroidota	c__Rhodothermia	o__Rhodothermales	f__UBA10348	g__SMXL01	s__SMXL01 sp022567305	0	0.668672	0	0	0	0	0.527784	0.535201	1.06811	0	0	0.611592	0	0.62784	0	0	0	0	0	0	0	0	0	0	0	0.659232	0.494424	0	0	0	0	0	0	0	0
Mariana_3-6	Mariana_3-6_13	93.91	2.05	3578651	d__Bacteria	p__Pseudomonadota	c__Gammaproteobacteria	o__Enterobacterales	f__Alteromonadaceae	g__Arsukibacterium	s__Arsukibacterium sp002415085	0	0	0	0.621594	0	0	0	0.805169	0.584072	0	0	0	0	0	0	0	0	0	0	0	0	0	0	0.809832	0	0	0	0	0	0	0	0	0	0	0
Mariana_3-6	Mariana_3-6_14	56.53	0	630183	d__Bacteria	p__Patescibacteria	c__Paceibacteria	o__Spechtbacterales	f__H02-43-30	g__	s__	0	0	0	0	0	0	0	0	0	0	0	0	0	0	0	0	0	0	0	0	0	0	0	0	0	0	0	0	0	0	0	0	0	0	0
Mariana_3-6	Mariana_3-6_15	89.61	1.41	1988702	d__Bacteria	p__Pseudomonadota	c__Gammaproteobacteria	o__UBA4486	f__UBA4486	g__SMWN01	s__SMWN01 sp004356415	0	0	0	6.51192	0	0	0	0	4.41319	0	0	0	0	0	0	0	0	0	0	0	0	0	0	0	0	0	0	0	0	0	0	0	0	0	0
Mariana_3-6	Mariana_3-6_16	94.52	1.36	3332992	d__Bacteria	p__Bacteroidota	c__Bacteroidia	o__Flavobacteriales	f__Flavobacteriaceae	g__Psychroserpens	s__	0	0.701226	0	0	0	0	0	0	0.677049	0.665571	0	0	0	0.713066	0	0	0	0	0	0	0	0	0	0	0	0	0	0	0	0	0	0	0	0	0
Mariana_3-6	Mariana_3-6_17	96.28	2.35	3597781	d__Bacteria	p__Pseudomonadota	c__Gammaproteobacteria	o__Burkholderiales	f__Burkholderiaceae	g__Aquabacterium	s__	0	0	0	0	0	0	0	0	1.86697	0	0	0	0	0	0	0	0	0	0	0	0	0	0	0	0	0	0	0	0	0	0	0	0	0	0
Mariana_3-6	Mariana_3-6_18	53.63	2.86	1424214	d__Bacteria	p__Acidobacteriota	c__Terriglobia	o__Acidoferrales	f__2-02-FULL-67-57	g__JACZYA01	s__JACZYA01 sp022571295	0	0	0	0	0	0	0	0	0	0	0	0	0	0	0	0	0	0	0	0	0	0	0	0	0	0	0	0	0	0	0	0	0	0	0
Mariana_3-6	Mariana_3-6_19	54.31	7.39	3373128	d__Bacteria	p__Planctomycetota	c__Phycisphaerae	o__UBA1845	f__Fen-1342	g__JACZRH01	s__	0	0	0	0	0	0	0	0	0.557812	0.563045	0	0	0	0	1.26325	0	0	0	0	0	0	0	0	0	0	0.542781	0	0	0	0	0	0	0	0	0
Mariana_3-6	Mariana_3-6_2	95.69	1.32	3948835	d__Bacteria	p__Pseudomonadota	c__Gammaproteobacteria	o__Pseudomonadales	f__Halomonadaceae	g__Vreelandella	s__Vreelandella sp002366715	0	0.893537	0	0	0	0.547997	0	0	0.700546	0.615044	0	0	0	0.904652	0	0	0.542299	0	0	0	0	0	0	0.951908	0.768308	0	0	0	0	0	0	0	0	0	0
Mariana_3-6	Mariana_3-6_20	76.38	5.83	1470290	d__Archaea	p__Thermoproteota	c__Nitrososphaeria	o__Nitrososphaerales	f__Nitrosopumilaceae	g__Nitrosopumilus	s__Nitrosopumilus sp022573895	0	0	0	0	0	0	0	0	0	3.29616	0	0	0	0	0	0	0	0	0	0	0	0	0	0	0	0	0	0	0	0	0	0	0	0	0
Mariana_3-6	Mariana_3-6_21	87.65	2.48	2903559	d__Bacteria	p__Pseudomonadota	c__Gammaproteobacteria	o__Woeseiales	f__Woeseiaceae	g__JACZWL01	s__JACZWL01 sp022572185	0	0	0	2.01688	0	0	0	0	2.08394	0	0	0	0	0	1.58253	0	0	0	0	0	0	0	0	0	0	0	0	0	0	0	0	0	0	0	0
Mariana_3-6	Mariana_3-6_22	97.21	1.4	4142580	d__Bacteria	p__Bacteroidota	c__Bacteroidia	o__Flavobacteriales	f__Flavobacteriaceae	g__Maribacter	s__Maribacter dokdonensis	0	0.391271	0	0.32373	0	0	0.511113	0	0.486831	0.469985	0	2.12428	0	0.497265	0	0	0	0	0	0	0	0	0	0	0	0.409139	0	0	0	0	0	0	0	0	0
Mariana_3-6	Mariana_3-6_23	54.31	0	2491925	d__Bacteria	p__Bacteroidota	c__Bacteroidia	o__Flavobacteriales	f__Flavobacteriaceae	g__Arenibacter	s__Arenibacter algicola	0	0.797016	0	0	0	0	0.35166	0	0	0.54936	0	0	0	0.341292	0	0	0	0	0	0	0	0	0	0	0	0	0	0	0	0	0	0	0	0	0
Mariana_3-6	Mariana_3-6_24	60.17	0.93	462929	d__Archaea	p__Aenigmatarchaeota	c__Aenigmatarchaeia	o__GW2011-AR5	f__GW2011-AR5	g__	s__	0	0	0	0	0	0	0	0	0	0	0	0	0	0	0	0	0	0	0	0	0	0	0	0	0	0	0	0	0	0	0	0	0	0	0
Mariana_3-6	Mariana_3-6_25	65.67	0	1740657	d__Bacteria	p__Pseudomonadota	c__Alphaproteobacteria	o__Caulobacterales	f__Caulobacteraceae	g__Brevundimonas	s__Brevundimonas halotolerans	0	0.805096	0	0	0	0	0	0	0.63057	0.799563	0	0.546992	0	0	0	0	0	0.830144	0	0	0	0	0	0	0	0	0	0	0	0	0	0	0	0	0
Mariana_3-6	Mariana_3-6_26	78.66	2.89	2209820	d__Bacteria	p__Bacillota	c__Bacilli	o__Bacillales	f__Anoxybacillaceae	g__Anoxybacillus	s__Anoxybacillus kestanbolensis	0	4.57751	0	0	0	0	0	7.05205	10.7396	6.73409	0	0	0	5.63167	0	0	0	0	0	0	0	0	0	0	0	0	0	0	0	0	0	0	0	0	0
Mariana_3-6	Mariana_3-6_27	81.2	3.26	2254252	d__Bacteria	p__Nitrospinota	c__Nitrospinia	o__Nitrospinales	f__Nitrospinaceae	g__SZUA-226	s__SZUA-226 sp004357365	0	0	0	0	0	0	0	0	0.527208	0	0	0	0	0	0	0	0	0	0	0	0	0	1.31075	0	0	0.753408	0.505989	0	0	0	0	0	0	0	0
Mariana_3-6	Mariana_3-6_28	99.67	0.33	3191043	d__Bacteria	p__Bacteroidota	c__Bacteroidia	o__Flavobacteriales	f__Flavobacteriaceae	g__Aquaticitalea	s__Aquaticitalea lipolytica	0	2.65832	0	0	0	0	0	0	3.05944	2.54185	0	0	0	2.68226	0	0	0	0	0	0	0	0	0	0	0	0	0	0	0	0	0	0	0	0	0
Mariana_3-6	Mariana_3-6_29	58.97	6.9	2389004	d__Bacteria	p__Pseudomonadota	c__Gammaproteobacteria	o__Pseudomonadales	f__Moraxellaceae	g__Acinetobacter	s__Acinetobacter johnsonii	0	1.30321	0	0	0	0	0	0	1.13538	0.466009	0	0	0	0.356342	0	0	0	0	0	0	0	0	0	0	0	0	0	0	0	0	0	0	0	0	0
Mariana_3-6	Mariana_3-6_3	65.34	7.4	1764883	d__Bacteria	p__Pseudomonadota	c__Gammaproteobacteria	o__MnTg04	f__MnTg04	g__MnTg04	s__MnTg04 sp022572885	0	0	0	0.832775	0	0	0	0	0.917816	0	0	0	0	0	0.442851	0	0	0	0	0.674531	0	0	0	0	0	0	0	0	0	0	0	0	0	0	0
Mariana_3-6	Mariana_3-6_30	73.78	3.63	6140615	d__Bacteria	p__Poribacteria	c__WGA-4E	o__WGA-4E	f__PCPOR2b	g__JADFGN01	s__JADFGN01 sp022567695	0	0	0	0	0	0	0	0	0.855922	0	0	0	0	0.519779	0.899777	0	0	0.364619	0	0	0.991238	0	0	0	0	0.504119	0.407525	0.444209	0	0	0	0	0	0	0
Mariana_3-6	Mariana_3-6_31	89.55	0.97	3634370	d__Bacteria	p__Bdellovibrionota	c__Bdellovibrionia	o__Bdellovibrionales	f__UBA1609	g__JALHOQ01	s__	0	0	0	0	0	0	0	0	0.42728	0.492372	0	0.453402	0	0	0	0	0	0	0	0	0	0	0	0	0	0	0	0	0	0	0	0	0	0	0
Mariana_3-6	Mariana_3-6_32	90.34	1.2	3284554	d__Bacteria	p__Planctomycetota	c__Phycisphaerae	o__Phycisphaerales	f__SM1A02	g__JADFFQ01	s__	0	1.39425	0	0	0	0	0	0	1.25568	0	0	0	0	0	0	1.04878	0	0	0	0	0	0	0	0	0	0	0	0	0	0	0	0	0	0	0
Mariana_3-6	Mariana_3-6_33	55.37	4.21	630441	d__Archaea	p__Nanoarchaeota	c__Nanoarchaeia	o__Woesearchaeales	f__GW2011-AR4	g__JACPJP01	s__	0	0	0	0	0	0	0	0	0	0	0	0	0	0	0	0	0	0	0	0	0	0	0	0	0	0	0	0	0	0	0	0	0	0	0
Mariana_3-6	Mariana_3-6_34	94.78	1.43	2932653	d__Bacteria	p__Pseudomonadota	c__Gammaproteobacteria	o__Pseudomonadales	f__Moraxellaceae	g__Acinetobacter	s__Acinetobacter schindleri	0	5.64034	0	0	0	0	0	0	4.42563	2.15738	0	0	0	1.9962	0	0	0	0	2.98448	0	0	0	0	0	0	0	0	0	0	0	0	0	0	0	0
Mariana_3-6	Mariana_3-6_35	66.14	6.42	2510494	d__Bacteria	p__Pseudomonadota	c__Alphaproteobacteria	o__Caulobacterales	f__Hyphomonadaceae	g__Hyphomonas	s__	0	0	0	0.776873	0	0	0.789291	0.5886	0.453222	1.19673	0	0	0	0.506441	0	0	0	0	0.497898	0	0	0	0	1.64808	0	0	0	0	0	0	0	0	0	0	0
Mariana_3-6	Mariana_3-6_36	93.28	8.32	2563335	d__Bacteria	p__Desulfobacterota_D	c__UBA1144	o__UBA2774	f__UBA2774	g__CR02bin9	s__CR02bin9 sp004356555	1.80163	0	0	0	0	0	0	0	1.54366	2.93165	0	0	0	0	0	0	0	0	0	0	0	0	0	0	0	0	0	0	0	0	0	0	0	0	0
Mariana_3-6	Mariana_3-6_37	98.02	0.54	3550678	d__Bacteria	p__Bacteroidota	c__Bacteroidia	o__Flavobacteriales	f__Flavobacteriaceae	g__Sediminicola	s__	0	0.636309	0	0.627297	0	0	0.701088	0	1.39288	0.557715	0	0	0	0.730928	0.929557	0	0	0	0	0	0	0	0	0	0	0.547799	0	0	0	0	0	0	0	0	0
Mariana_3-6	Mariana_3-6_38	81	2.96	888684	d__Archaea	p__Aenigmatarchaeota	c__Aenigmatarchaeia	o__QMZP01	f__QMZP01	g__BS750m-G81	s__	0	0	0	0	0	0	0	0	0	0	0	0	0	0	0	0	0	0	0	0	0	0	0	0	0	0	0	0	0	0	0	0	0	0	0
Mariana_3-6	Mariana_3-6_39	57.61	0.32	667589	d__Archaea	p__Thermoproteota	c__Nitrososphaeria	o__Nitrososphaerales	f__Nitrosopumilaceae	g__DRGT01	s__DRGT01 sp016838795	0	0	0	0	0	0	0	0	0	0	0	0	0	0	0	0	0	0	0	0	0	0	0	0	0	0	0	0	0	0	0	0	0	0	0
Mariana_3-6	Mariana_3-6_4	82.46	2.79	2483786	d__Bacteria	p__Planctomycetota	c__Phycisphaerae	o__Phycisphaerales	f__SM1A02	g__JADFKZ01	s__JADFKZ01 sp022564665	0	0.835328	0	0	0	0	0	0.935947	0.721035	0	0	0	0	0	0	0.707449	0	0	0	0	0	0	0	0	0	0	0	0	0	0	0	0	0	0	0
Mariana_3-6	Mariana_3-6_40	97.7	0.41	4022301	d__Bacteria	p__Pseudomonadota	c__Alphaproteobacteria	o__Rhizobiales	f__Hyphomicrobiaceae	g__Hyphomicrobium_B	s__Hyphomicrobium_B sp003987855	0	0	1.56415	1.57941	0	0	0	1.20581	2.97029	1.75328	0	0	0	0	0	0	0	0	0	0	0	0	0	0	0	0	0	0	0	0	0	0	0	0	0
Mariana_3-6	Mariana_3-6_41	77.04	3.9	2228991	d__Bacteria	p__Pseudomonadota	c__Gammaproteobacteria	o__Burkholderiales	f__Burkholderiaceae	g__Tepidimonas	s__Tepidimonas fonticaldi	0	1.59278	0	0	0	0	0	1.21673	0.884335	1.24625	0	0	0	0	0	0	0	0	0	0	0	0	0	0	1.41601	0	0	0	0	0	0	0	0	0	0
Mariana_3-6	Mariana_3-6_42	55.8	9.51	2282019	d__Bacteria	p__Planctomycetota	c__Phycisphaerae	o__UBA1845	f__UBA1845	g__JAJRUK01	s__	0	0	0	0.615949	0	0	0	0	0	0	0.262195	0	0	0	0	0	0	0	0	0	0	0	0	0	0	0	0	0	0	0	0	0	0	0	0
Mariana_3-6	Mariana_3-6_43	50.79	1.24	855256	d__Bacteria	p__Chloroflexota	c__Dehalococcoidia	o__JACPPT01	f__	g__	s__	0	0	0	0	0	0	0	0	0	0	0	0	0	0	0	0	0	0.455525	0	0	0	0	0	0	0	0	0	0	0	0	0	0	0	0	0
Mariana_3-6	Mariana_3-6_44	70.36	1.83	1995471	d__Bacteria	p__Pseudomonadota	c__Gammaproteobacteria	o__Woeseiales	f__Woeseiaceae	g__B93T1B8	s__B93T1B8 sp022560695	0	0.736142	0	0	0	0	0	0	1.00842	0.722528	0	0	0	0	0.5654	0	0	0	0	0	0	0	0	0	0	0.694685	0	0	0	0	0	0	0	0	0
Mariana_3-6	Mariana_3-6_45	67.74	3.94	1971378	d__Bacteria	p__Acidobacteriota	c__UBA6911	o__RPQK01	f__RPQK01	g__JADFOI01	s__	0	0	0	0	0	0	0	0.993945	0	0	0	0	0	0	0	0	0	0	0	0	0.610063	0	0	0	0	0	0	0	0	0	0	0	0	0	0
Mariana_3-6	Mariana_3-6_46	84.62	4.4	2143675	d__Bacteria	p__Gemmatimonadota	c__Gemmatimonadetes	o__Gemmatimonadales	f__GWC2-71-9	g__B16T1B5	s__B16T1B5 sp022573095	0	0	0	0.551216	0	0	0	0	0.789989	0	0	0	0	0.629106	0	0	0	0	0	0	0	0	0	0	0	0	0	0	0	0	0	0	0	0	0
Mariana_3-6	Mariana_3-6_47	53.53	2.75	2016133	d__Bacteria	p__KSB1	c__UBA2214	o__CR04bin15	f__N075bin58	g__N075bin58	s__N075bin58 sp022562085	0	0	0	0	0	0	0	0	0.537514	0	0.550943	0	0	0	0.944125	0	0	0	0	0	0.391144	0	0	0	0	0	0.54708	0	0	0	0	0	0	0	0
Mariana_3-6	Mariana_3-6_48	52.64	6.32	1739432	d__Bacteria	p__Acidobacteriota	c__Terriglobia	o__Acidoferrales	f__2-02-FULL-67-57	g__JACZYA01	s__	0	0	0	0	0	0	1.90044	0	0.374834	0	0	0	0	0	0	0	0	0	0	0	0	0	0	0	0	0	0	0	0	0	0	0	0	0	0
Mariana_3-6	Mariana_3-6_49	83.79	0	4849871	d__Bacteria	p__Pseudomonadota	c__Gammaproteobacteria	o__Pseudomonadales	f__Pseudomonadaceae	g__Stutzerimonas	s__	0	5.73044	0	0	0	0	0	0	2.77427	3.01943	0	0	0	2.48181	0	0	0	0	0	0	0	1.9075	0	0	0	0	0	0	0	0	0	0	0	0	0
Mariana_3-6	Mariana_3-6_5	61.88	2.56	2382086	d__Bacteria	p__SAR324	c__SAR324	o__SAR324	f__JACQKK01	g__JACZVE01	s__JACZVE01 sp022572825	0	0	0	0	0.980676	0	0	0	3.04787	0	0	0	0	0	0	0	0	0.909623	0	0	0	0.453962	0	0	0	0	0	0	0	0	0	0	0	0	0
Mariana_3-6	Mariana_3-6_51	62.62	2.49	651407	d__Archaea	p__Nanoarchaeota	c__Nanoarchaeia	o__Pacearchaeales	f__GW2011-AR1	g__	s__	0	0	0	0	0	0	0	0	0	0	0	0	0	0	0	0	0	0	0	0	0	0	0	0	0	0	0	0	0	0	0	0	0	0	0
Mariana_3-6	Mariana_3-6_52	56.02	4.39	486703	d__Bacteria	p__Patescibacteria	c__Paceibacteria	o__H02-45-28	f__H02-45-28	g__JADFMT01	s__	0	0	0	0	0	0	0	0	0	0	0	0	0	0	0	0	0	0	0	0	0	0	0	0	0	0	0	0	0	0	0	0	0	0	0
Mariana_3-6	Mariana_3-6_53	95.78	3.47	3773915	d__Bacteria	p__Pseudomonadota	c__Gammaproteobacteria	o__Pseudomonadales	f__Moraxellaceae	g__Acinetobacter	s__Acinetobacter baumannii	0	12.3117	4.99013	0	0	8.77371	0	0	10.092	11.1376	0	0	0	5.41385	0	0	0	0	0	0	0	0	0	8.09797	0	0	0	0	4.74271	0	0	0	0	0	0
Mariana_3-6	Mariana_3-6_54	53.93	1.98	732036	d__Bacteria	p__Patescibacteria	c__Microgenomatia	o__GWA2-44-7	f__UBA8517	g__	s__	0	0	0	0	0	0	0	0	0	0	0	0	0	0	0	0	0	0	0	0	0	0	0	0	0	0	0	0	0	0	0	0	0	0	0
Mariana_3-6	Mariana_3-6_55	92.98	4.74	4350008	d__Bacteria	p__Pseudomonadota	c__Alphaproteobacteria	o__Rhizobiales	f__Rhizobiaceae	g__Aurantimonas	s__	0	0.837676	0	1.0603	0	0	0.89233	0.92209	0.849272	0.624922	0	0	0	0	0	0	0	0	1.01617	0	0	0.69333	0	0	0	1.10751	0	0	0	0	0	0	0	0	0
Mariana_3-6	Mariana_3-6_56	64.95	0.47	759421	d__Archaea	p__Nanoarchaeota	c__Nanoarchaeia	o__Pacearchaeales	f__UBA12030	g__JACZVS01	s__	0	0	0	0	0	0	0	0	0	0	0	0	0	0	0	0	0	0	0	0	0	0	0	0	0	0	0	0	0	0	0	0	0	0	0
Mariana_3-6	Mariana_3-6_57	66.62	0.64	1401081	d__Bacteria	p__Deinococcota	c__Deinococci	o__Deinococcales	f__Thermaceae	g__Thermus	s__Thermus scotoductus	0	0	0.516266	0	0	0	0	0	0.429243	0.378353	0	0	0	0	0	0	0	0	0	0	0	0	0	0	0	0	0	0	0	0	0	0	0	0	0
Mariana_3-6	Mariana_3-6_58	96.29	2.75	4066322	d__Bacteria	p__Pseudomonadota	c__Gammaproteobacteria	o__Enterobacterales	f__Alteromonadaceae	g__Rheinheimera	s__Rheinheimera aquimaris	0	0	0	1.07781	0	0.981577	0	1.13936	0.865242	1.06387	0	0	0	0	0	0	0	0.836488	0	0	0	0	0	1.04164	0	0	0	0	0	0	0	0	0	0	0
Mariana_3-6	Mariana_3-6_59	86.5	3.81	3259898	d__Bacteria	p__Desulfobacterota_B	c__Binatia	o__UBA9968	f__UBA9968	g__JACZXR01	s__JACZXR01 sp022571535	0	0	0	0	0	0	0	0	1.19821	0	0	0	0	0	0	0	0	1.27689	0	1.01897	0	0	0	0	0	0	0	0	0	0	0	0	0	0	0
Mariana_3-6	Mariana_3-6_6	96.58	2.66	2171074	d__Bacteria	p__Actinomycetota	c__Acidimicrobiia	o__UBA5794	f__ZC4RG35	g__SZUA-217	s__SZUA-217 sp004356805	0	0	1.91513	0	0	0	1.99896	1.87469	0	2.29577	2.05233	1.33996	0	0	0	0	0	0	0	3.4563	0	0	0	0	0	0	0	0	0	0	0	0	0	0	0
Mariana_3-6	Mariana_3-6_60	94.94	9.73	2567396	d__Bacteria	p__Nitrospirota	c__Nitrospiria	o__Nitrospirales	f__UBA8639	g__JACZVJ01	s__JACZVJ01 sp022572725	0	0	0	0.582714	0	0	0.489577	0	0.577677	0	0.918882	0	0	0	0	0	0	0	0	0	0	0	0	0	0	0	0	0	0	0	0	0	0	0	0
Mariana_3-6	Mariana_3-6_61	58.61	6.53	2310120	d__Bacteria	p__Pseudomonadota	c__Gammaproteobacteria	o__Acidiferrobacterales	f__SPGG2	g__SPGG2	s__SPGG2 sp001643475	0	0	0	0.200056	0	0	0	0	0.261673	0	0	0	0	0	0.297195	0	0	0.38694	0	0	0	0.570051	0	0	0	0.291655	0	0	0	0	0	0	0	0	0
Mariana_3-6	Mariana_3-6_62	54.46	5.07	2481392	d__Bacteria	p__Pseudomonadota	c__Gammaproteobacteria	o__Pseudomonadales	f__Pseudomonadaceae	g__Halopseudomonas	s__Halopseudomonas sp016763285	0	0	0	0	0	0	0	0	0	0.482365	0	0	0	0	0	0	0.327503	0	0	0	0	0	0	0.579462	0	0	0	0.433705	0	0	0	0	0	0	0
Mariana_3-6	Mariana_3-6_7	98.84	7.41	3105084	d__Bacteria	p__Zixibacteria	c__MSB-5A5	o__GN15	f__FEB-12	g__JACZWU01	s__	0	0	0	0	0	0	0	0	1.73392	1.40237	0	0	0	0	0	0	0	0	0	0	0	0	0	0	0	0	0	0	0	0	0	0	0	0	0
Mariana_3-6	Mariana_3-6_8	77.35	8.33	2180987	d__Archaea	p__Thermoproteota	c__Nitrososphaeria	o__Nitrososphaerales	f__Nitrosopumilaceae	g__CSP1-1	s__CSP1-1 sp022573065	0	0	0	0	0	0	0	0	0	0	0	0	0	0	0	0	0	0	0	0	0	0	0	0	0	0	0	0	0	0	0	0	0	0	0
Mariana_3-6	Mariana_3-6_9	50.19	0	760465	d__Archaea	p__Thermoproteota	c__Nitrososphaeria	o__Nitrososphaerales	f__Nitrosopumilaceae	g__DRGT01	s__DRGT01 sp011055585	0	0	0	0	0	0	0	0	0	24.3415	0	0	0	0	0	0	0	0	0	0	0	0	0	0	0	0	0	0	0	0	0	0	0	0	0
Mariana_3-7	Mariana_3-7_1	95.7	1.83	3893734	d__Bacteria	p__Pseudomonadota	c__Alphaproteobacteria	o__Rhizobiales	f__Rhizobiaceae	g__Aurantimonas	s__	0	3.34944	0	1.91256	0	0	0	0	0.986283	1.36481	0	0	0	0	0	0	0	0	0	0	0	0	0	0	0	3.33665	0	0	0	0	0	0	0	0	0
Mariana_3-7	Mariana_3-7_10	95.64	6.55	2106579	d__Bacteria	p__Actinomycetota	c__Acidimicrobiia	o__UBA5794	f__ZC4RG35	g__SZUA-217	s__SZUA-217 sp004356805	0	0	3.1204	0	0	0	0	3.81041	1.66879	3.70121	3.13388	2.28149	0	0	0	0	0	0	0	8.19567	0	0	0	0	0	0	0	0	0	0	0	0	0	0	0
Mariana_3-7	Mariana_3-7_11	81.35	2.1	2066964	d__Bacteria	p__Nitrospirota	c__Nitrospiria	o__Nitrospirales	f__UBA8639	g__JACZVJ01	s__JACZVJ01 sp022572725	0	0	0	0	0	0	0	0	0.898433	0	0.673753	0	0	0	0	0	0	0	0	0	0	0	0	0	0	0	0	0	0	0	0	0	0	0	0
Mariana_3-7	Mariana_3-7_12	77.81	1.15	2622399	d__Bacteria	p__Pseudomonadota	c__Alphaproteobacteria	o__Caulobacterales	f__Hyphomonadaceae	g__Hyphomonas	s__	0	0	0	1.361	0	0	1.03881	0.790095	1.65637	1.22762	0	0	0	0.594299	0	0	0	0	0.738211	0	0	0	0	0	0	0	0	0	0	0	0	0	0	0	0
Mariana_3-7	Mariana_3-7_13	55.37	3.92	1459188	d__Bacteria	p__Acidobacteriota	c__UBA6911	o__RPQK01	f__RPQK01	g__JADFOI01	s__JADFOI01 sp022562935	0	0	0	0	0	0	0	1.19199	0.670833	0	0	0	0	0	0	0	0	0	0	0	0	0	0	0	0	0	0	0	0	0	0	0	0	0	0
Mariana_3-7	Mariana_3-7_14	63.64	1.14	3401336	d__Bacteria	p__Planctomycetota	c__Phycisphaerae	o__UBA1845	f__Fen-1342	g__JACZRH01	s__	0	0	0	0.524777	0	0	0	0	0.810148	0.592583	0	0	0	0.927106	1.27077	0	0	1.25822	0	0	0	0	0	0	0	0.896709	0	0	0	0	0	0	0	0	0
Mariana_3-7	Mariana_3-7_15	93.57	0.88	2205073	d__Bacteria	p__Pseudomonadota	c__Gammaproteobacteria	o__UBA4486	f__UBA4486	g__SMWN01	s__SMWN01 sp004356415	0	0	0	4.86488	0	0	0	0	6.9462	0	0	0	0	5.54002	0	0	0	0	0	0	0	0	0	0	0	0	0	0	0	0	0	0	0	0	0
Mariana_3-7	Mariana_3-7_16	97.55	3.29	3334476	d__Bacteria	p__Pseudomonadota	c__Alphaproteobacteria	o__Sphingomonadales	f__Sphingomonadaceae	g__Qipengyuania	s__Qipengyuania pacifica	0	0	0	0	0	0	1.65596	2.14795	1.78434	2.21727	0	3.08767	0	0	0	0	0	0	0	4.22169	0	0	0	0	0	0	0	0	0	0	0	0	0	0	0
Mariana_3-7	Mariana_3-7_17	71.84	2.34	1019277	d__Archaea	p__Thermoproteota	c__Nitrososphaeria	o__Nitrososphaerales	f__Nitrosopumilaceae	g__DRGT01	s__DRGT01 sp011055585	0	0	0	0	0	0	0	0	0	5.30324	0	0	0	0	0	0	0	0	0	0	0	0	0	0	0	0	0	0	0	0	0	0	0	0	0
Mariana_3-7	Mariana_3-7_18	72.55	2.39	2346124	d__Bacteria	p__Acidobacteriota	c__Terriglobia	o__Acidoferrales	f__2-02-FULL-67-57	g__JACZYA01	s__	0	0	0	0	0	0	1.9177	0	1.03491	0	0	0	0	0	0	0	0	0	0	0	0	0	0	0	0	0	0	0	0	0	0	0	0	0	0
Mariana_3-7	Mariana_3-7_19	73.28	6.9	3624793	d__Bacteria	p__Pseudomonadota	c__Gammaproteobacteria	o__Enterobacterales	f__Alteromonadaceae	g__Arsukibacterium	s__Arsukibacterium sp002415085	0	0	0	1.7489	0	0	0	1.60887	0.692783	0	0	0	0	0	0	0	0	0	0	0	0	0	0	0	0	0	0	0	0	0	0	0	0	0	0
Mariana_3-7	Mariana_3-7_20	92.69	1.61	2286762	d__Bacteria	p__Pseudomonadota	c__Alphaproteobacteria	o__Caulobacterales	f__Caulobacteraceae	g__Brevundimonas	s__Brevundimonas halotolerans	0	0	0	0	0	0	0	0	1.18777	1.536	0	1.13491	0	0	0	0	0	1.3308	0	0	0	0	0	0	0	0	0	0	0	0	0	0	0	0	0
Mariana_3-7	Mariana_3-7_21	88.09	1.54	2770283	d__Bacteria	p__Pseudomonadota	c__Gammaproteobacteria	o__Pseudomonadales	f__Moraxellaceae	g__Acinetobacter	s__Acinetobacter baumannii	0	13.0733	12.1535	0	0	19.363	0	0	10.5591	14.0959	0	0	0	0	0	0	0	0	0	0	0	0	0	0	0	0	0	0	0	0	0	0	0	0	0
Mariana_3-7	Mariana_3-7_22	99.34	0.22	3135163	d__Bacteria	p__Bacteroidota	c__Bacteroidia	o__Flavobacteriales	f__Flavobacteriaceae	g__Aquaticitalea	s__Aquaticitalea lipolytica	0	1.88541	0	0	0	0	0	0	1.82909	1.66879	0	0	0	2.00297	0	0	0	0	0	0	0	0	0	0	0	0	0	0	0	0	0	0	0	0	0
Mariana_3-7	Mariana_3-7_23	65.23	1.42	1876170	d__Bacteria	p__Pseudomonadota	c__Alphaproteobacteria	o__SMXQ01	f__SMXQ01	g__JACZQV01	s__JACZQV01 sp022545545	0	4.1497	0	4.69786	1.4147	0	0	5.10981	4.48684	0	0	0	0	0	0	0	0	0	0	0	0	0	0	0	0	0	0	0	0	0	0	0	0	0	0
Mariana_3-7	Mariana_3-7_24	75.07	4.25	2892281	d__Bacteria	p__SAR324	c__SAR324	o__SAR324	f__JACQKK01	g__JACZVE01	s__JACZVE01 sp022572825	0	2.73191	0	0	0	0	0	1.53436	1.2742	0	0	0	0	1.35482	0	0	0	1.19087	0	0	0	0	0	0	0	0	0	0	0	0	0	0	0	0	0
Mariana_3-7	Mariana_3-7_26	77.27	5.45	2243289	d__Bacteria	p__Chloroflexota	c__Anaerolineae	o__Anaerolineales	f__E44-bin32	g__JADFRG01	s__JADFRG01 sp022561385	0	0	0	0	0	0	0	0	1.30715	1.25355	0	1.96082	0	1.26814	1.12539	0	0	0	0	0	0	0	0	0	0	0	0	0	0	0	0	0	0	0	0
Mariana_3-7	Mariana_3-7_27	52.01	9.01	1431567	d__Bacteria	p__Pseudomonadota	c__Gammaproteobacteria	o__MnTg04	f__MnTg04	g__MnTg04	s__	0	0	0	0	0	0	0.67739	0	1.07751	0	0	0	0	0.838426	0.901209	0	0	0	0	1.04421	0	0	0	0	0	0	0	0	0	0	0	0	0	0	0
Mariana_3-7	Mariana_3-7_28	58.7	4.84	1611716	d__Bacteria	p__Actinomycetota	c__Actinomycetes	o__Actinomycetales	f__Microbacteriaceae	g__Microbacterium	s__Microbacterium sp003248845	0	0	0	0	0	0	0	0	1.80727	2.33294	0	0	0	0	0	0	0	0	0	0	0	0	0	0	0	0	0	0	0	0	0	0	0	0	0
Mariana_3-7	Mariana_3-7_29	90.91	0.57	2874831	d__Bacteria	p__Planctomycetota	c__Phycisphaerae	o__Phycisphaerales	f__SM1A02	g__JADFFQ01	s__JADFFQ01 sp022568135	0	1.6531	0	0	0	0	0	0	1.78799	0	0	0	0	0	0	3.80158	0	0	0	0	0	0	0	0	0	0	0	0	0	0	0	0	0	0	0
Mariana_3-7	Mariana_3-7_3	71.62	4.34	2061353	d__Bacteria	p__Nitrospinota	c__Nitrospinia	o__Nitrospinales	f__Nitrospinaceae	g__SZUA-226	s__SZUA-226 sp004357365	0	0	0	0	0	0	0	0	0.727728	0	0	0	0	0	0	0	0	0	0	0	0	0	0	0	0	0	0	0	0	0	0	0	0	0	0
Mariana_3-7	Mariana_3-7_30	64.1	0	1269262	d__Bacteria	p__Patescibacteria	c__Saccharimonadia	o__Saccharimonadales	f__UBA4665	g__JALQUD01	s__	0	0	0	0	0	0	0	0	0	0.884578	0	0	0	0	0	0	0	0	0	0	0	0	0	0	0	0	0	0	0	0	0	0	0	0	0
Mariana_3-7	Mariana_3-7_31	56.4	0.33	784633	d__Bacteria	p__Patescibacteria	c__Microgenomatia	o__GWA2-44-7	f__UBA8517	g__	s__	0	0	0	0	0	0	0	0	0	0	0	0	0	0	0	0	0	0	0	0	0	0	0	0	0	0	0	0	0	0	0	0	0	0	0
Mariana_3-7	Mariana_3-7_32	60.61	7.26	1875741	d__Bacteria	p__Planctomycetota	c__Phycisphaerae	o__UBA1845	f__UBA1845	g__JAJRUK01	s__	0	0	0	1.23173	0	0	0	0	0.977675	0	0	0	0	0	0	0	0	0	0	0	0	0	0	0	0	0	0	0	0	0	0	0	0	0	0
Mariana_3-7	Mariana_3-7_33	67.76	6.24	4970853	d__Bacteria	p__Poribacteria	c__WGA-4E	o__WGA-4E	f__PCPOR2b	g__JADFGN01	s__JADFGN01 sp022567695	0	0	0	0	0	0	0	0	0.7083	0	0	0	0	1.31445	0	0	0	0	0	0	1.2699	0	0	0	0	0	0.848998	0.485282	0	0	0	0	0	0	0
Mariana_3-7	Mariana_3-7_34	65.24	0.87	1569690	d__Bacteria	p__Pseudomonadota	c__Alphaproteobacteria	o__JACZXZ01	f__JACZXZ01	g__JACZXZ01	s__JACZXZ01 sp022571365	0	6.31355	0	1.40664	0	0	0	2.25358	0	0	0	0	0	0	0	0	0	0	0	1.56819	0	0	0	0	0	0	0	0	0	0	0	0	0	0	0
Mariana_3-7	Mariana_3-7_35	66.85	0	1871904	d__Bacteria	p__Gemmatimonadota	c__Gemmatimonadetes	o__Gemmatimonadales	f__GWC2-71-9	g__JADFNB01	s__JADFNB01 sp022563595	0	0	0	0.78347	0	0	0.832969	0	0.932285	0	0	0	0	0	0	0	0	0	0	0	0	0	0	0	0	0	0	0	0	0	0	0	0	0	0
Mariana_3-7	Mariana_3-7_36	60.86	2.97	2670979	d__Bacteria	p__Actinomycetota	c__Actinomycetes	o__Actinomycetales	f__Dermatophilaceae	g__Phycicoccus	s__Phycicoccus jejuensis	4.42295	0	0	0	0	0	0	0	2.9825	4.63553	0	0	0	0	0	0	0	0	0	0	0	0	0	0	0	0	0	0	0	0	0	0	0	0	0
Mariana_3-7	Mariana_3-7_37	90.28	6.66	3611464	d__Bacteria	p__Desulfobacterota_B	c__Binatia	o__UBA9968	f__UBA9968	g__JACZXR01	s__JACZXR01 sp022571535	0	0	0	0	0	0	0	0	1.96744	0	0	0	0	0	0	0	0	0.913539	0	0.842371	0	0	0	0	0	0	0	0	0	0	0	0	0	0	0
Mariana_3-7	Mariana_3-7_38	54.46	9.64	1683071	d__Bacteria	p__Pseudomonadota	c__Alphaproteobacteria	o__Rhodospirillales_A	f__JADFTO01	g__JACZQZ01	s__JACZQZ01 sp022545455	0	3.16328	0	2.72981	0	0	0	0	0	0	0	2.97062	0	0	0	0	0	0	0	0	0	0	0	0	0	0	0	0	0	0	0	0	0	0	0
Mariana_3-7	Mariana_3-7_4	88.17	4.09	2802071	d__Bacteria	p__Pseudomonadota	c__Gammaproteobacteria	o__Woeseiales	f__Woeseiaceae	g__JACZWL01	s__JACZWL01 sp022572185	0	0	0	1.88015	0	0	0	0	1.62435	0	0	0	0	0	2.38851	0	0	0	0	0	0	0	0	0	0	0	0	0	0	0	0	0	0	0	0
Mariana_3-7	Mariana_3-7_40	52.43	1.94	1059804	d__Archaea	p__Thermoproteota	c__Nitrososphaeria	o__Nitrososphaerales	f__Nitrosopumilaceae	g__CSP1-1	s__	0	0	0	0	0	0	0	0	0	0	0	0	0	0	0	0	0	0	0	0	0	0	0	0	0	0	0	0	0	0	0	0	0	0	0
Mariana_3-7	Mariana_3-7_41	86.37	3.43	1007025	d__Archaea	p__Aenigmatarchaeota	c__Aenigmatarchaeia	o__QMZP01	f__QMZP01	g__BS750m-G81	s__	0	0	0	0	0	0	0	0	0	0	0	0	0	0	0	0	0	0	0	0	0	0	0	0	0	0	0	0	0	0	0	0	0	0	0
Mariana_3-7	Mariana_3-7_42	84.58	1.87	777169	d__Archaea	p__Aenigmatarchaeota	c__Aenigmatarchaeia	o__GW2011-AR5	f__GW2011-AR5	g__	s__	0	0	0	0	0	0	0	0	0	0	0	0	0	0	0	0	0	0	0	0	0	0	0	0	0	0	0	0	0	0	0	0	0	0	0
Mariana_3-7	Mariana_3-7_43	67.24	9.39	1739297	d__Bacteria	p__Acidobacteriota	c__Terriglobia	o__Acidoferrales	f__2-02-FULL-67-57	g__JACZYA01	s__JACZYA01 sp022571295	0	0	0	0	0	0	0	0	0	0	0	0	0	0	0	0	0	0	0	0	0	0	0	0	0	0	0	0	0	0	0	0	0	0	0
Mariana_3-7	Mariana_3-7_44	81.02	3.42	2338075	d__Bacteria	p__Bacteroidota	c__Rhodothermia	o__Rhodothermales	f__UBA10348	g__SMXL01	s__SMXL01 sp022567305	0	0.59177	0	0	0	0	0.66662	0	1.26195	0	0	0.550469	0	0	0	0	0	0	0	0	0.965141	0	0	0	0	0.710346	0.395565	0	0	0	0	0	0	0	0
Mariana_3-7	Mariana_3-7_45	92.31	3.85	2075098	d__Bacteria	p__Gemmatimonadota	c__Gemmatimonadetes	o__Gemmatimonadales	f__GWC2-71-9	g__B16T1B5	s__B16T1B5 sp022573095	0	0	0	0.908313	0	0	0	0	0.679367	0	0	0	0	1.01683	0	0	0	0	0	0	0	0	0	0	0	0	0	1.07697	0	0	0	0	0	0	0
Mariana_3-7	Mariana_3-7_46	75.9	2.91	1094079	d__Archaea	p__Thermoproteota	c__Nitrososphaeria	o__Nitrososphaerales	f__Nitrosopumilaceae	g__DRGT01	s__DRGT01 sp016838795	0	0	0	0	0	0	0	0	0	0	0	0	0	0	0	0	0	0	0	0	0	0	0	0	0	0	0	0	0	0	0	0	0	0	0
Mariana_3-7	Mariana_3-7_47	95.39	2.12	3848014	d__Bacteria	p__Pseudomonadota	c__Gammaproteobacteria	o__Enterobacterales	f__Alteromonadaceae	g__Rheinheimera	s__Rheinheimera aquimaris	0	0	0	1.57818	0	1.8713	0	1.40012	1.20524	1.4045	0	0	0	0	0	0	0	1.35565	0	0	0	0	0	1.22811	0	0	0	0	0	0	0	0	0	0	0
Mariana_3-7	Mariana_3-7_48	55.09	5.77	1540980	d__Bacteria	p__JADFOP01	c__JADFOP01	o__JADFOP01	f__JADFOP01	g__JADFOP01	s__JADFOP01 sp022562795	0	0	0	1.82981	0	0	0	0	0	2.51442	0	0	0	2.73434	3.13106	0	0	0	0	0	0	0	0	0	0	0	0	0	0	0	0	0	0	0	0
Mariana_3-7	Mariana_3-7_49	78.65	9.23	4319628	d__Bacteria	p__Pseudomonadota	c__Gammaproteobacteria	o__Pseudomonadales	f__Pseudomonadaceae	g__Stutzerimonas	s__	0	3.71083	0	0	0	0	0	0	0.87744	0.767976	0	0	0	0.888796	0	0	0	0	0	0	0	0	0	0	0	0	0	0	0	0	0	0	0	0	0
Mariana_3-7	Mariana_3-7_5	91.91	1.39	1906410	d__Bacteria	p__Chloroflexota	c__Dehalococcoidia	o__JACPPT01	f__	g__	s__	0	0	0	0	0	0	0	0	0	0	0.808691	0	0	0.682868	0	0	0	0.605327	0	0	1.14688	0	0	0	0	0	0	0	0	0	0	0	0	0	0
Mariana_3-7	Mariana_3-7_50	61.04	9.99	1572659	d__Bacteria	p__Chloroflexota	c__Dehalococcoidia	o__UBA2963	f__UBA2963	g__JADFRC01	s__	0	0	0	0	0	0	0	0	0	0	0	0	0	2.96971	0	0	0	0	0	0	0	0	0	0	0	0	0	0	0	0	0	0	0	0	0
Mariana_3-7	Mariana_3-7_51	92.29	2.08	3992263	d__Bacteria	p__Bdellovibrionota	c__UBA1018	o__CAIPTA01	f__CAIPTA01	g__JAKFYM01	s__	0	0	0	0	0	0	0	0	0.686299	1.66044	0	0	0	0	0.981323	0	0	0	0	0	0	0	0	0	0	0	0	0	0	0	0	0	0	0	0
Mariana_3-7	Mariana_3-7_52	98.95	0.57	2462831	d__Bacteria	p__Pseudomonadota	c__Gammaproteobacteria	o__Pseudomonadales	f__Moraxellaceae	g__Moraxella_A	s__Moraxella_A sp902506215	0	4.04902	0	0	0	0	0	0	2.27423	2.25063	0	3.45497	0	0	0	0	0	0	0	0	0	0	0	0	0	0	0	0	0	0	0	0	0	0	0
Mariana_3-7	Mariana_3-7_53	50.38	1.65	1057948	d__Bacteria	p__Marinisomatota	c__SORT01	o__SORT01	f__SORT01	g__SORT01	s__SORT01 sp022567655	0	0	0	0	0	0	0	0	0.493835	0	0	0	0	0	0	0	0	0	0	0	0	0	0	0	0	0	0	0	0	0	0	0	0	0	0
Mariana_3-7	Mariana_3-7_6	90.1	3.17	3418348	d__Bacteria	p__Bdellovibrionota	c__Bdellovibrionia	o__Bdellovibrionales	f__UBA1609	g__JALHOQ01	s__	0	0	0	0	0	0	0	0	0.719545	0.737389	0	0.550596	0	0	0	0	0	0	0	0	0	0	0	0	0	0	0	0	0	0	0	0	0	0	0
Mariana_3-7	Mariana_3-7_7	76.11	1.86	2079517	d__Bacteria	p__Pseudomonadota	c__Gammaproteobacteria	o__Woeseiales	f__Woeseiaceae	g__B93T1B8	s__B93T1B8 sp022560695	0	0.640465	0	0	0	0	1.05774	0	0.670136	1.02116	0	0.656223	0	0	0.720082	0	0	0.721994	0	0	0	0	0	0	0	0	0	0	0	0	0	0	0	0	0
Mariana_3-7	Mariana_3-7_8	92.37	7.62	2180111	d__Bacteria	p__Desulfobacterota_D	c__UBA1144	o__UBA2774	f__UBA2774	g__CR02bin9	s__CR02bin9 sp004356555	2.40126	0	0	0	0	0	0	0	2.89114	2.75806	0	0	0	0	0	0	0	0	0	0	0	0	0	0	0	0	0	0	0	0	0	0	0	0	0
Mariana_3-7	Mariana_3-7_9	62.26	1.87	666068	d__Archaea	p__Nanoarchaeota	c__Nanoarchaeia	o__Pacearchaeales	f__UBA12030	g__JACZVS01	s__	0	0	0	0	0	0	0	0	0	0	0	0	0	0	0	0	0	0	0	0	0	0	0	0	0	0	0	0	0	0	0	0	0	0	0
Mariana_4000FL-1	Mariana_4000FL-1_1	62.88	0	2536958	d__Bacteria	p__Pseudomonadota	c__Alphaproteobacteria	o__Sphingomonadales	f__Sphingomonadaceae	g__Pelagerythrobacter	s__Pelagerythrobacter sp016803135	0.738611	0.745855	0	0	0	0	0	0.719042	1.27604	0	0	0.839347	0	0	0	0	0	0	0	0.636141	0	0	0	0	0	0	0	0	0	0	0	0	0	0	0
Mariana_4000FL-1	Mariana_4000FL-1_10	95.08	1.2	4500341	d__Bacteria	p__Bacteroidota	c__Bacteroidia	o__Cytophagales	f__Cyclobacteriaceae	g__UBA6059	s__	0	0	0	0	0	0	0.537553	0	1.67742	0.772487	0	0.753372	0	0.579409	0	0	0	0	0	0	0	0	0	0	0	0.408892	0	0	0	0	0	0	0	0	0
Mariana_4000FL-1	Mariana_4000FL-1_11	97.73	0.57	3426805	d__Bacteria	p__Planctomycetota	c__Phycisphaerae	o__Phycisphaerales	f__UBA1924	g__	s__	1.35103	2.92536	0	0	0	0	0	0	1.38918	0	0	0	0	0	0	0	0	0	0	0	0	0	0	0	0	0	0	0	0	0	0	0	0	0	0
Mariana_4000FL-1	Mariana_4000FL-1_12	79.77	3.87	4904370	d__Bacteria	p__Actinomycetota	c__Nitriliruptoria	o__Euzebyales	f__Euzebyaceae	g__Euzebya	s__	0	0	0	0	0	0	0	0	0.789066	0	0.478539	0.54569	0	0.564431	0	0	0	0	0	0	0	0	0	0	0	0	0	0	0	0	0	0	0	0	0
Mariana_4000FL-1	Mariana_4000FL-1_13	74.33	9.14	3400730	d__Bacteria	p__Pseudomonadota	c__Gammaproteobacteria	o__Enterobacterales	f__Alteromonadaceae	g__Alteromonas	s__Alteromonas australica	0	0	0	0	0	0	0	0	0	0	0	0	0	0	0	0	0	0	0	0	0	0	0	0	0	0	0	0	0	0	0	0	0	0	0
Mariana_4000FL-1	Mariana_4000FL-1_14	98.63	1.99	3273366	d__Bacteria	p__Pseudomonadota	c__Gammaproteobacteria	o__Nevskiales	f__Oceanococcaceae	g__MS8	s__	0	0	0	0	0	0	0	0	10.416	9.22906	0	0	0	0	11.1394	0	0	0	12.0401	0	0	0	0	0	0	0	0	0	0	0	0	0	0	0	0
Mariana_4000FL-1	Mariana_4000FL-1_15	91.6	2.2	1642353	d__Bacteria	p__Pseudomonadota	c__Alphaproteobacteria	o__Micavibrionales	f__Micavibrionaceae	g__UBA9664	s__	0	0	0	0	0	0	0	0	0	0	0	0	0	0	0	0	0	0	0	0	0	0	0	0	0	0	0	0	0	0	0	0	0	0	0
Mariana_4000FL-1	Mariana_4000FL-1_16	94.22	1.01	1938455	d__Bacteria	p__Pseudomonadota	c__Alphaproteobacteria	o__Micavibrionales	f__Micavibrionaceae	g__	s__	0	0	0	0	0	0	0	0	1.5749	1.93429	0	0	0	0	0	0	0	0	0	0	0	0	0	0	0	0	0	0	0	0	0	0	0	0	0
Mariana_4000FL-1	Mariana_4000FL-1_17	80.04	2.34	3321506	d__Bacteria	p__Chloroflexota	c__Dehalococcoidia	o__SAR202	f__UBA11138	g__UBA1123	s__UBA1123 sp002313895	0	0	0	0	0	0	0	0	0	0	0	0	0	2.18711	0	0	0	0	0.780108	0	0.734693	0	0	0	0	0	0	0	0	0	0	0	0	0	0
Mariana_4000FL-1	Mariana_4000FL-1_18	94.38	5.21	5379871	d__Bacteria	p__Pseudomonadota	c__Gammaproteobacteria	o__Pseudomonadales	f__Ketobacteraceae	g__Ketobacter	s__Ketobacter sp002471665	0	7.39807	0	0	0	0	0	0	6.32085	6.80932	0	0	0	7.26188	0	0	0	0	0	0	0	0	0	2.00714	0	0	0	0	0	0	0	0	0	0	0
Mariana_4000FL-1	Mariana_4000FL-1_19	94.15	4.79	4998740	d__Bacteria	p__Pseudomonadota	c__Alphaproteobacteria	o__Rhodobacterales	f__Rhodobacteraceae	g__Salipiger	s__Salipiger bermudensis	0	3.68107	0	5.6737	0	0	4.48302	0	3.24221	4.32696	0	0	0	0	0	0	5.14881	0	4.03684	3.51219	0	0	0	0	0	4.86695	0	0	0	0	0	0	0	0	0
Mariana_4000FL-1	Mariana_4000FL-1_2	97.31	3.46	3362169	d__Bacteria	p__Pseudomonadota	c__Alphaproteobacteria	o__Caulobacterales	f__Hyphomonadaceae	g__Henriciella	s__	2.21794	0	0	2.0287	0	0	0	1.95801	0	1.88799	0	1.29149	0	0	0	0	0	0	1.95963	0	0	0	0	0	0	0	0	0	0	0	0	0	0	0	0
Mariana_4000FL-1	Mariana_4000FL-1_20	75.77	2.9	3187955	d__Bacteria	p__Pseudomonadota	c__Alphaproteobacteria	o__Rhodospirillales_A	f__Thalassospiraceae	g__Thalassospira	s__Thalassospira sp001613795	0	5.68418	0	0.712965	0	0	0	0.707325	1.48695	0	0.626278	0	0	0	0	0	0	0	0	0	0	0	0	0	0	0.745554	0	0	0	0	0	0	0	0	0
Mariana_4000FL-1	Mariana_4000FL-1_21	56.9	0	2169998	d__Bacteria	p__Pseudomonadota	c__Alphaproteobacteria	o__Caulobacterales	f__Maricaulaceae	g__Oceanicaulis	s__Oceanicaulis sp000152745	0	0	0	0	0	0	0	0.502248	0.674526	0	0	0	0	0.45356	0	0	0	0	0	0	0	0	0	0	0	0.672569	0	0	0	0	0	0	0	0	0
Mariana_4000FL-1	Mariana_4000FL-1_22	93.93	2.29	3113476	d__Bacteria	p__Actinomycetota	c__Actinomycetes	o__Actinomycetales	f__Micrococcaceae	g__Citricoccus	s__	0	1.27619	1.85141	0	0	0	0	1.56068	0	1.23964	0.678798	0	1.31003	0	0	0	0	0	0	0	0	0	0	0	0	0	0	0	0	0	0	0	0	0	0
Mariana_4000FL-1	Mariana_4000FL-1_23	54.47	0	2781005	d__Bacteria	p__Pseudomonadota	c__Gammaproteobacteria	o__Enterobacterales	f__Alteromonadaceae	g__Alteromonas	s__Alteromonas aggregata	0	0	0	1.33758	0	0	0	0	2.5771	0	0	0	0	0	0	0	0	0	0	0	0	0	0	0	0	1.37294	0	0	0	0	0	0	0	0	0
Mariana_4000FL-1	Mariana_4000FL-1_24	88	1.73	3266111	d__Bacteria	p__Pseudomonadota	c__Alphaproteobacteria	o__Caulobacterales	f__Hyphomonadaceae	g__Henriciella	s__Henriciella pelagia	2.95858	0	0	4.06502	0	0	0	3.33627	6.17267	4.11843	0	0	0	0	0	0	0	0	0	0	0	0	0	0	0	3.11267	0	0	0	0	0	0	0	0	0
Mariana_4000FL-1	Mariana_4000FL-1_25	98.65	2.28	2976312	d__Bacteria	p__Pseudomonadota	c__Alphaproteobacteria	o__Sphingomonadales	f__Sphingomonadaceae	g__Qipengyuania	s__Qipengyuania flava	0	0	0	0	0	0	0	3.76171	3.58291	4.23323	0	5.46639	0	0	0	0	0	0	0	7.54396	0	0	0	0	0	0	0	0	0	0	0	0	0	0	0
Mariana_4000FL-1	Mariana_4000FL-1_26	98.65	2.36	1716979	d__Bacteria	p__Chlamydiota	c__Chlamydiia	o__Chlamydiales	f__JAAZZY01	g__JAJACV01	s__	0	0	0	0	0	0	0	0	0.590683	0.607029	0	0	0	0	0	0	0	0	0	0	0	0	0	0	0	0	0.670008	0	0	0	0	0	0	0	0
Mariana_4000FL-1	Mariana_4000FL-1_27	62.36	1.71	4050383	d__Bacteria	p__Planctomycetota	c__JACOTG01	o__JACOTG01	f__JAUIME01	g__JAUIME01	s__	0	0	0	0	0	0	0	0	0.379905	0	0	0	0	0	0	0	0	0	0	0	0	0	0	0	0	0	0	0	0	0	0	0	0	0	0
Mariana_4000FL-1	Mariana_4000FL-1_28	92.72	1.02	3034184	d__Bacteria	p__Pseudomonadota	c__Alphaproteobacteria	o__TMED2	f__TMED2	g__TMED2	s__	0	0.897672	0	0.584385	0	0	0	0	0.582349	0	0	0	0	0	0	0	0	0	0	0	0.540657	0	0	0.578903	0	0.52762	0	0	0	0	0	0	0	0	0
Mariana_4000FL-1	Mariana_4000FL-1_29	96.79	1.52	2545524	d__Bacteria	p__Pseudomonadota	c__Gammaproteobacteria	o__Enterobacterales	f__Alteromonadaceae	g__Idiomarina	s__Idiomarina sp002729675	0	0	0	0	0	0	0	0	0.936862	0.952052	0	0	0	0	0	0	0	0	0	0	0	0	0	1.07193	0	0	0	0	0	0	0	0	0	0	0
Mariana_4000FL-1	Mariana_4000FL-1_3	66.35	2.69	3706616	d__Bacteria	p__Pseudomonadota	c__Gammaproteobacteria	o__Ga0077536	f__Ga0077536	g__	s__	0	0.25273	0	0.260742	0	0	0.286999	0	0.381127	0	0	0	0	0	0	0	0	0	0	0	0	0	0.3882	0	0	0.216762	0	0	0	0	0	0	0	0	0
Mariana_4000FL-1	Mariana_4000FL-1_30	84.1	6.01	3689231	d__Bacteria	p__Bacteroidota	c__Bacteroidia	o__Cytophagales	f__Cyclobacteriaceae	g__Roseivirga	s__Roseivirga pacifica	0	0.627895	0	0	0.619866	0	0.843967	0	0	0	0	0	0	0.479686	0	0	0	0	0	0	0	0	0	0	0	0	0	0	0	0	0	0	0	0	0
Mariana_4000FL-1	Mariana_4000FL-1_31	96.29	1.99	3377415	d__Bacteria	p__Pseudomonadota	c__Gammaproteobacteria	o__Nevskiales	f__Algiphilaceae	g__Algiphilus	s__	0	0	0	0	0	0	0	0	2.82215	2.24021	0	0	0	0	0	0	0	0	2.43165	0	0	0	0	0	0	0	0	0	0	0	0	0	0	0	0
Mariana_4000FL-1	Mariana_4000FL-1_32	72.41	1.03	2013821	d__Bacteria	p__Pseudomonadota	c__Alphaproteobacteria	o__Caulobacterales	f__Caulobacteraceae	g__Brevundimonas	s__Brevundimonas abyssalis	0.647435	0	0	0.480529	0	0	0	1.0926	0	0.685664	0	0.351144	0	0	0	0	0	0.750032	0	0	0	0	0	0	0	0	0	0	0	0	0	0	0	0	0
Mariana_4000FL-1	Mariana_4000FL-1_33	91.23	2.29	3601039	d__Bacteria	p__Pseudomonadota	c__Gammaproteobacteria	o__Nevskiales	f__Nevskiaceae	g__Sinimarinibacterium	s__Sinimarinibacterium flocculans	0	0.548188	0	0	0	0	0	0	0.504881	0.560038	0	0	0	0	1.35884	0	0	0	0.648244	0	0	0	0	0	0	0	0	0	0	0	0	0	0	0	0
Mariana_4000FL-1	Mariana_4000FL-1_34	97.92	0.73	3269081	d__Bacteria	p__Pseudomonadota	c__Gammaproteobacteria	o__Pseudomonadales	f__Nitrincolaceae	g__Neptuniibacter	s__	0	1.39424	0	1.0132	0	0	0	0	2.71281	1.33602	0	0	0	1.31336	0	0	0	0	0	0	0	0	0	0	0	0	0	0	0	0	0	0	0	0	0
Mariana_4000FL-1	Mariana_4000FL-1_35	97.83	2.61	2989905	d__Bacteria	p__Pseudomonadota	c__Alphaproteobacteria	o__SMXP01	f__SMXP01	g__	s__	0	0	0	0.717745	0	0	0	0.763727	0.732234	0.604747	0	0	0	0.828962	0	0	0	0	0	0	0	0	0	0	0	0	0	0	0	0	0	0	0	0	0
Mariana_4000FL-1	Mariana_4000FL-1_36	99.5	1.46	4233294	d__Bacteria	p__Pseudomonadota	c__Alphaproteobacteria	o__Rhodospirillales_A	f__Casp-alpha2	g__UBA4479	s__UBA4479 sp017644185	0	17.9014	0	5.83378	0	0	5.93701	6.21723	6.12734	0	0	5.74771	0	0	0	0	0	11.0266	0	5.24698	6.58126	0	0	0	0	6.17134	0	0	0	0	0	0	0	0	0
Mariana_4000FL-1	Mariana_4000FL-1_37	81.03	0	4429805	d__Bacteria	p__Pseudomonadota	c__Alphaproteobacteria	o__Rhodobacterales	f__Rhodobacteraceae	g__Halovulum	s__	0	2.25843	0	1.24769	0	1.05087	0	0	0.873331	0.736896	1.37361	0	0	0	1.68066	0	0.993513	0	0.63666	0	1.2232	0	0	0	0	0.994554	0	0	0	0	0	0	0	0	0
Mariana_4000FL-1	Mariana_4000FL-1_38	96.34	3.1	4652109	d__Bacteria	p__Pseudomonadota	c__Alphaproteobacteria	o__Rhizobiales	f__Rhizobiaceae	g__Oricola	s__Oricola sp002706335	0	3.55095	0	1.36698	0	0	0	1.93798	1.4915	1.66528	0	0	0	0	0	0	1.71767	0	0	0	0	0	0	1.45241	1.5862	0	0	0	0	0	0	0	0	0	0
Mariana_4000FL-1	Mariana_4000FL-1_39	84.39	2.3	8500541	d__Bacteria	p__Myxococcota	c__Bradymonadia	o__UBA7976	f__UBA1532	g__JACKDM01	s__	0	0	0	0	0	0	2.32499	0	2.311	1.51616	0	4.4482	0	0	1.00016	0	0	0	0	0	1.25389	0	0	0	0	0	0	0	0	0	0	0	0	0	0
Mariana_4000FL-1	Mariana_4000FL-1_4	94.51	2.68	3483933	d__Archaea	p__Halobacteriota	c__Halobacteria	o__Halobacteriales	f__Natrialbaceae	g__Halostagnicola	s__	0	0	0	0	0	0	0	0	0	0	0.601241	0	0	0	0	0	0	0	0	0	0	0	0	0	0	0.574421	0	0	0	0	0	0	0	0	0
Mariana_4000FL-1	Mariana_4000FL-1_40	82.46	0	3703464	d__Bacteria	p__Bacillota	c__Bacilli	o__Bacillales_D	f__Amphibacillaceae	g__Oceanobacillus	s__Oceanobacillus kimchii	0	2.49941	2.39396	2.57802	0	0	0	0	6.01914	2.80163	0	0	0	0	0	0	3.21552	0	0	0	0	0	0	0	0	0	0	0	0	0	0	0	0	0	0
Mariana_4000FL-1	Mariana_4000FL-1_41	70.41	1.52	1550752	d__Bacteria	p__Pseudomonadota	c__Alphaproteobacteria	o__Micavibrionales	f__GCA-2720935	g__CATLOR01	s__CATLOR01 sp950054255	0	0	0	0	0	0	0	0	0.530565	0	0	1.01828	0	0	0	0	0	0	0	0	0	0	0	0	0	0	0	0	0	0	0	0	0	0	0
Mariana_4000FL-1	Mariana_4000FL-1_42	76.33	3.29	1213902	d__Bacteria	p__Pseudomonadota	c__Gammaproteobacteria	o__SAR86	f__SAR86	g__AEGEAN-183	s__AEGEAN-183 sp022447065	0	0.728834	0	0.650103	0	0	0	0	0	0	0	0	0	0	0	0	0	0	0	0	0	0	0	0	0	0	0	0	0	0	0	0	0	0	0
Mariana_4000FL-1	Mariana_4000FL-1_43	95.42	1.8	3052423	d__Bacteria	p__Pseudomonadota	c__Alphaproteobacteria	o__Kiloniellales	f__	g__	s__	0	3.02732	0	0.717497	0	0	0.657867	0	0.980448	0.553461	0	0	0	0	0	0	0	0	0	0	0	0	0	0	0	0.95343	0	0	0	0	0	0	0	0	0
Mariana_4000FL-1	Mariana_4000FL-1_44	72.28	1.81	2476164	d__Bacteria	p__Actinomycetota	c__Actinomycetes	o__Propionibacteriales	f__Nocardioidaceae	g__Aeromicrobium	s__Aeromicrobium sp005788575	0	0	0	0	0	0	0	0	1.12056	1.4478	0	0	0	0	1.45559	0	0	0	0	0	0	0	0	0	0	0	0	0	0	0	0	0	0	0	0
Mariana_4000FL-1	Mariana_4000FL-1_45	70.81	4.09	2928049	d__Bacteria	p__Actinomycetota	c__Actinomycetes	o__Actinomycetales	f__Micrococcaceae	g__Citricoccus	s__Citricoccus muralis	0	0.934172	0.483798	0	0	0	0	0.587949	1.33136	0	1.41335	0	0	0	0	0	0	0	0	0	0	0	0	0	0	0	0	0	0	0	0	0	0	0	0
Mariana_4000FL-1	Mariana_4000FL-1_46	97.9	0.63	4517500	d__Bacteria	p__Pseudomonadota	c__Alphaproteobacteria	o__Caulobacterales	f__Parvularculaceae	g__Hyphococcus	s__	2.9992	1.61888	0	1.66359	0	0	1.59839	1.56019	1.6956	0	0	1.48595	0	1.40729	0	0	0	0	0	0	0	0	0	0	0	1.81272	0	0	0	0	0	0	0	0	0
Mariana_4000FL-1	Mariana_4000FL-1_47	83.37	7.66	5052233	d__Bacteria	p__Actinomycetota	c__Actinomycetes	o__Mycobacteriales	f__Mycobacteriaceae	g__Mycobacterium	s__Mycobacterium poriferae	0	0.982353	1.26227	0	0	1.33362	0	0	1.22268	1.33602	0	0	0	0	0	0	0	0	0	0	0	0	0	0	0	0	0	0	0	0	0	0	0	0	0
Mariana_4000FL-1	Mariana_4000FL-1_48	51.49	0.16	3114287	d__Bacteria	p__Pseudomonadota	c__Gammaproteobacteria	o__Pseudomonadales	f__DSM-6294	g__Oceanobacter	s__Oceanobacter kriegii	0	0.890906	0	0.722156	0	0	0	0	1.44124	0	0	0	0	0	0	0	0.34269	0	0	0	0	0	0	0	0	0	0	0	0	0	0	0	0	0	0
Mariana_4000FL-1	Mariana_4000FL-1_49	70.9	1.91	5270934	d__Bacteria	p__Verrucomicrobiota	c__Verrucomicrobiae	o__Limisphaerales	f__UBA1096	g__	s__	0	0.635497	0	0	0	0	0.236824	0	0	0	0	0	0	0	0	0	0	0	0	0	0	0	0	0	0	0.604747	0.637261	0	0	0	0	0	0	0	0
Mariana_4000FL-1	Mariana_4000FL-1_5	87.81	2.52	2419490	d__Bacteria	p__SAR324	c__SAR324	o__SAR324	f__NAC60-12	g__Arctic96AD-7	s__Arctic96AD-7 sp002082305	0	0	0	0	0	0	0	1.96919	2.23103	1.77878	0	1.72151	0	0	0	0	0	1.89415	0	0	0	0	0	0	0	2.11662	0	0	0	0	0	0	0	0	0
Mariana_4000FL-1	Mariana_4000FL-1_50	97.57	1.03	3642444	d__Bacteria	p__Pseudomonadota	c__Alphaproteobacteria	o__Caulobacterales	f__Parvularculaceae	g__Hyphococcus	s__	0	0	0	1.63388	0	0	0	2.37323	0.980448	0	0	2.03758	0	1.22864	0	0	0	0	0	0	0	0	0	0	0	0	0	0	0	0	0	0	0	0	0
Mariana_4000FL-1	Mariana_4000FL-1_51	95.03	1.24	2899494	d__Bacteria	p__Actinomycetota	c__Actinomycetes	o__Actinomycetales	f__Microbacteriaceae	g__Microbacterium	s__Microbacterium sp002313585	0	0	0	0	0	0	0	0	6.52349	2.07252	0	0	0	0	0	0	1.77026	0	0	0	0	0	0	1.52764	0	0	0	0	0	0	0	0	0	0	0
Mariana_4000FL-1	Mariana_4000FL-1_52	63.87	1.55	4766890	d__Bacteria	p__Bacteroidota	c__Bacteroidia	o__Chitinophagales	f__Saprospiraceae	g__JANSWP01	s__JANSWP01 sp024743405	0	0.601912	0	0.380844	0	0	0.535852	0	0	0	0.455702	0	0	0	0	0	0	0	0	0	0	0	0	0	0	0	0.384839	0	0	0	0	0	0	0	0
Mariana_4000FL-1	Mariana_4000FL-1_53	51.85	2.59	1752690	d__Bacteria	p__Gemmatimonadota	c__Gemmatimonadetes	o__Longimicrobiales	f__UBA6960	g__UBA1138	s__UBA1138 sp003447875	0.392179	0.551512	0	0	0	0	0	0	0.750124	0	0	0	0	0	0	0	0	0.271967	0	0	0	0	0	0	0	0	0	0	0	0	0	0	0	0	0
Mariana_4000FL-1	Mariana_4000FL-1_54	51.19	0	1293046	d__Bacteria	p__Chloroflexota	c__Dehalococcoidia	o__UBA1151	f__UBA1328	g__UBA1328	s__UBA1328 sp002313245	0	0	0	0	0	0	0	0	0	0	0	0	0	0.119246	0	0	0	0	0	0	0	0	0	0	0	0	0	0	0	0	0	0	0	0	0
Mariana_4000FL-1	Mariana_4000FL-1_55	57.44	3.62	1293996	d__Bacteria	p__Pseudomonadota	c__Alphaproteobacteria	o__Micavibrionales	f__Micavibrionaceae	g__JASMHE01	s__JASMHE01 sp030750865	0	0	0	0	0	0	0	0	0.250294	0	0	0	0	0	0	0	0	0	0	0.473362	0	0	0	0	0	0	0	0	0	0	0	0	0	0	0
Mariana_4000FL-1	Mariana_4000FL-1_56	85.28	5.13	4837568	d__Bacteria	p__Actinomycetota	c__Acidimicrobiia	o__Acidimicrobiales	f__Ilumatobacteraceae	g__Ilumatobacter	s__	0	0.871885	1.94181	0.942329	0	1.01122	0	0	0	0.713292	0	0	0	0	0.540145	0	0	0	0	0	1.99357	0	0	0.846646	0	0	0	0	0	0	0	0	0	0	0
Mariana_4000FL-1	Mariana_4000FL-1_57	67.12	0.47	914969	d__Bacteria	p__Pseudomonadota	c__Alphaproteobacteria	o__Rickettsiales	f__Rickettsiaceae	g__	s__	0	0	0	0	0	0	0	0	0.236493	0	0	0	0	0	0	0	0	0	0	0	0	0	0	0	0	0	0	0	0	0	0	0	0	0	0
Mariana_4000FL-1	Mariana_4000FL-1_58	66.38	0	5553200	d__Bacteria	p__Pseudomonadota	c__Gammaproteobacteria	o__Xanthomonadales	f__	g__	s__	0	0.846646	0	0	0	0	0.729867	0	0.671399	0	0	0.320444	0	0	0	0	0	0	0	0	0	0	0	0.675127	0	0	0	0	0	0	0	0	0	0	0
Mariana_4000FL-1	Mariana_4000FL-1_59	92.95	5.42	3568815	d__Bacteria	p__Pseudomonadota	c__Gammaproteobacteria	o__Pseudomonadales	f__Marinomonadaceae	g__Marinomonas	s__Marinomonas communis	0	0.959802	0.934093	0	0	0	0	0	1.57367	0.797882	0	0	0	0	0	0	0	0	0	0	0	0.658066	0	1.06289	0.947584	0.867354	0	0	0	0	0	0	0	0	0
Mariana_4000FL-1	Mariana_4000FL-1_6	66.37	2.61	1989998	d__Bacteria	p__Pseudomonadota	c__Alphaproteobacteria	o__Rhizobiales	f__HXMU1428-3	g__HXMU1428-3	s__	0	0	0	0.308673	0	0	0	0	0.252388	0.343235	0	0	0	0	0	0	0	0	0	0	0	0	0	0	0	0	0	0	0	0	0	0	0	0	0
Mariana_4000FL-1	Mariana_4000FL-1_60	90.36	3.4	5316922	d__Bacteria	p__Pseudomonadota	c__Alphaproteobacteria	o__Rhizobiales	f__Stappiaceae	g__Roseibium	s__Roseibium aggregatum_A	0	1.59984	0	1.04361	0	0	0	0.807868	0.911089	0.782748	0.759324	0	0	0	0	0	0	0	0	1.44654	0	0	0	0	1.00076	0.801558	0	0	0	0	0	0	0	0	0
Mariana_4000FL-1	Mariana_4000FL-1_61	94.72	1.98	3412315	d__Bacteria	p__Chloroflexota	c__Dehalococcoidia	o__UBA3495	f__UBA3495	g__UBA9611	s__UBA9611 sp002746355	0	0	0	0	0	0	0	0	0	0	0	0	0	2.5527	0	0	0	0	2.38652	0	3.30899	0	0	0	0	0	0	0	0	0	0	0	0	0	0
Mariana_4000FL-1	Mariana_4000FL-1_62	98.78	0.54	3754674	d__Bacteria	p__Pseudomonadota	c__Gammaproteobacteria	o__Nevskiales	f__OUC007	g__Abyssibacter	s__	0	0	0	0	0	0	0	2.15451	2.54227	3.61972	0	0	0	1.54489	0	0	0	0	2.41899	0	0	0	0	0	0	0	0	0	0	0	0	0	0	0	0
Mariana_4000FL-1	Mariana_4000FL-1_63	96.2	0.52	3876968	d__Bacteria	p__Pseudomonadota	c__Alphaproteobacteria	o__Rhizobiales	f__Rhizobiaceae	g__Pseudohoeflea	s__	0	0.665222	0	0.99518	0	0	0.856607	0.983478	0.951917	0.749797	0.978855	0	0	0	0	0	0	0	2.03847	0.871885	0	0	0	0	0	0.87453	0	0	0	0	0	0	0	0	0
Mariana_4000FL-1	Mariana_4000FL-1_66	86.27	0.8	1405715	d__Archaea	p__Thermoplasmatota	c__Poseidoniia	o__Poseidoniales	f__Thalassarchaeaceae	g__Thalassarchaeum	s__Thalassarchaeum betae_A	1.48367	0	0	0	0	0	1.32967	0	0	0	0	0	0	0	0	0	0	0	0	0	0	0	0	0	0	0	0	0	0	0	0	0	0	0	0
Mariana_4000FL-1	Mariana_4000FL-1_67	96.65	2.93	3332767	d__Bacteria	p__Pseudomonadota	c__Gammaproteobacteria	o__Arenicellales	f__UBA868	g__REDSEA-S09-B13	s__REDSEA-S09-B13 sp003447825	0	0.822282	0	0	0	0	0	0.589161	2.23466	0	1.87052	0.597633	0	0	0	0	0	1.5026	0.668405	0	1.77332	0.822571	0	0	0.542449	0.922943	0	0	0	0	0	0	0	0	0
Mariana_4000FL-1	Mariana_4000FL-1_68	54.38	2.4	1117623	d__Archaea	p__Thermoplasmatota	c__Poseidoniia	o__Poseidoniales	f__Thalassarchaeaceae	g__JAKUTA01	s__JAKUTA01 sp950068635	0	0	0	0	0	0	0.504272	0	0	0	0	0	0	0	0	0	0	0	0	0	0	0	0	0	0	0	0	0	0	0	0	0	0	0	0
Mariana_4000FL-1	Mariana_4000FL-1_69	94.03	2.78	4641075	d__Bacteria	p__Pseudomonadota	c__Alphaproteobacteria	o__Rhodobacterales	f__Rhodobacteraceae	g__Pseudooceanicola_C	s__	0	1.14439	0	0.969224	0	0	0	0	0.55216	1.03479	0	1.18603	0	0	0	0	1.18062	0	0	1.12414	0	0	0	0	0	0.96325	0	0	0	0	0	0	0	0	0
Mariana_4000FL-1	Mariana_4000FL-1_7	83.66	4.63	4096726	d__Bacteria	p__Actinomycetota	c__Acidimicrobiia	o__Acidimicrobiales	f__Ilumatobacteraceae	g__Ilumatobacter	s__	0	0	1.21726	0	0	0	0	0	0.636576	0.776336	0	0.79913	0	0	0	0	0.550752	0	0	0	0.671122	0	0	0.340605	0	0	0	0	0	0	0	0	0	0	0
Mariana_4000FL-1	Mariana_4000FL-1_70	74.03	3.44	1362489	d__Archaea	p__Thermoplasmatota	c__Poseidoniia	o__Poseidoniales	f__Thalassarchaeaceae	g__MGIIb-O1	s__MGIIb-O1 sp002498525	0.57971	0	0	0	0	0	0.86257	0	0	0	0	0	0	0	0	0	0	0.448224	0	0	0	0	0	0	0	0	0	0	0	0	0	0	0	0	0
Mariana_4000FL-1	Mariana_4000FL-1_71	98.91	6.72	3892167	d__Bacteria	p__Pseudomonadota	c__Alphaproteobacteria	o__Zavarziniales	f__Zavarziniaceae	g__Zavarzinia	s__	0	0	0	0	0	0	0	9.5996	6.73264	8.94366	0	0	0	0	0	0	0	0	0	0	0	0	0	8.71443	9.83334	0	0	0	0	0	0	0	0	0	0
Mariana_4000FL-1	Mariana_4000FL-1_73	86.45	2.15	1407342	d__Bacteria	p__Pseudomonadota	c__Alphaproteobacteria	o__UBA7879	f__UBA7879	g__	s__	0	0	0	0.461919	0	0	0	0	0.328245	0	0	0	0	0	0	0	0	0	0	0	0	0	0	0	0	0	0	0	0	0	0	0	0	0	0
Mariana_4000FL-1	Mariana_4000FL-1_74	91.16	2.1	3901242	d__Bacteria	p__Pseudomonadota	c__Alphaproteobacteria	o__Rhodobacterales	f__Rhodobacteraceae	g__Pseudooceanicola	s__Pseudooceanicola atlanticus	0	0	0	3.55236	0	0	3.49344	0	3.12627	2.93671	0	0	0	0	0	0	3.15913	0	0	10.8729	0	2.8592	0	0	0	3.47504	0	0	0	0	0	0	0	0	0
Mariana_4000FL-1	Mariana_4000FL-1_75	93.7	4.26	4411383	d__Bacteria	p__Pseudomonadota	c__Gammaproteobacteria	o__Pseudomonadales	f__Azotimanducaceae_A	g__JANQJA01	s__	0	0	0	1.52039	0	0	1.40226	0	1.25693	0	0	0	0	0	1.11333	0	1.32981	0	1.36268	1.26537	0	0	0	0.879632	0	0	0	0	0	0	0	0	0	0	0
Mariana_4000FL-1	Mariana_4000FL-1_76	88.26	2.01	4532128	d__Bacteria	p__Pseudomonadota	c__Alphaproteobacteria	o__Rhodobacterales	f__Rhodobacteraceae	g__Salipiger	s__Salipiger thiooxidans	0	2.44608	0.945004	1.74915	0	0	1.60706	0	1.13574	2.04632	0	0.996054	0	0	0	0	1.68465	0	1.3638	1.44942	0	0	0	0	0	2.05324	0	0	0	0	0	0	0	0	0
Mariana_4000FL-1	Mariana_4000FL-1_77	53.27	1.31	1206750	d__Bacteria	p__Pseudomonadota	c__Gammaproteobacteria	o__UBA11654	f__UBA11654	g__DTSX01	s__DTSX01 sp012965065	0	0	0	0	0	0	0	0.938293	0	0	0	0	0	0	0	0	0	0	0	0	0	0	0	0	0	0.781704	0	0	0	0	0	0	0	0	0
Mariana_4000FL-1	Mariana_4000FL-1_78	95.62	1.14	3467124	d__Bacteria	p__Pseudomonadota	c__Alphaproteobacteria	o__Caulobacterales	f__Hyphomonadaceae	g__UBA5336	s__	0	2.81207	0	2.13111	0	0	0	2.92019	2.70688	2.42705	0	3.26461	0	0	0	0	0	0	2.7858	0	0	0	0	0	0	0	0	0	0	0	0	0	0	0	0
Mariana_4000FL-1	Mariana_4000FL-1_79	96.5	2.24	3195744	d__Bacteria	p__Pseudomonadota	c__Alphaproteobacteria	o__Caulobacterales	f__Maricaulaceae	g__Maricaulis	s__	0	1.45111	0	1.01717	0	0	0	1.58055	1.23565	0	0	0	0	0	0	0	0	0	0	0	0	0	0	0	0	0	0	0	0	0	0	0	0	0	0
Mariana_4000FL-1	Mariana_4000FL-1_8	91.45	1.04	3658892	d__Bacteria	p__Actinomycetota	c__Actinomycetes	o__Propionibacteriales	f__Nocardioidaceae	g__Nocardioides	s__Nocardioides sp001627335	0.988682	0	0	0	0	0	0	0	1.51905	1.4731	0	2.94975	0	0.641773	0	0	0	0	0	0	0	0	0	0	0	0	0	0	0	0	0	0	0	0	0
Mariana_4000FL-1	Mariana_4000FL-1_80	94.9	2.43	2547030	d__Bacteria	p__Pseudomonadota	c__Gammaproteobacteria	o__Enterobacterales	f__Alteromonadaceae	g__Idiomarina	s__Idiomarina sp002685255	0	0	0	0	0	0	1.47359	0	2.25924	1.42808	0	0	0	0	0	0	0	0	0	0	0	0	0	0	0	0	0	0	0	0	0	0	0	0	0
Mariana_4000FL-1	Mariana_4000FL-1_81	90	0.91	3127966	d__Bacteria	p__Pseudomonadota	c__Gammaproteobacteria	o__Nevskiales	f__Algiphilaceae	g__Algiphilus	s__Algiphilus sp022763315	0	0	0	0	0	0	0	0	0.546929	0.639553	0	0	0	0.544272	0	0	0	0	0.531615	0	0	0	0	0	0	0	0	0	0	0	0	0	0	0	0
Mariana_4000FL-1	Mariana_4000FL-1_82	60.97	4.78	2332076	d__Bacteria	p__Bacteroidota	c__Rhodothermia	o__Balneolales	f__Balneolaceae	g__	s__	0	0	0	0.598336	0	0	0	0	0.502958	0.45356	0	0	0	0	0	0.401889	0	0	0	0	0	0	0	0.5474	0	0.433524	0	0	0	0	0	0	0	0	0
Mariana_4000FL-1	Mariana_4000FL-1_84	77.17	2.08	2256550	d__Bacteria	p__Pseudomonadota	c__Alphaproteobacteria	o__Sphingomonadales	f__Sphingomonadaceae	g__Alteriqipengyuania	s__Alteriqipengyuania bathyomarina	0	0	0	0	0	0	0	0.678532	1.05252	0.702876	0	0.971261	0	0	0	0	0	0	0	0.57831	0	0	0	0	0	0	0	0	0	0	0	0	0	0	0
Mariana_4000FL-1	Mariana_4000FL-1_85	96.92	0.91	3323137	d__Bacteria	p__Pseudomonadota	c__Gammaproteobacteria	o__Nevskiales	f__OUC007	g__Abyssibacter	s__Abyssibacter sp023146115	0	0	0	1.20539	0	0	0	3.08734	1.13746	1.68727	0	0	0	0	0	0	0	0	1.41108	1.54427	0	0	0	0	0	0	0	0	0	0	0	0	0	0	0
Mariana_4000FL-1	Mariana_4000FL-1_86	57.76	1.72	2742053	d__Bacteria	p__Acidobacteriota	c__Vicinamibacteria	o__Vicinamibacterales	f__UBA8438	g__NP936	s__NP936 sp015659035	0.803228	0	0	0	0	0	0	0	1.85002	0	0	0	0	1.5953	0.726735	0.444045	0	0	0	0	0	0	0	0	0	0	0	0	0	0	0	0	0	0	0
Mariana_4000FL-1	Mariana_4000FL-1_87	67.24	5.17	4048675	d__Bacteria	p__Bacteroidota	c__Bacteroidia	o__Cytophagales	f__Cyclobacteriaceae	g__Roseivirga	s__	0	1.18427	0	0	0.319776	0	0	0	0	0.631825	0	0.444667	0	0.395102	0	0.470359	0	0	0	0	0	0	0	0	0	0	0	0	0	0	0	0	0	0	0
Mariana_4000FL-1	Mariana_4000FL-1_88	94.08	2.6	3259468	d__Bacteria	p__Pseudomonadota	c__Gammaproteobacteria	o__Pseudomonadales	f__Alcanivoracaceae	g__Alloalcanivorax	s__Alloalcanivorax venustensis	0	0	0	2.03661	0	0	0	0	1.59341	2.10869	0	0	0	1.29047	0	0	0	0	2.90809	0	0	0	0	0	4.58368	0	0	0	0	0	0	0	0	0	0
Mariana_4000FL-1	Mariana_4000FL-1_89	54.68	0.94	1730489	d__Bacteria	p__Bacteroidota	c__Bacteroidia	o__Flavobacteriales	f__Luteibaculaceae	g__	s__	0	0	0	0	0	0	0	0	0	0.43459	0	0	0	0	0	0	0	0	0	0	0	0	0	0	0	0	0	0	0	0	0	0	0	0	0
Mariana_4000FL-1	Mariana_4000FL-1_9	88.78	1.7	3131904	d__Bacteria	p__Planctomycetota	c__Phycisphaerae	o__Phycisphaerales	f__UBA1924	g__	s__	0.633789	0	0	0	0	0	0	0	0	0	0	0.644906	0	0	0	0	0	0	0	0	0	0	0	0	0	0	0	0	0	0	0	0	0	0	0
Mariana_4000FL-1	Mariana_4000FL-1_90	70.82	2.19	3544242	d__Bacteria	p__Pseudomonadota	c__Alphaproteobacteria	o__Rhodobacterales	f__Rhodobacteraceae	g__Salipiger	s__Salipiger marinus	0	0.572611	0	1.1465	0	0	0.352769	0	0	0.937247	0	0	0	0	0	0	0.959532	0	0.796458	0.814953	0.322874	0	0	0	0.479627	0.899878	0	0	0	0	0	0	0	0	0
Mariana_4000FL-1	Mariana_4000FL-1_92	56.6	4.49	4476389	d__Bacteria	p__Chloroflexota	c__Anaerolineae	o__Aggregatilineales	f__Phototrophicaceae	g__JAUZRW01	s__	0	0.224489	0.707308	0	0	0	0	0	0.250416	0	0	0	0	0	0	0	0	0	0	0	0	0	0	0	0	0	0	0	0	0	0	0	0	0	0
Mariana_4000FL-2	Mariana_4000FL-2_1	97.96	2.74	2990283	d__Bacteria	p__Actinomycetota	c__Actinomycetes	o__Actinomycetales	f__Microbacteriaceae	g__Microbacterium	s__Microbacterium sp002313585	0	0	0	0	0	0	0	0	3.8822	0.949937	0	0	0.911062	0	0	0	1.01651	0	0	0	0	0	0	0.861026	0	0	0	0	0	0	0	0	0	0	0
Mariana_4000FL-2	Mariana_4000FL-2_10	60.37	5.49	1519588	d__Bacteria	p__Marinisomatota	c__Marinisomatia	o__Marinisomatales	f__TCS55	g__TCS55	s__	0	0.797084	0	0	0	0	0.69296	0	1.48227	0.615784	0.945731	0	0	0	0	0	0	0	0	0	0	0	0	0	0	1.68197	0	0	0	0	0	0	0	0	0
Mariana_4000FL-2	Mariana_4000FL-2_11	61.78	3.08	639840	d__Bacteria	p__Pseudomonadota	c__Alphaproteobacteria	o__Pelagibacterales	f__Pelagibacteraceae	g__AG-414-E02	s__AG-414-E02 sp016764285	0	0	0	0	0	0	0	3.04493	0	0	0	0	0	0	0	0	0	0	0	0	0	2.54504	0	0	0	0	0	0	0	0	0	0	0	0	0
Mariana_4000FL-2	Mariana_4000FL-2_12	87.8	3.82	2378401	d__Bacteria	p__Pseudomonadota	c__Gammaproteobacteria	o__Enterobacterales	f__Alteromonadaceae	g__Idiomarina	s__Idiomarina abyssalis	0	0	0	0	0	0	1.51769	0	1.67103	0	0	0	0	0	0	0	0	0	0	0	0	0	0	1.37354	0	0	0	0	0	0	0	0	0	0	0
Mariana_4000FL-2	Mariana_4000FL-2_13	58.62	6.9	2927891	d__Bacteria	p__Pseudomonadota	c__Gammaproteobacteria	o__Enterobacterales	f__Alteromonadaceae	g__Alteromonas	s__Alteromonas aggregata	2.63171	0	0	0.982321	0	0	0	0	1.77466	1.76108	0	0	0	0	0	0	0	0	0	0	0	0	0	1.49111	0	1.5434	0	0	0	0	0	0	0	0	0
Mariana_4000FL-2	Mariana_4000FL-2_14	80.21	3.2	1575111	d__Archaea	p__Thermoplasmatota	c__Poseidoniia	o__Poseidoniales	f__Thalassarchaeaceae	g__Thalassarchaeum	s__Thalassarchaeum betae_A	0.73452	0	0	0	0	0	1.24944	0	0	0	0	0	0	0	0	0	0	0.920708	0	0	0	0	0	0	0	0	0	0	0	0	0	0	0	0	0
Mariana_4000FL-2	Mariana_4000FL-2_15	92.11	4.19	3653049	d__Bacteria	p__Bdellovibrionota	c__Bacteriovoracia	o__Bacteriovoracales	f__Bacteriovoracaceae	g__UBA845	s__UBA845 sp002718735	0	0	0	0	0	0	0	0	4.07045	0	0	0	0	0	0	0	0	0	0	0	0	0	0	0	0	0	0	0	0	0	0	0	0	0	0
Mariana_4000FL-2	Mariana_4000FL-2_16	60.56	1.83	1716449	d__Bacteria	p__Pseudomonadota	c__Gammaproteobacteria	o__Nitrosococcales	f__Methylophagaceae	g__Methylophaga	s__Methylophaga thalassica	0	0	0	0	0	0	0	0	0	0.467915	0	0	0	0	0	0	0.769485	0	0	0	0	0	0	0	0	0	0	0	0	0	0	0	0	0	0
Mariana_4000FL-2	Mariana_4000FL-2_17	50.44	0.88	860307	d__Bacteria	p__Pseudomonadota	c__Gammaproteobacteria	o__SAR86	f__SAR86	g__AEGEAN-183	s__AEGEAN-183 sp022447065	0	0.734606	0	1.06091	0	0	0	0	0	0	0	0	0	0	0	0	0	0	0	0	0	0	0	0	0	0	0	0	0	0	0	0	0	0	0
Mariana_4000FL-2	Mariana_4000FL-2_18	57.05	2.59	2088735	d__Bacteria	p__Pseudomonadota	c__Gammaproteobacteria	o__Pseudomonadales	f__Moraxellaceae	g__Acinetobacter	s__Acinetobacter venetianus	0	1.93193	0	0	0	0	0	0	0.781586	0	0	0	0	0	0	0	0	0	0.949888	0	0	0	0	0	0	0	0	0	0	0	0	0	0	0	0
Mariana_4000FL-2	Mariana_4000FL-2_19	66.72	0.86	3045100	d__Bacteria	p__Pseudomonadota	c__Gammaproteobacteria	o__Pseudomonadales	f__DSM-6294	g__Oleibacter	s__Oleibacter sp006212115	0	0	0	0	0	0	0	0	1.717	1.34718	0	0	0	0	0	0	0	0	0	0	0	0	0	0	0	0	0	0	0	0	0	0	0	0	0
Mariana_4000FL-2	Mariana_4000FL-2_2	99.57	1.2	3645782	d__Bacteria	p__Pseudomonadota	c__Gammaproteobacteria	o__Pseudomonadales	f__Spongiibacteraceae	g__Spongiibacter	s__Spongiibacter tropicus	0	0	0	0	0	0	0	0	1.17879	1.36722	0	0	0	0	2.25259	0	0	0	1.41454	0	0	0	0	0	0	0	0	0	0	0	0	0	0	0	0
Mariana_4000FL-2	Mariana_4000FL-2_20	58.66	3.5	1329535	d__Bacteria	p__Pseudomonadota	c__Gammaproteobacteria	o__UBA11654	f__UBA11654	g__DTSX01	s__DTSX01 sp012965065	0	0	0	0	0	0	0	0.923585	0	0	0	0	0	0	0	0	0	0	0	0	0	0	0	0	0	0.575998	0	0	0	0	0	0	0	0	0
Mariana_4000FL-2	Mariana_4000FL-2_21	57.24	0	2932823	d__Bacteria	p__Pseudomonadota	c__Gammaproteobacteria	o__Pseudomonadales	f__Alcanivoracaceae	g__Alcanivorax	s__Alcanivorax profundi	0	0	0	1.62032	0	0	0	0	9.01447	2.13516	0	0	0	1.75061	2.1965	0	0	0	1.94937	0	0	0	0	0	0	0	0	0	0	0	0	0	0	0	0
Mariana_4000FL-2	Mariana_4000FL-2_22	99.39	1.18	3436078	d__Bacteria	p__Pseudomonadota	c__Alphaproteobacteria	o__Rhodobacterales	f__Rhodobacteraceae	g__SAT37	s__SAT37 sp002706605	0	1.59797	0	2.05363	0	0	3.52502	0	1.75134	1.8095	0	0	0	0	0	0	0	0	0	0	0	0	0	0	0	2.95049	0	0	0	0	0	0	0	0	0
Mariana_4000FL-2	Mariana_4000FL-2_23	83.57	1.57	2244168	d__Bacteria	p__SAR324	c__SAR324	o__SAR324	f__NAC60-12	g__Arctic96AD-7	s__Arctic96AD-7 sp002082305	0	1.41681	0	0	0	0	2.60964	1.84506	1.09595	1.3055	0	0	0	0	0	0	0	1.62835	0	0	0	0	0	0	0	1.62161	0	0	0	0	0	0	0	0	0
Mariana_4000FL-2	Mariana_4000FL-2_24	98.68	0.6	3098397	d__Bacteria	p__Pseudomonadota	c__Alphaproteobacteria	o__Sphingomonadales	f__Sphingomonadaceae	g__Alteriqipengyuania	s__Alteriqipengyuania bathyomarina	0	0	0	0	0	0	0	2.58318	2.65388	3.64756	0	2.93931	0	0	0	0	0	0	0	2.42199	0	0	0	0	0	2.30337	0	0	0	0	0	0	0	0	0
Mariana_4000FL-2	Mariana_4000FL-2_25	68.71	3.96	3176595	d__Bacteria	p__Pseudomonadota	c__Gammaproteobacteria	o__Enterobacterales	f__Alteromonadaceae	g__Alteromonas	s__Alteromonas macleodii	0	0	0	26.1372	0	0	0	0	33.7089	0	0	0	0	18.3007	0	0	0	0	0	0	0	0	0	34.4908	0	0	0	0	0	0	0	0	0	0	0
Mariana_4000FL-2	Mariana_4000FL-2_26	86.43	4.93	4008234	d__Bacteria	p__Pseudomonadota	c__Alphaproteobacteria	o__Rhodobacterales	f__Rhodobacteraceae	g__Epibacterium	s__Epibacterium mobile	0	4.45016	1.48317	3.68011	0	0	3.35899	0	1.62168	2.25279	2.21633	1.14856	0	0	0	0	1.98977	0	1.82286	1.35463	1.78157	0	0	0	1.74972	2.28699	0	0	0	0	0	0	0	0	0
Mariana_4000FL-2	Mariana_4000FL-2_27	93.55	1.39	2973698	d__Bacteria	p__Pseudomonadota	c__Alphaproteobacteria	o__Sphingomonadales	f__Sphingomonadaceae	g__Croceicoccus	s__Croceicoccus sp020985305	0	0	0	0	0	0	0	0	1.6104	2.17251	0	1.72171	0	0	0	0	0	0	0	1.37847	0	0	0	0	0	1.52818	0	0	0	0	0	0	0	0	0
Mariana_4000FL-2	Mariana_4000FL-2_28	72.57	1.72	3753239	d__Bacteria	p__Pseudomonadota	c__Gammaproteobacteria	o__Enterobacterales	f__Alteromonadaceae	g__Rheinheimera	s__Rheinheimera aquimaris	0	0	0	0.99912	0	0.702588	0	0.854018	0.851345	0.633377	0	0	0	0	0	0	0	0.820674	0	0	0	0	0	0.714416	0	0	0	0	0	0	0	0	0	0	0
Mariana_4000FL-2	Mariana_4000FL-2_29	67.22	6.72	2652353	d__Bacteria	p__Chloroflexota	c__Dehalococcoidia	o__UBA3495	f__UBA3495	g__UBA11650	s__UBA11650 sp022450395	0	0	0	0	0	0	0	0	0	0	0	0	0	0	0	0	0	0	0	0	2.55217	0	0	0	0	0	0	0	0	0	0	0	0	0	0
Mariana_4000FL-2	Mariana_4000FL-2_3	56.73	3.2	1554540	d__Bacteria	p__Pseudomonadota	c__Alphaproteobacteria	o__Sphingomonadales	f__Sphingomonadaceae	g__Qipengyuania	s__Qipengyuania flava	0	0	0	0	0	0	0	0	0	8.40812	0	0	0	0	0	0	0	0	0	14.4775	0	0	0	0	0	0	0	0	0	0	0	0	0	0	0
Mariana_4000FL-2	Mariana_4000FL-2_30	57.93	0	931939	d__Bacteria	p__Pseudomonadota	c__Alphaproteobacteria	o__UBA1280	f__JAPKEQ01	g__JAPKEQ01	s__	0	0	0	0	0	0	0	0	0	0	0	0	0	0	0	0	0	0	0	0	0	0	0	0	0	0	0	0	0	0	0.271375	0	0	0	0
Mariana_4000FL-2	Mariana_4000FL-2_31	87.87	4.08	3876839	d__Bacteria	p__Pseudomonadota	c__Gammaproteobacteria	o__Enterobacterales	f__Alteromonadaceae	g__Alteromonas	s__Alteromonas sp002729795	1.08627	0	0	0.6363	0	0	0	0	0	0	0	0.369011	0	0	0	0	0	0	0	0	0	0	0	0	0	0.965752	0	0	0	0	0	0	0	0	0
Mariana_4000FL-2	Mariana_4000FL-2_32	89.64	4.81	2994208	d__Bacteria	p__Pseudomonadota	c__Alphaproteobacteria	o__Caulobacterales	f__Hyphomonadaceae	g__Henriciella	s__	0.9029	0	0	0.888797	0	0	0	1.04781	1.34718	0.854312	0	0.779197	0	0.62623	0	0	0	0	1.14562	0	0	0	0	0	0	0	0	0	0	0	0	0	0	0	0
Mariana_4000FL-2	Mariana_4000FL-2_33	83.57	1.29	5072796	d__Bacteria	p__Myxococcota	c__Bradymonadia	o__Bradymonadales	f__Bradymonadaceae	g__Microvenator	s__Microvenator marinus	0	0	0	0	0.565817	0	0	0	0	0.683354	0	0	0	0.798955	0.607155	0	0.675484	0	0	0	0	0	0	0	0	0	0	0	0	0	0	0	0	0	0
Mariana_4000FL-2	Mariana_4000FL-2_35	94.72	0	3339328	d__Bacteria	p__Chloroflexota	c__Dehalococcoidia	o__UBA3495	f__UBA3495	g__UBA9611	s__UBA9611 sp002746355	0	0	0	0	0	0	0	0	0	0	0	0	0	2.25095	0	0	0	0	0	0	5.1635	0	0	0	0	0	0	0	0	0	0	0	0	0	0
Mariana_4000FL-2	Mariana_4000FL-2_36	88.81	5.02	4147398	d__Bacteria	p__Pseudomonadota	c__Gammaproteobacteria	o__Enterobacterales	f__Alteromonadaceae	g__Alteromonas	s__Alteromonas australica	1.45081	0	0	1.0605	0	0	0	0	9.91808	0	0	0	0	0	0	0	0	0	0	0	0	0	0	1.57171	0	0	0	0	0	0	0	0	0	0	0
Mariana_4000FL-2	Mariana_4000FL-2_37	91.49	2.33	3114183	d__Bacteria	p__Actinomycetota	c__Actinomycetes	o__Propionibacteriales	f__Nocardioidaceae	g__Aeromicrobium	s__Aeromicrobium sp005788575	0	0	1.36165	0	1.03284	0	0	0	1.06758	1.57756	0	0	0	0	1.32381	0	0	0	0	0	0	0	0	0	0	0	0	0	0	0	0	0	0	0	0
Mariana_4000FL-2	Mariana_4000FL-2_38	50.37	6.3	1614106	d__Bacteria	p__SAR324	c__SAR324	o__SAR324	f__NAC60-12	g__Arctic96AD-7	s__Arctic96AD-7 sp016764995	0	0.447422	0	0	0	0	0	1.28491	0.522489	0	0	0	0	0	0	0	0	0.509745	0	0	0	0	0	0	0	1.12448	0	0	0	0	0	0	0	0	0
Mariana_4000FL-2	Mariana_4000FL-2_39	57.38	1.58	2721418	d__Bacteria	p__Pseudomonadota	c__Alphaproteobacteria	o__Rhodobacterales	f__Rhodobacteraceae	g__Puniceibacterium	s__Puniceibacterium profundi	0	1.07937	0	3.20892	0	0	4.36044	0	0	2.19228	0	0	0	0	0	0	0.803854	0	1.37322	0	0	0	0	0	0	1.21408	0	0	0	0	0	0	0	0	0
Mariana_4000FL-2	Mariana_4000FL-2_4	100	0.95	4118690	d__Bacteria	p__Pseudomonadota	c__Gammaproteobacteria	o__Pseudomonadales	f__Pseudomonadaceae	g__Halopseudomonas	s__Halopseudomonas pachastrellae	0	13.4284	10.987	0	0	0	0	0	13.6039	9.93419	0	0	0	12.5395	0	0	0	0	10.9828	0	0	0	0	0	0	0	0	0	0	0	0	0	0	0	0
Mariana_4000FL-2	Mariana_4000FL-2_40	51.98	8.35	2495277	d__Bacteria	p__Gemmatimonadota	c__Gemmatimonadetes	o__Longimicrobiales	f__UBA6960	g__UBA1138	s__UBA1138 sp003447875	0	0.552732	0	0.740261	0	0	0	0	0.819929	0	0	0	0	0	0.583145	0	0	0	0	0	0.872391	0	0	0	0	0	0	0	0	0	0	0	0	0	0
Mariana_4000FL-2	Mariana_4000FL-2_41	57.05	0	3281950	d__Bacteria	p__Pseudomonadota	c__Gammaproteobacteria	o__Enterobacterales	f__Alteromonadaceae	g__Alteromonas	s__Alteromonas mediterranea	0	0	0	4.82935	0	0	6.6624	0	7.15809	0	0	0	0	0	0	0	0	0	0	0	0	0	0	8.15538	0	0	0	0	0	0	0	0	0	0	0
Mariana_4000FL-2	Mariana_4000FL-2_42	71.25	1.72	2810560	d__Bacteria	p__Bacteroidota	c__Bacteroidia	o__Flavobacteriales	f__Flavobacteriaceae	g__Zunongwangia	s__Zunongwangia profunda	0	0.352834	0	0.595428	0	0	0.243049	0	0.562239	0	0	0	0	0.735889	0	0	0	0	0	0	0	0	0	0	0	0	0	0	0	0	0	0	0	0	0
Mariana_4000FL-2	Mariana_4000FL-2_43	52.52	6.9	3133195	d__Bacteria	p__Pseudomonadota	c__Gammaproteobacteria	o__Enterobacterales	f__Alteromonadaceae	g__Pseudoalteromonas	s__Pseudoalteromonas sp013349995	0	0	0	0.820025	0	0	0	0.801574	0.710294	1.08811	0.729564	0	0	0	0	0	0	0	0	0	0	0.743274	0	1.52908	0	0	0	0	0	0	0	0	0	0	0
Mariana_4000FL-2	Mariana_4000FL-2_44	89.54	3.73	2729565	d__Bacteria	p__Pseudomonadota	c__Gammaproteobacteria	o__Pseudomonadales	f__Alcanivoracaceae	g__Alloalcanivorax	s__Alloalcanivorax venustensis	0	0	0	1.65273	0	0	0	0	0	0	0	0	0	0	0	0	0	0	1.83671	0	0	0	0	0	1.65144	0	0	0	0	0	0	0	0	0	0
Mariana_4000FL-2	Mariana_4000FL-2_45	50.14	7.24	1771222	d__Bacteria	p__Pseudomonadota	c__Gammaproteobacteria	o__Pseudomonadales	f__Halomonadaceae	g__Vreelandella	s__Vreelandella piezotolerans	0	1.00876	0	0	0	0	0	0	0	0.531783	0	0	0	0	0	0	0	0	0	0	0	0	0	0.465693	0.424113	0	0	0	0	0	0	0	0	0	0
Mariana_4000FL-2	Mariana_4000FL-2_5	94.79	1.45	2313170	d__Bacteria	p__Pseudomonadota	c__Alphaproteobacteria	o__Micavibrionales	f__Micavibrionaceae	g__UBA1672	s__	0	0	0	0	0	0	0	4.45039	4.19124	3.33635	0	0	0	0	0	0	0	0	0	0	0	0	0	0	0	0	0	0	0	0	0	0	0	0	0
Mariana_4000FL-2	Mariana_4000FL-2_6	79.65	2.85	3253382	d__Bacteria	p__Pseudomonadota	c__Gammaproteobacteria	o__Arenicellales	f__UBA868	g__REDSEA-S09-B13	s__REDSEA-S09-B13 sp003447825	0	1.41576	0	0	0	0	0	0.80206	1.62703	0	0.806137	0	0	0	0	0	0	0.744496	0	0	1.05047	0.737439	0	0	0	0.466032	0	0	0	0	0	0	0	0	0
Mariana_4000FL-2	Mariana_4000FL-2_7	94.29	1.84	2888401	d__Bacteria	p__Pseudomonadota	c__Alphaproteobacteria	o__Caulobacterales	f__Maricaulaceae	g__Oceanicaulis	s__Oceanicaulis sp000152745	0	0	0	0	0	0	0	1.22199	0	0	0	0	0	0	0	0	0	0	0	0	0	0	0	0	0	1.1558	0	0	0	0	0	0	0	0	0
Mariana_4000FL-2	Mariana_4000FL-2_8	85.16	4.76	2803911	d__Bacteria	p__Pseudomonadota	c__Gammaproteobacteria	o__Pseudomonadales	f__Alcanivoracaceae	g__Alcanivorax	s__Alcanivorax sp900107995	0	0	58.5075	28.5015	0	0	0	0	36.5664	48.5297	0	0	0	0	0	0	0	0	42.164	0	0	0	0	0	0	0	0	0	0	0	0	0	0	0	0
Mariana_4000FL-2	Mariana_4000FL-2_9	53.79	5.17	3456448	d__Bacteria	p__Pseudomonadota	c__Gammaproteobacteria	o__Pseudomonadales	f__Alcanivoracaceae	g__Alcanivorax	s__Alcanivorax sp017794965	0	0	1.03144	0.807387	0	0	0	0	0	1.37525	0	0	0	0.858464	0	0	0	0	1.04904	0	0	0	0	0	0	0	0	0	0	0	0	0	0	0	0
Mariana_4000PA-1	Mariana_4000PA-1_1	99.19	3.19	3439028	d__Bacteria	p__Pseudomonadota	c__Alphaproteobacteria	o__Caulobacterales	f__Maricaulaceae	g__Glycocaulis	s__Glycocaulis profundi	3.69454	0	0	2.71952	0	0	0	2.72862	2.11811	0	0	0	0	0	0	0	0	0	0	0	0	2.30735	0	0	0	15.3454	0	0	0	0	0	0	0	0	0
Mariana_4000PA-1	Mariana_4000PA-1_10	62.07	1.72	2186477	d__Bacteria	p__Pseudomonadota	c__Alphaproteobacteria	o__Rhizobiales	f__Devosiaceae	g__Pelagibacterium	s__	0	2.10428	0	0	0	0	0	0	0.804657	0	0	0.415623	0	0	0	0	0	0	0	0	0	0	0	0	0.713846	0	0	0	0	0	0	0	0	0	0
Mariana_4000PA-1	Mariana_4000PA-1_11	98.84	1.24	4150262	d__Bacteria	p__Pseudomonadota	c__Alphaproteobacteria	o__Rhodospirillales_A	f__Casp-alpha2	g__UBA4479	s__UBA4479 sp017644185	0	3.50536	0	1.67357	0	0	0.955125	1.28503	1.04237	0	0	0.880267	0	0	0	0	0	2.02628	0	1.20063	1.15871	0	0	0	0	1.16481	0	0	0	0	0	0	0	0	0
Mariana_4000PA-1	Mariana_4000PA-1_12	98.39	3.76	6643452	d__Bacteria	p__Planctomycetota	c__JACOTG01	o__JACOTG01	f__JAUIME01	g__JAUIME01	s__	0	0	0	0	0	0	0	0	1.41422	0	0	0	0	0	0	0	0	0	0	0	0	0	1.49754	0	0	1.57324	0	0	0	0	0	0	0	0	0
Mariana_4000PA-1	Mariana_4000PA-1_13	55.93	6.9	4915124	d__Bacteria	p__Pseudomonadota	c__Gammaproteobacteria	o__Enterobacterales	f__Alteromonadaceae	g__Alteromonas	s__Alteromonas sp950073835	1.44838	0	0	1.02594	0	0	2.51629	0	1.47273	0	0	1.26028	0	0	0	0	0	0	0	0	0	0	0	0	0	0	0	0	0	0	0	0	0	0	0
Mariana_4000PA-1	Mariana_4000PA-1_14	96.36	3.82	6674140	d__Bacteria	p__Chloroflexota	c__Anaerolineae	o__Aggregatilineales	f__Phototrophicaceae	g__JAUZRW01	s__	0	6.74762	8.57888	0	0	0	0	0	0	0	0	0	0	0	0	0	0	0	0	0	8.82531	0	0	8.72534	0	0	0	0	0	0	0	0	0	0	0
Mariana_4000PA-1	Mariana_4000PA-1_15	76.12	1.16	2722018	d__Bacteria	p__Pseudomonadota	c__Gammaproteobacteria	o__Pseudomonadales	f__Oleiphilaceae	g__PZPK01	s__	0	0	0	0	0	0	0	0	0.42974	0.774226	0	0.573887	0	0.871385	0	0	0	0	0.804657	0	0	0	0	0.501363	0	0	0	0	0	0	0	0	0	0	0
Mariana_4000PA-1	Mariana_4000PA-1_16	94.76	1.79	2837144	d__Bacteria	p__Pseudomonadota	c__Alphaproteobacteria	o__Sphingomonadales	f__Sphingomonadaceae	g__Pelagerythrobacter	s__Pelagerythrobacter sp016803135	1.38049	1.22078	0	0	0	0	0	1.18504	1.98946	1.18057	0	1.38595	0	0	0	0	0	0	0	1.12784	0	0	0	0	0	0.901587	0	0	0	0	0	0	0	0	0
Mariana_4000PA-1	Mariana_4000PA-1_17	89.61	2.45	2901725	d__Bacteria	p__Pseudomonadota	c__Gammaproteobacteria	o__Pseudomonadales	f__Alcanivoracaceae	g__Alloalcanivorax	s__Alloalcanivorax venustensis	0	0	3.45518	2.41895	0	0	0	0	2.42889	2.71775	0	0	0	0	0	0	0	0	2.02502	0	0	0	0	0	0	0	0	0	0	0	0	0	0	0	0
Mariana_4000PA-1	Mariana_4000PA-1_18	94.9	1.15	6847512	d__Bacteria	p__Planctomycetota	c__Planctomycetia	o__Pirellulales	f__Pirellulaceae	g__Bremerella	s__	0	1.88534	0	0	0	0	0	1.45597	0	0	0	0	0	0.993177	0	0	0	0	0	0	0	0	0	0	0	0	0.919451	0	0	0	0	0	0	0	0
Mariana_4000PA-1	Mariana_4000PA-1_19	96.81	4.41	4303613	d__Bacteria	p__Pseudomonadota	c__Alphaproteobacteria	o__Rhodobacterales	f__Rhodobacteraceae	g__Roseivivax	s__Roseivivax marinus	0	2.21154	0	3.10368	0	0	0	0	2.51165	2.78987	0	0	0	0	0	0	2.85982	0	0	0	0	0	0	0	0	3.34342	0	0	0	0	0	0	0	0	0
Mariana_4000PA-1	Mariana_4000PA-1_2	81.8	1.53	4398276	d__Bacteria	p__Pseudomonadota	c__Alphaproteobacteria	o__Bin95	f__Bin95	g__	s__	0	0.793825	0	0	0	0	0.581634	0.805065	0.772471	0	0	0	0	1.01322	1.41391	0	0	0	0	1.62849	0	0	0	0	0	1.59662	0	0	0	0	0	0	0	0	0
Mariana_4000PA-1	Mariana_4000PA-1_20	96.36	1.36	8237884	d__Bacteria	p__Chloroflexota	c__Anaerolineae	o__Aggregatilineales	f__Phototrophicaceae	g__UBA6055	s__	1.43459	1.67828	1.93005	0	2.41056	0	1.93118	0	0	0	1.65906	2.28495	0	0	1.56425	0	0	0	0	0	4.07247	0	0	1.87291	0	0	0	0	0	0	0	0	0	0	0
Mariana_4000PA-1	Mariana_4000PA-1_21	70.93	2.58	3959631	d__Bacteria	p__Myxococcota	c__Polyangia	o__Nannocystales	f__Nannocystaceae	g__JAUIJR01	s__JAUIJR01 sp030431075	0	0	0	0	0	0	0.570706	0	0.633212	0.647093	0	0	0	0	0	0	0	0	0	0	0.470633	0	0	0	0	0	0	0	0	0	0	0	0	0	0
Mariana_4000PA-1	Mariana_4000PA-1_22	94.31	1.32	3242526	d__Bacteria	p__Actinomycetota	c__Actinomycetes	o__Mycobacteriales	f__Mycobacteriaceae	g__Dietzia	s__Dietzia maris	0	0	0	0	0	0	0	0	0.995072	0	0	0	1.13642	0	0	0	0	0	0	0	0	0	0	0	0	0	0	0	0	0	0	0	0	0	0
Mariana_4000PA-1	Mariana_4000PA-1_23	64.2	0.89	3225382	d__Bacteria	p__Pseudomonadota	c__Alphaproteobacteria	o__Rhizobiales	f__Rhizobiaceae	g__Flavimaribacter	s__	0	0.575863	0	0	0	0	0	0.500944	0.326257	0.663381	0	0	0	0	0	0	0	0	0	0.528975	0	0	0	0.545495	0	0.484248	0	0	0	0	0	0	0	0	0
Mariana_4000PA-1	Mariana_4000PA-1_24	97.22	0	7395555	d__Bacteria	p__Planctomycetota	c__Planctomycetia	o__Planctomycetales	f__Planctomycetaceae	g__Gimesia	s__Gimesia chilikensis_A	0	0.743113	0	0	0	0	0	0	0	0	0	0	0	0.953813	0	0	0	0	0	0	0.642428	0	0	0	0	0.652959	0.713846	0	0	0	0	0	0	0	0
Mariana_4000PA-1	Mariana_4000PA-1_25	79.62	6.03	3986578	d__Bacteria	p__Pseudomonadota	c__Gammaproteobacteria	o__Enterobacterales	f__Alteromonadaceae	g__Alteromonas	s__Alteromonas australica	4.54108	0	0	3.03709	0	0	3.24993	0	4.44279	0	0	0	0	0	0	0	0	0	0	0	0	0	0	4.28872	0	0	0	0	0	0	0	0	0	0	0
Mariana_4000PA-1	Mariana_4000PA-1_26	98.45	3.01	7735444	d__Bacteria	p__Planctomycetota	c__Planctomycetia	o__Isosphaerales	f__Isosphaeraceae	g__Tautonia	s__	0	0	0	1.62766	0	0	0	0	0	0	0	0	0	0.995763	0	0	0	0	0	0	1.27934	0	0	0	0	0	0	0	0	0	0	0	0	0	0
Mariana_4000PA-1	Mariana_4000PA-1_27	60.34	1.72	2991232	d__Bacteria	p__Pseudomonadota	c__Gammaproteobacteria	o__Enterobacterales	f__Alteromonadaceae	g__Alteromonas	s__Alteromonas aggregata	3.20052	0	0	5.32582	0	0	0	0	5.61049	0	0	0	0	0	0	0	0	0	0	0	0	0	0	0	0	0	0	0	0	0	0	0	0	0	0
Mariana_4000PA-1	Mariana_4000PA-1_28	99.97	0.6	4526117	d__Bacteria	p__Pseudomonadota	c__Alphaproteobacteria	o__Rhodobacterales	f__Rhodobacteraceae	g__Halovulum	s__	0	3.98105	0	2.3479	0	1.30253	0	0	1.95469	1.85071	1.83291	0	0	0	1.72509	0	2.13932	0	1.57067	0	1.66174	0	0	0	0	2.1464	0	0	0	0	0	0	0	0	0
Mariana_4000PA-1	Mariana_4000PA-1_29	63.1	8.62	2713008	d__Bacteria	p__Pseudomonadota	c__Alphaproteobacteria	o__Rhizobiales	f__Rhizobiaceae	g__ZYF759	s__	0.541363	0.586333	0	0	0	0	0.146055	0.801137	0	0	0	0	0	0	0	0	0	0	0.314107	0.274018	0	0	0	0	0	0	0	0	0	0	0	0	0	0	0
Mariana_4000PA-1	Mariana_4000PA-1_3	58.02	0.38	2786502	d__Bacteria	p__Planctomycetota	c__Phycisphaerae	o__Phycisphaerales	f__UBA1924	g__JANSXG01	s__	0	0	0	0	0	0	0	0	0	0	0	0.61017	0	0	0	0	0	0	0	0	0	0	0	0	0	0	0	0	0	0	0	0	0	0	0
Mariana_4000PA-1	Mariana_4000PA-1_30	91.8	6.36	4457484	d__Bacteria	p__Actinomycetota	c__Acidimicrobiia	o__Acidimicrobiales	f__Ilumatobacteraceae	g__Ilumatobacter	s__	0	0	2.52859	0.558662	0	0	0	0	0.598955	0.766791	0	1.00703	0	0	0.879076	0	0.831342	0	0	0	0.780565	0	0	0	0	0	0	0	0	0	0	0	0	0	0
Mariana_4000PA-1	Mariana_4000PA-1_31	91.28	2.86	3553818	d__Bacteria	p__Bacteroidota	c__Bacteroidia	o__Flavobacteriales	f__Flavobacteriaceae	g__Salegentibacter	s__Salegentibacter mishustinae	0	0	0	0.652773	0	0	0.954763	0	0.659426	0.686076	0	0.743249	0	0.778962	0	0	0	0	0	0	0	0	0	0	0	0	0	0	0	0	0	0	0	0	0
Mariana_4000PA-1	Mariana_4000PA-1_32	98.28	0.1	3760783	d__Bacteria	p__Pseudomonadota	c__Alphaproteobacteria	o__Rhizobiales	f__Devosiaceae	g__Pelagibacterium	s__Pelagibacterium sp002723255	0	4.348	0	0	0	0	0	2.46262	4.60311	0	0	1.97334	0	0	0	0	0	0	0	0	0	0	0	0	2.03808	0	0	0	0	0	0	0	0	0	0
Mariana_4000PA-1	Mariana_4000PA-1_33	66.75	9.84	3170307	d__Bacteria	p__Pseudomonadota	c__Alphaproteobacteria	o__Sphingomonadales	f__Sphingomonadaceae	g__Qipengyuania	s__Qipengyuania pacifica	0	1.07181	0.643359	0	0	0	0	2.21324	0.466001	0.676288	0	0.68011	0	0	0	0	0	0	0	0.510495	0	0	0	0	0	0	0	0	0	0	0	0	0	0	0
Mariana_4000PA-1	Mariana_4000PA-1_34	94.83	1.52	2524322	d__Bacteria	p__Actinomycetota	c__Actinomycetes	o__Actinomycetales	f__Microbacteriaceae	g__Microcella	s__	0	0	0	0	0	0	0	0	0.876133	1.10181	0	0	0	0	0	0	0	0	0	0	1.01953	0	0	0.677166	0	0	0	0	0	0	0	0	0	0	0
Mariana_4000PA-1	Mariana_4000PA-1_35	86.46	4.15	3845241	d__Bacteria	p__Pseudomonadota	c__Gammaproteobacteria	o__Pseudomonadales	f__Oleiphilaceae	g__PZPK01	s__PZPK01 sp006212045	0	0	0	0	0	0	0	0	0.779293	0.736721	0	0	0	0.961631	0	0	0	0	0.663545	0	0	0	0	0.607584	0	0	0	0	0	0	0	0	0	0	0
Mariana_4000PA-1	Mariana_4000PA-1_37	86.03	6.77	2990602	d__Bacteria	p__Bacteroidota	c__Bacteroidia	o__Flavobacteriales	f__Flavobacteriaceae	g__Flagellimonas	s__Flagellimonas aquimarina	0	0.580736	0	0.460413	0	0	0.59885	0	0.671202	0.588405	0	0	0	0.530799	0	0	0	0	0	0	0	0	0	0	0	0	0	0	0	0	0	0	0	0	0
Mariana_4000PA-1	Mariana_4000PA-1_38	83.63	2.78	2409472	d__Bacteria	p__Pseudomonadota	c__Gammaproteobacteria	o__Pseudomonadales	f__Oleiphilaceae	g__Halospina	s__	0	5.86034	0	0	0	0	0	0	2.7443	2.48941	0	0	0	0	0	0	0	0	0	0	0	0	0	0	0	0	0	0	0	0	0	0	0	0	0
Mariana_4000PA-1	Mariana_4000PA-1_39	75.34	2.93	3980716	d__Bacteria	p__Pseudomonadota	c__Gammaproteobacteria	o__Pseudomonadales	f__Halomonadaceae	g__Franzmannia	s__	0	2.36172	0	0	0	1.82216	0	0	4.31631	2.23647	0	0	0	2.68029	0	0	3.44762	0	0	0	0	1.80884	2.21955	0	1.60854	2.73287	0	0	0	0	0	0	0	0	0
Mariana_4000PA-1	Mariana_4000PA-1_4	86.07	1.28	3071780	d__Bacteria	p__Pseudomonadota	c__Alphaproteobacteria	o__Rhizobiales	f__Devosiaceae	g__Pelagibacterium	s__	0	2.39781	0	0	0	0	0	0.897486	1.78647	0	0	1.59385	0	0	0	0	0	0	0	0	0	0	0	0	1.58567	0	0	0	0	0	0	0	0	0	0
Mariana_4000PA-1	Mariana_4000PA-1_40	96.67	0.99	3568247	d__Bacteria	p__Bacteroidota	c__Bacteroidia	o__Flavobacteriales	f__Schleiferiaceae	g__Croceimicrobium	s__	0	0	0	0	0	0	0	0	0.678929	0.64853	0	0	0	0	0	0	0	0	0	0	0	0	0	0	0	0	0	0	0	0	0	0	0	0	0
Mariana_4000PA-1	Mariana_4000PA-1_41	94.81	4.14	4429803	d__Bacteria	p__Pseudomonadota	c__Gammaproteobacteria	o__Pseudomonadales	f__Azotimanducaceae_A	g__JANQJA01	s__	0	0	0	0.85679	0	0	0.692508	0	0.900675	0	0	0	0	0	0.597956	0	1.00098	0	0.928646	1.02725	0	0	0	0.470254	0	0	0	0	0	0	0	0	0	0	0
Mariana_4000PA-1	Mariana_4000PA-1_42	63.43	2.65	2435151	d__Bacteria	p__Planctomycetota	c__Phycisphaerae	o__Phycisphaerales	f__UBA1924	g__UBA6054	s__	0.559405	0.453971	0	0	0	0	0	0	0	0	0	0	0	0	0	0	0	0	0	0	0	0	0	0	0	0	0	0	0	0	0	0	0	0	0
Mariana_4000PA-1	Mariana_4000PA-1_43	96.91	2.33	6964283	d__Bacteria	p__Bacteroidota	c__Bacteroidia	o__Chitinophagales	f__Saprospiraceae	g__JABDMH01	s__	1.13155	0	0	0	0	0	1.25315	0	0	0	0	2.20477	0	0	0	0	0	0.997677	0	0	0.977364	0	0	0.959772	0	1.05859	0.954616	0	0	0	0	0	0	0	0
Mariana_4000PA-1	Mariana_4000PA-1_44	87.46	3.56	3508908	d__Bacteria	p__Pseudomonadota	c__Alphaproteobacteria	o__Caulobacterales	f__Parvularculaceae	g__Hyphococcus	s__	1.09197	0.774076	0	0.655584	0	0	0	1.38247	0	0	0	0.86903	0	0.673846	0	0	0	0	0	0	0	0	0	0.181048	0	0	0	0	0	0	0	0	0	0	0
Mariana_4000PA-1	Mariana_4000PA-1_45	99.78	2.01	4040247	d__Bacteria	p__Pseudomonadota	c__Alphaproteobacteria	o__Kiloniellales	f__DSM-21159	g__	s__	0	3.92421	0	1.79181	0	0	0	1.10525	1.00912	0.847834	0	0	0	0	0	0	0	0	0	0	0	0	0	0	0	1.88637	0	0	0	0	0	0	0	0	0
Mariana_4000PA-1	Mariana_4000PA-1_46	68.9	1.33	6092028	d__Bacteria	p__Acidobacteriota	c__Terriglobia	o__Bryobacterales	f__UBA6623	g__RI-231	s__	0	0	1.07613	0	0.86903	0	0	0	0.861945	0	0	0	0	0	0	0	0	0	0	0	0	0	0	0	0	0	0	0	0.535703	0	0	0	0	0	0
Mariana_4000PA-1	Mariana_4000PA-1_47	88.19	2.44	3977458	d__Bacteria	p__Bacillota	c__Bacilli	o__Bacillales_D	f__Amphibacillaceae	g__Oceanobacillus	s__Oceanobacillus profundus	0	0.559161	0	0	0	0	0	0	0.338583	0.632021	0	0	0	0.38754	0	0	0.375916	0	0	0	0	0	0	0	0	0	0	0	0	0	0	0	0	0.126866	0
Mariana_4000PA-1	Mariana_4000PA-1_48	96.72	0.2	3977674	d__Archaea	p__Halobacteriota	c__Halobacteria	o__Halobacteriales	f__Natrialbaceae	g__Halostagnicola	s__	0	0	0	0	0	0	0	0	0	0	2.21666	0	0	0	0	0	0	0	0	0	0	0	0	0	0	1.756	0	0	0	0	0	0	0	0	0
Mariana_4000PA-1	Mariana_4000PA-1_49	54.83	1.72	4088887	d__Bacteria	p__Pseudomonadota	c__Gammaproteobacteria	o__Pseudomonadales	f__Oleiphilaceae	g__Marinobacter	s__	0	1.08629	0	0	0	0	0	0	2.09387	0	0	0	0	0	0	0	3.63413	0	0	0	0	0	0	1.04883	0	0	0	0	0	0	0	0	0	0	0
Mariana_4000PA-1	Mariana_4000PA-1_5	66.97	3.47	2458357	d__Bacteria	p__Pseudomonadota	c__Gammaproteobacteria	o__Pseudomonadales	f__Marinomonadaceae	g__Marinomonas	s__Marinomonas communis	0	0.610214	0.652792	0	0	0	0	0	0	0.298522	0	0.9226	0	0	0	0	0	0	0	0	0	0.463751	0	0	0.666045	0	0	0	0	0	0	0	0	0	0
Mariana_4000PA-1	Mariana_4000PA-1_50	93.09	1.87	3458876	d__Bacteria	p__Pseudomonadota	c__Alphaproteobacteria	o__Caulobacterales	f__Hyphomonadaceae	g__Henriciella	s__Henriciella pelagia	0.900238	0	0	0.848886	0	0	0	0.561389	0.773289	1.11943	0	0	0	0	0	0	0	0	0	0	0	0	0	0	0	0	0	0	0	0	0	0	0	0	0
Mariana_4000PA-1	Mariana_4000PA-1_51	86.44	4.59	3251402	d__Bacteria	p__Actinomycetota	c__Actinomycetes	o__Actinomycetales	f__Micrococcaceae	g__Citricoccus	s__Citricoccus muralis	0	0	1.01387	0	0	0	0	0.976561	0.441879	0.575273	2.74647	0	0.938157	1.21864	0	0	0	0	0	0	0	0	0	0	0	0	0	0	0	0	0	0	0	0	0
Mariana_4000PA-1	Mariana_4000PA-1_52	67.04	6.29	3483505	d__Bacteria	p__Pseudomonadota	c__Gammaproteobacteria	o__Pseudomonadales	f__Halomonadaceae	g__Franzmannia	s__	0	1.50815	0	0	0	2.58253	0	0.755678	0.603822	0	0	0.529896	0	0.684833	0	0	0	0	0	0	0	0	0	1.01137	0.735872	0	0	0	0	0	0	0	0	0	0
Mariana_4000PA-1	Mariana_4000PA-1_53	86.05	2.84	3318116	d__Bacteria	p__Planctomycetota	c__Phycisphaerae	o__Phycisphaerales	f__UBA1924	g__UBA1926	s__	0	0	0	0	0	0	0	0	0	0	0	0	0	0	0	0	0	0	0	0	0	0	0	0	0	0	0	0	0	0	0	0	0	0	0
Mariana_4000PA-1	Mariana_4000PA-1_54	100	6.27	5886030	d__Bacteria	p__Actinomycetota	c__Actinomycetes	o__Mycobacteriales	f__Mycobacteriaceae	g__Mycobacterium	s__	0	3.34722	0	0	0	2.55109	0	0	5.79049	2.94299	0	0	4.00522	0	0	0	0	0	0	0	0	0	0	0	0	0	0	0	0	0	0	0	0	0	0
Mariana_4000PA-1	Mariana_4000PA-1_55	100	0.22	4103779	d__Bacteria	p__Bacillota	c__Bacilli	o__Bacillales_D	f__Amphibacillaceae	g__Oceanobacillus	s__Oceanobacillus kimchii	0	6.7604	16.0494	7.56266	0	0	0	0	15.3817	6.25701	0	0	0	0	0	0	6.5455	0	0	0	0	0	0	0	0	0	0	0	0	0	0	0	0	0	0
Mariana_4000PA-1	Mariana_4000PA-1_56	75.44	4.99	4028118	d__Bacteria	p__Pseudomonadota	c__Gammaproteobacteria	o__Ga0077536	f__Ga0077536	g__	s__	0	0.732792	0	0.535703	0	0	0.554988	0	0.486851	0	0	0	0	0	0	0	0	0	0	0	0	0	0.357135	0	0	0.829138	0	0	0	0	0	0	0	0	0
Mariana_4000PA-1	Mariana_4000PA-1_57	50.94	4.31	1272510	d__Bacteria	p__Desulfobacterota_D	c__UBA1144	o__UBA2774	f__UBA2774	g__CR02bin9	s__	0.0762307	0	0	0	0	0	0	0	0.124147	0	0	0	0	0	0	0	0	0	0	0	0	0	0	0	0	0	0	0	0	0	0	0	0	0	0
Mariana_4000PA-1	Mariana_4000PA-1_58	61.38	3.45	2529855	d__Bacteria	p__Pseudomonadota	c__Gammaproteobacteria	o__Pseudomonadales	f__Nitrincolaceae	g__Neptuniibacter	s__	0	0.499181	0	0.886531	0	0	0	0	0.666256	0	0	0	0	1.12993	0	0	0	0	0	0	0	0	0	0	0.285865	0	0	0	0	0	0	0	0	0	0
Mariana_4000PA-1	Mariana_4000PA-1_59	79.72	1.72	5710292	d__Bacteria	p__Acidobacteriota	c__Terriglobia	o__Terriglobales	f__Acidobacteriaceae	g__Acidicapsa	s__	0	0	0	0	0	0.690351	0	0	0.53015	0.673192	0	0	0	0	0	0	0	0	0	0	0	0	0	0	0	0	0	0	0.520117	0	0	0	0	0	0
Mariana_4000PA-1	Mariana_4000PA-1_6	73.2	1.98	3760653	d__Bacteria	p__Chloroflexota	c__Ktedonobacteria	o__Ktedonobacterales	f__JACDGC01	g__DAIDHM01	s__	0	0	0	0	0	0	0	0	0	0.451053	0	0	0	0	0	0	0	0	0	0	0	0	0	0	0	0.524414	0	0	0	0	0	0	0	0	0
Mariana_4000PA-1	Mariana_4000PA-1_60	95.45	1.88	9657811	d__Bacteria	p__Bacteroidota	c__Bacteroidia	o__Chitinophagales	f__Saprospiraceae	g__Flavilitoribacter	s__	0	0.963262	0	1.02788	0	0	1.11655	0	0	1.2819	0	0.923772	0	1.09229	0	0	0	0	0.943643	0	0	0	0	1.37596	0	1.18061	0	0	0	0	0	0	0	0	0
Mariana_4000PA-1	Mariana_4000PA-1_61	56.03	9.73	1989607	d__Bacteria	p__Pseudomonadota	c__Gammaproteobacteria	o__Pseudomonadales	f__DSM-6294	g__Oleibacter	s__	0	0	0	0	0	0	0	0	0	0	0	0	0	0	0	0	0	0	5.1521	0	0	0	0	0	0	0	0	0	0	0	0	0	0	0	0
Mariana_4000PA-1	Mariana_4000PA-1_62	97.03	4.63	9540677	d__Bacteria	p__Bacteroidota	c__Bacteroidia	o__Chitinophagales	f__Saprospiraceae	g__Flavilitoribacter	s__	0	2.72226	0	3.70746	0	0	3.74955	3.21372	0	3.47612	0	8.64131	0	2.62645	0	0	0	0	2.62019	0	0	0	0	0	0	3.41058	0	0	0	0	0	0	0	0	0
Mariana_4000PA-1	Mariana_4000PA-1_63	61.21	1.72	2219655	d__Bacteria	p__Planctomycetota	c__Phycisphaerae	o__Phycisphaerales	f__UBA1924	g__	s__	0.531587	1.11814	0	0	0	0	0	0	0	0	0	0	0	0	0	0	0	0	0	0	0	0	0	0	0	0	0	0	0	0	0	0	0	0	0
Mariana_4000PA-1	Mariana_4000PA-1_64	65.43	0	1032944	d__Bacteria	p__Patescibacteria	c__Saccharimonadia	o__Saccharimonadales	f__SZUA-47	g__JAUIBQ01	s__	0	0	0	0	0	0	0	0	0	1.47496	0	0	0	0	0	0	0	0	0	0	0	0	0	0	0	0	0	0	0	0	0	0	0	0	0
Mariana_4000PA-1	Mariana_4000PA-1_65	97.71	1.43	3540425	d__Bacteria	p__Pseudomonadota	c__Gammaproteobacteria	o__Nevskiales	f__OUC007	g__Abyssibacter	s__Abyssibacter sp023146115	0	0	0	2.03265	0	0	0	5.13638	2.25081	3.43282	0	0	0	1.81474	0	0	0	0	2.32916	2.73789	0	0	0	0	0	0	0	0	0	0	0	0	0	0	0
Mariana_4000PA-1	Mariana_4000PA-1_66	93.63	4.61	4951290	d__Bacteria	p__Pseudomonadota	c__Gammaproteobacteria	o__Pseudomonadales	f__Ketobacteraceae	g__Ketobacter	s__	0	0	0	0	0	0	0	0	1.24483	1.42261	0	0	1.2078	1.23642	0	0	0	0	0	0	0	0	0	0	0	0	0	0	0	0	0	0	0	0	0
Mariana_4000PA-1	Mariana_4000PA-1_67	65.52	3.45	2246195	d__Bacteria	p__Pseudomonadota	c__Gammaproteobacteria	o__Pseudomonadales	f__Porticoccaceae	g__Porticoccus	s__Porticoccus hydrocarbonoclasticus	0	0	0	0.683677	0	0	0	0	0.619035	0.776509	0	0	0	0	0.346074	0	0	0	0	0	0	0	0	0	0	0	0	0	0	0	0	0	0	0	0
Mariana_4000PA-1	Mariana_4000PA-1_68	72.13	8.65	2923292	d__Bacteria	p__Pseudomonadota	c__Gammaproteobacteria	o__Pseudomonadales	f__Oleiphilaceae	g__Marinobacter	s__Marinobacter salarius	0	4.47661	0	0	0	0	0	0	1.87066	1.68298	0	0	0	0	0	0	0	0	0	0	0	0	0	0.973912	0	0	0	0	0	0	0	0	0	0	0
Mariana_4000PA-1	Mariana_4000PA-1_69	97.85	1.08	4097242	d__Bacteria	p__Planctomycetota	c__UBA1135	o__UBA1135	f__GCA-002686595	g__	s__	0	0	0	0	0	0	0	0	2.25904	0	0	0	0	0	0	0	0	0	0	1.23559	0	0	0	0	0	0	0	0	0	0	0	0	0	0	0
Mariana_4000PA-1	Mariana_4000PA-1_7	83.93	0.98	7706505	d__Bacteria	p__Planctomycetota	c__Planctomycetia	o__Pirellulales	f__Pirellulaceae	g__JAGQPF01	s__	0	0.421161	0.589173	0	0	0	0.299122	0	0	0	0	0	0	0.622413	0	0	0	0	0	0	0.449906	0	0	0	0	0.519932	0	0	0	0	0	0	0	0	0
Mariana_4000PA-1	Mariana_4000PA-1_70	89.18	1.95	2379594	d__Bacteria	p__Pseudomonadota	c__Alphaproteobacteria	o__Caulobacterales	f__Maricaulaceae	g__Glycocaulis	s__Glycocaulis albus	2.08793	0	0	2.53086	0	0	0	2.65727	1.59959	0	0	0	0	0	0	0	0	0	0	0	0	0	0	0	0	2.62963	0	0	0	0	0	0	0	0	0
Mariana_4000PA-1	Mariana_4000PA-1_71	95.43	0.88	2858773	d__Bacteria	p__Pseudomonadota	c__Alphaproteobacteria	o__SMXP01	f__SMXP01	g__	s__	0	0	0	0.766791	0	0	0	0.884708	0.657644	0	0	0	0	0.692005	0	0	0	0	0	0	0	0	0	0	0	0	0	0	0	0	0	0	0	0	0
Mariana_4000PA-1	Mariana_4000PA-1_72	97.73	1.14	3651097	d__Bacteria	p__Planctomycetota	c__Phycisphaerae	o__Phycisphaerales	f__UBA1924	g__	s__	2.6881	0	0	0	0	0	0	0	0	0	0	3.20794	0	0	0	0	0	0	0	0	0	0	0	0	0	0	0	0	0	0	0	0	0	0	0
Mariana_4000PA-1	Mariana_4000PA-1_73	54.83	7.54	2924284	d__Bacteria	p__Pseudomonadota	c__Alphaproteobacteria	o__UBA8366	f__GCA-2696645	g__Hwanghaeella	s__	0	0.706653	0.477154	0.208329	0	0	0.25864	0	0.478901	0	0	0	0	0	0	0	0	0.736207	0	0.384423	0	0	0	0	0.478993	0.146466	0	0	0	0	0	0	0	0	0
Mariana_4000PA-1	Mariana_4000PA-1_74	59.24	2.31	2892029	d__Bacteria	p__Pseudomonadota	c__Gammaproteobacteria	o__Ga0077536	f__Ga0077536	g__	s__	0	0.434515	0	0.257596	0	0	0	0	0.379904	0	0	0	0	0	0	0	0	0	0	0	0	0	0	0	0	0.534731	0	0	0	0	0	0	0	0	0
Mariana_4000PA-1	Mariana_4000PA-1_75	94.71	2.47	3204339	d__Bacteria	p__Actinomycetota	c__Actinomycetes	o__Actinomycetales	f__Micrococcaceae	g__Citricoccus	s__	0	2.97131	2.55778	0	0	0	0	2.12546	1.79729	1.74342	0	0	2.27815	0	0	0	0	0	0	0	0	0	0	0	0	0	0	0	0	0	0	0	0	0	0
Mariana_4000PA-1	Mariana_4000PA-1_76	98.82	0.6	3400929	d__Bacteria	p__Pseudomonadota	c__Gammaproteobacteria	o__Nevskiales	f__Algiphilaceae	g__Algiphilus	s__Algiphilus sp022763315	0	0	0	0	0	0	0	0	4.33392	3.3292	0	0	0	4.25824	0	0	0	0	4.29462	0	0	0	0	0	0	0	0	0	0	0	0	0	0	0	0
Mariana_4000PA-1	Mariana_4000PA-1_77	62.66	2.31	1676958	d__Bacteria	p__Campylobacterota	c__Campylobacteria	o__Campylobacterales	f__Arcobacteraceae	g__Arcobacter_B	s__	0	0.554922	0	0	0	0	0	0	0.127798	0.113599	0	0	0	0	0	0	0	0	0	0	0	0	0	0	0	0	0	0	0	0	0	0	0	0	0
Mariana_4000PA-1	Mariana_4000PA-1_79	50.49	5.17	2288890	d__Bacteria	p__Pseudomonadota	c__Gammaproteobacteria	o__Enterobacterales	f__Alteromonadaceae	g__Pseudoalteromonas	s__Pseudoalteromonas sp002684115	0	0	0	0.280332	0	0	0	0	0.509766	0.250682	0	0.508475	0	0	0	0	0	0	0	0	0	0	0	0.304923	0	0	0	0	0	0	0	0	0	0	0
Mariana_4000PA-1	Mariana_4000PA-1_8	82.98	6.67	3625552	d__Bacteria	p__Pseudomonadota	c__Gammaproteobacteria	o__Enterobacterales	f__Alteromonadaceae	g__Alteromonas	s__Alteromonas antoniana	0.647383	0	0	0.751756	0	0	0.717783	0	0.937189	0	0	0.66564	0	0	0	0	0	0	0	0	0	0	0	0	0	0	0	0	0	0	0	0	0	0	0
Mariana_4000PA-1	Mariana_4000PA-1_9	97.72	3.13	5189587	d__Bacteria	p__Pseudomonadota	c__Gammaproteobacteria	o__Pseudomonadales	f__Ketobacteraceae	g__Ketobacter	s__Ketobacter sp002471665	0	3.5175	0	0	0	0	0	0	2.86899	3.20087	0	0	0	3.53264	0	0	0	0	0	0	0	0	0	0	0	0	0	0	0	0	0	0	0	0	0
Mariana_4000PA-2	Mariana_4000PA-2_1	75.99	5.17	3583750	d__Bacteria	p__Pseudomonadota	c__Gammaproteobacteria	o__Pseudomonadales	f__DSM-6294	g__Oleibacter	s__Oleibacter sp006212115	0	0	0	0	0	0	0	0	1.88431	2.02913	0	0	0	0	0	0	0	0	2.51071	0	0	0	0	0	0	0	0	0	0	0	0	0	0	0	0
Mariana_4000PA-2	Mariana_4000PA-2_10	99.35	1.49	4061634	d__Bacteria	p__Pseudomonadota	c__Alphaproteobacteria	o__Caulobacterales	f__Hyphomonadaceae	g__Henriciella	s__	2.47813	0	0	1.80068	0	0	0	2.26676	2.34967	2.94571	0	2.06077	0	0	0	0	0	0	2.31332	0	0	0	0	0	0	0	0	0	0	0	0	0	0	0	0
Mariana_4000PA-2	Mariana_4000PA-2_11	67.71	3.45	3990574	d__Bacteria	p__Pseudomonadota	c__Gammaproteobacteria	o__Enterobacterales	f__Alteromonadaceae	g__Alteromonas	s__Alteromonas mediterranea	0	0	0	4.60817	0	0	5.43018	0	25.447	0	0	0	0	0	0	0	0	0	0	0	0	0	0	5.38408	0	0	0	0	0	0	0	0	0	0	0
Mariana_4000PA-2	Mariana_4000PA-2_12	61.38	0	2941472	d__Bacteria	p__Bacteroidota	c__Bacteroidia	o__Flavobacteriales	f__Flavobacteriaceae	g__Mesoflavibacter	s__Mesoflavibacter profundi	0	0	0	0	0	0	0	0	0	3.18168	0	0	0	1.11019	0	0	0	0	0	0	0	0	0	0	0	0	0	0	0	0	0	0	0	0	0
Mariana_4000PA-2	Mariana_4000PA-2_13	99.14	0.05	3565594	d__Bacteria	p__Pseudomonadota	c__Gammaproteobacteria	o__Pseudomonadales	f__Spongiibacteraceae	g__Spongiibacter	s__Spongiibacter tropicus	0	0	0	0	0	0	0	0	1.36358	2.09521	0	0	0	0	2.98264	0	0	0	1.88008	0	0	0	0	0	0	0	0	0	0	0	0	0	0	0	0
Mariana_4000PA-2	Mariana_4000PA-2_14	97.06	1.79	8396140	d__Bacteria	p__Myxococcota	c__UBA796	o__UBA796	f__UBA2385	g__CAJWOS01	s__	0	0	0	0	0	0	0	0	5.98933	4.15477	0	0	0	0	0	0	0	0	0	4.91071	0	0	0	0	0	0	0	0	0	0	0	0	0	0	0
Mariana_4000PA-2	Mariana_4000PA-2_15	97.16	2.13	1008944	d__Bacteria	p__Pseudomonadota	c__Alphaproteobacteria	o__Rickettsiales	f__Rickettsiaceae	g__GCA-2402195	s__	0	0	0	0	0	0	0	0	0	0	0	0	0	0	0	0	0	0	0	0	0	0	0	0	0	0	0	0	0	0	0	0	0	0	0
Mariana_4000PA-2	Mariana_4000PA-2_16	79.86	2.5	2815535	d__Bacteria	p__Bacteroidota	c__Bacteroidia	o__Flavobacteriales	f__Flavobacteriaceae	g__Winogradskyella	s__Winogradskyella sp029624125	0	0	0	0	0	0	0	0	1.01961	0.944015	0	0	0	0	0	0	0	0	0	0	0	0	0	0	0	0	0	0	0	0	0	0	0	0	0
Mariana_4000PA-2	Mariana_4000PA-2_17	65.3	2.74	2589472	d__Bacteria	p__Pseudomonadota	c__Alphaproteobacteria	o__Rhodobacterales	f__Rhodobacteraceae	g__Pseudooceanicola	s__Pseudooceanicola nitratireducens	0	0	0	4.42605	0	0	0	0	0	2.43197	0	0	0	0	0	0	2.42184	0	0	1.89789	0	2.37144	0	0	0	2.33369	0	0	0	0	0	0	0	0	0
Mariana_4000PA-2	Mariana_4000PA-2_18	76.66	4.11	2718438	d__Bacteria	p__Bacteroidota	c__Bacteroidia	o__Flavobacteriales	f__Flavobacteriaceae	g__Leeuwenhoekiella	s__Leeuwenhoekiella nanhaiensis	0	0	0	0	0	0	0	0.62314	0.678834	0.373853	0	0	0	0.878061	0	0	0	0	0	0	0	0	0	0	0	0	0	0	0	0	0	0	0	0	0
Mariana_4000PA-2	Mariana_4000PA-2_19	99.84	0.43	3186576	d__Bacteria	p__Pseudomonadota	c__Alphaproteobacteria	o__Caulobacterales	f__Maricaulaceae	g__Oceanicaulis	s__Oceanicaulis sp000152745	0	0	0	0	0	0	0	1.79669	2.07284	0	0	0	0	0	0	0	0	0	0	0	0	0	0	0	0	1.48132	0	0	0	0	0	0	0	0	0
Mariana_4000PA-2	Mariana_4000PA-2_2	94.79	1.88	2817968	d__Bacteria	p__Pseudomonadota	c__Alphaproteobacteria	o__Micavibrionales	f__Micavibrionaceae	g__UBA1672	s__	0	0	0	0	0	0	0	5.51751	5.46694	3.52791	0	0	0	0	0	0	0	0	0	0	0	0	0	0	0	0	0	0	0	0	0	0	0	0	0
Mariana_4000PA-2	Mariana_4000PA-2_20	79.2	3.64	3389576	d__Bacteria	p__Pseudomonadota	c__Alphaproteobacteria	o__Rhodobacterales	f__Rhodobacteraceae	g__Salipiger	s__Salipiger profundus	0	1.91802	0	1.70447	0	0	0	0	1.02113	1.55981	0	0	0	0	0	0	0	0	0	1.14867	0	0	0	0	0	1.33364	0	0	0	0	0	0	0	0	0
Mariana_4000PA-2	Mariana_4000PA-2_21	97.87	1.85	4413884	d__Bacteria	p__Pseudomonadota	c__Gammaproteobacteria	o__Enterobacterales	f__Alteromonadaceae	g__Alteromonas	s__Alteromonas australica	16.8187	0	0	14.0761	0	0	15.0007	0	19.445	0	0	0	0	0	0	0	0	0	0	0	0	0	0	17.2366	0	0	0	0	0	0	0	0	0	0	0
Mariana_4000PA-2	Mariana_4000PA-2_22	85.45	1.46	3050735	d__Bacteria	p__Pseudomonadota	c__Alphaproteobacteria	o__Rhodobacterales	f__Rhodobacteraceae	g__SAT37	s__SAT37 sp002706605	0	2.88553	0	2.42308	0	0	0	0	2.71417	2.88481	0	0	0	0	0	0	0	0	0	0	0	0	0	0	0	2.87141	0	0	0	0	0	0	0	0	0
Mariana_4000PA-2	Mariana_4000PA-2_23	95.7	0	1466331	d__Bacteria	p__Pseudomonadota	c__Alphaproteobacteria	o__Caedimonadales	f__	g__	s__	0	0	0	3.75827	0	0	0	0	0	0	0	0	0	0	0	0	0	0	0	0	0	0	0	0	0	0	0	0	0	0	0	0	0	0	0
Mariana_4000PA-2	Mariana_4000PA-2_24	89.46	0.7	3617488	d__Bacteria	p__Pseudomonadota	c__Alphaproteobacteria	o__Rhodobacterales	f__Rhodobacteraceae	g__Pseudooceanicola	s__Pseudooceanicola nanhaiensis	0	1.95262	0	1.43618	0	0	0	0	1.61958	1.34177	0	0	0	0	0	0	0	0	0	2.0625	0	0	0	0	0	1.9052	0	0	0	0	0	0	0	0	0
Mariana_4000PA-2	Mariana_4000PA-2_25	78.09	1.24	2578854	d__Bacteria	p__Pseudomonadota	c__Alphaproteobacteria	o__Caulobacterales	f__Hyphomonadaceae	g__Hyphomonas	s__Hyphomonas sp017792385	0	0	0	1.4175	0	0	0	1.35129	0	1.57756	0	0	0	0	0	0	0	0	1.65855	0	0	0	0	0	0	0	0	0	0	0	0	0	0	0	0
Mariana_4000PA-2	Mariana_4000PA-2_26	50.31	3.45	1462821	d__Bacteria	p__Pseudomonadota	c__Alphaproteobacteria	o__Rhodobacterales	f__Rhodobacteraceae	g__Sulfitobacter	s__Sulfitobacter faviae	0	0.897246	0	1.14027	0	0	0.48411	0	0.955275	1.04373	0	0	0	0	0	0	0.675962	0	0	0.614876	0	0	0	0	0	0.0857596	0	0	0	0	0	0	0	0	0
Mariana_4000PA-2	Mariana_4000PA-2_27	88.24	1.46	4263235	d__Bacteria	p__Pseudomonadota	c__Alphaproteobacteria	o__Rhodobacterales	f__Rhodobacteraceae	g__Epibacterium	s__Epibacterium mobile	0	13.5042	4.37455	4.81449	0	0	6.17678	0	4.75544	3.75405	0	3.45751	0	0	0	0	4.62663	0	3.88872	3.41522	3.39603	0	0	0	5.29002	4.98073	0	0	0	0	0	0	0	0	0
Mariana_4000PA-2	Mariana_4000PA-2_28	78.87	3.43	3246066	d__Bacteria	p__Pseudomonadota	c__Alphaproteobacteria	o__Rhodobacterales	f__Rhodobacteraceae	g__Epibacterium	s__Epibacterium sp000014065	0	0.852236	0.778882	0.823531	0	0	1.83504	0	0.709376	1.2289	0.700728	0	0	0	0	0	0	0	0.855165	0.656017	0.632721	0	0	0	0.832385	1.19755	0	0	0	0	0	0	0	0	0
Mariana_4000PA-2	Mariana_4000PA-2_29	89.73	2.2	4365868	d__Bacteria	p__Pseudomonadota	c__Gammaproteobacteria	o__Enterobacterales	f__Alteromonadaceae	g__Alteromonas	s__Alteromonas sp002729795	0.932066	0	0	1.04382	0	0	0	0	0.749079	0	0	0	0	0	0	0	0.550323	0	0	0	0	0	0	0.553336	0	0.684527	0	0	0	0	0	0	0	0	0
Mariana_4000PA-2	Mariana_4000PA-2_3	93.45	3.57	3588250	d__Bacteria	p__Bdellovibrionota	c__Bacteriovoracia	o__Bacteriovoracales	f__Bacteriovoracaceae	g__UBA845	s__UBA845 sp002718735	0	0	0	0	0	0	0	0	1.20638	0	0	0	0	0	0	0	0	0	0	0	0	0	0	0	0	0	0	0	0	0	0	0	0	0	0
Mariana_4000PA-2	Mariana_4000PA-2_30	94.47	2.18	3396609	d__Bacteria	p__Actinomycetota	c__Actinomycetes	o__Propionibacteriales	f__Nocardioidaceae	g__Aeromicrobium	s__Aeromicrobium sp005788575	0	0	1.90923	0	0	0	0	0	1.51509	1.16588	0	0	0	0	2.06472	0	0	0	0	0	0	0	0	0	0	0	0	0	0	0	0	0	0	0	0
Mariana_4000PA-2	Mariana_4000PA-2_31	69.98	2.06	1331742	d__Bacteria	p__Pseudomonadota	c__Alphaproteobacteria	o__UBA1280	f__JAPKEQ01	g__JAPKEQ01	s__	0	0	0	0	0	0	0	0	0	0	0	0	0	0	0	0	0	0	0	0	0	0	0	0	0	0	0	0	0	0	0.539545	0	0	0	0
Mariana_4000PA-2	Mariana_4000PA-2_32	86.26	1.39	2939364	d__Bacteria	p__Pseudomonadota	c__Gammaproteobacteria	o__Pseudomonadales	f__Alcanivoracaceae	g__Alcanivorax	s__Alcanivorax sp900107995	0	0	8.02042	9.82463	0	0	0	0	9.47571	15.0295	0	0	0	0	0	0	0	0	10.9728	0	0	0	0	0	0	0	0	0	0	0	0	0	0	0	0
Mariana_4000PA-2	Mariana_4000PA-2_33	58.4	1.97	2342325	d__Bacteria	p__Pseudomonadota	c__Gammaproteobacteria	o__Enterobacterales	f__Alteromonadaceae	g__Alteromonas	s__Alteromonas macleodii	0	0	0	0	0	0	0	0	0	0	0	0	0	0	0	0	0	0	0	0	0	0	0	23.9756	0	0	0	0	0	0	0	0	0	0	0
Mariana_4000PA-2	Mariana_4000PA-2_34	95.95	0.68	1833706	d__Bacteria	p__Chlamydiota	c__Chlamydiia	o__Chlamydiales	f__JAJFMA01	g__JAJFMA01	s__	0	0	0	0	0	0	0	0	0	5.38352	0	0	0	0	0	0	0	0	0	0	0	0	0	0	0	0	3.95606	0	0	0	0	0	0	0	0
Mariana_4000PA-2	Mariana_4000PA-2_35	98.75	1.53	5759367	d__Bacteria	p__Actinomycetota	c__Actinomycetes	o__Mycobacteriales	f__Mycobacteriaceae	g__Mycobacterium	s__Mycobacterium hippocampi	0	0	0	0	0	1.71662	0	0	2.44187	2.86122	0	0	1.86791	0	0	0	0	0	0	0	0	0	0	0	0	0	0	0	0	0	0	0	0	0	0
Mariana_4000PA-2	Mariana_4000PA-2_36	77.39	4.12	2314272	d__Bacteria	p__Pseudomonadota	c__Alphaproteobacteria	o__Sphingomonadales	f__Sphingomonadaceae	g__Qipengyuania	s__Qipengyuania flava	0	0	0	0	0	0	1.31726	7.33542	0	11.4988	0	0	0	0	0	0	0	0	0	14.4099	0	0	0	0	0	0	0	0	0	0	0	0	0	0	0
Mariana_4000PA-2	Mariana_4000PA-2_37	99.81	1.66	3719723	d__Bacteria	p__Pseudomonadota	c__Gammaproteobacteria	o__Pseudomonadales	f__Nitrincolaceae	g__Neptunomonas	s__Neptunomonas marina	0	3.27166	0	3.29769	0	1.54622	0	0	1.21545	0	0	0	0	1.6896	0	0	1.27503	0	0	0	0	0	0	2.41894	0	0	0	0	0	0	0	0	0	0	0
Mariana_4000PA-2	Mariana_4000PA-2_38	92.74	3.23	5799458	d__Bacteria	p__Myxococcota	c__Bradymonadia	o__Bradymonadales	f__Bradymonadaceae	g__Microvenator	s__Microvenator marinus	0	0	0	0	0	0	0	0	0	1.84445	0	0	0	1.95699	1.27113	0	1.69403	0	0	0	0	0	0	0	0	0	0	0	0	0	0	0	0	0	0
Mariana_4000PA-2	Mariana_4000PA-2_39	69.09	1.1	2299181	d__Bacteria	p__Pseudomonadota	c__Alphaproteobacteria	o__Sphingomonadales	f__Sphingomonadaceae	g__Alteriqipengyuania	s__Alteriqipengyuania bathyomarina	0	0	0	0	0	0	0	3.30564	0	3.41323	0	3.0105	0	0	0	0	0	0	0	3.24129	0	0	0	0	0	3.03017	0	0	0	0	0	0	0	0	0
Mariana_4000PA-2	Mariana_4000PA-2_4	92.48	3.29	3313514	d__Bacteria	p__Pseudomonadota	c__Alphaproteobacteria	o__Sphingomonadales	f__Sphingomonadaceae	g__Qipengyuania	s__Qipengyuania pacifica	0	0	0	0	0	0	1.18634	1.13631	1.18572	1.02578	0	1.75882	0	0	0	0	0	0	0	2.07126	0	0	0	0	0	0	0	0	0	0	0	0	0	0	0
Mariana_4000PA-2	Mariana_4000PA-2_40	88.85	4.24	3816509	d__Bacteria	p__Pseudomonadota	c__Alphaproteobacteria	o__Rhodobacterales	f__Rhodobacteraceae	g__Phaeobacter	s__Phaeobacter italicus	0	5.30026	0	3.61087	0	0	0	0	5.83384	3.03017	2.65464	0	0	0	0	0	2.8713	0	0	3.03423	0	0	0	0	0	2.88501	0	0	0	0	0	0	0	0	0
Mariana_4000PA-2	Mariana_4000PA-2_41	82.77	2.28	4990925	d__Bacteria	p__Pseudomonadota	c__Alphaproteobacteria	o__Rhizobiales	f__Stappiaceae	g__Roseibium	s__Roseibium aggregatum_A	0	0.741075	0	1.16788	0	0	0.988697	0	1.15719	0.703229	0.61147	0	0	0	0	0	0	0	1.11289	1.41551	0	0	0	0	0.762916	0.806851	0	0	0	0	0	0	0	0	0
Mariana_4000PA-2	Mariana_4000PA-2_42	77.84	5.39	2406041	d__Bacteria	p__Pseudomonadota	c__Gammaproteobacteria	o__Pseudomonadales	f__Moraxellaceae	g__Acinetobacter	s__Acinetobacter venetianus	0	0.988815	0.664388	0	0	0.511854	0	0	0.88757	0.399814	0	0	0	0.366764	0	0	0	0	0.807032	0	0	0	0	0	0	0	0	0	0	0	0	0	0	0	0
Mariana_4000PA-2	Mariana_4000PA-2_43	53.1	9.64	2874182	d__Bacteria	p__Pseudomonadota	c__Alphaproteobacteria	o__Rhodobacterales	f__Rhodobacteraceae	g__Thalassobius	s__	0	2.51185	0	0	0	0	0	0	0	0	0	0	0	0	0	0	2.83205	0	0	0	0	0	0	0	0	0	0	0	0	0	0	0	0	0	0
Mariana_4000PA-2	Mariana_4000PA-2_5	95.66	2.07	3091577	d__Bacteria	p__Actinomycetota	c__Actinomycetes	o__Propionibacteriales	f__Nocardioidaceae	g__Aeromicrobium	s__Aeromicrobium sp023146395	0	0.797606	0	0	0	0	0	0	1.06329	0.882892	0	1.16091	0	0	0.975976	0	0	0	0	0	0	0	0.849927	0	0	0.949756	0	0	0	0	0	0	0	0	0
Mariana_4000PA-2	Mariana_4000PA-2_6	67.24	3.45	2421406	d__Bacteria	p__Pseudomonadota	c__Gammaproteobacteria	o__Pseudomonadales	f__DSM-6294	g__Oleibacter	s__Oleibacter sp002331105	0	0	0	0	0	0	0	0	0	8.6145	0	0	0	0	0	0	0	0	7.38064	0	0	0	0	0	0	0	0	0	0	0	0	0	0	0	0
Mariana_4000PA-2	Mariana_4000PA-2_7	55.58	5.46	2100485	d__Bacteria	p__Pseudomonadota	c__Alphaproteobacteria	o__Rhodobacterales	f__Rhodobacteraceae	g__Thalassococcus	s__Thalassococcus halodurans	0	0	0	8.00906	0	0	0	0	0	19.1119	0	0	0	0	0	0	0	0	0	0	0	0	0	0	0	6.12385	0	0	0	0	0	0	0	0	0
Mariana_4000PA-2	Mariana_4000PA-2_8	64.7	1.19	1833970	d__Bacteria	p__Pseudomonadota	c__Alphaproteobacteria	o__Caulobacterales	f__Maricaulaceae	g__Glycocaulis	s__Glycocaulis albus	0.540346	0	0	0.606035	0	0	0	0.608421	0	0	0	0	0	0	0	0	0	0	0	0	0	0	0	0	0	0.746628	0	0	0	0	0	0	0	0	0
Mariana_4000PA-2	Mariana_4000PA-2_9	55.43	1.41	864882	d__Bacteria	p__Bacillota	c__Bacilli	o__Lactobacillales	f__Streptococcaceae	g__Streptococcus	s__	0	0	0	0	0	0	0	0	0.817125	1.06342	0	0	0	0	0	0	0.923073	0	0	0	0	0	0	0	0	0	0	0	0	0	0	0	0	0	0
Mariana_5-1	Mariana_5-1_1	96.3	9.23	4518426	d__Bacteria	p__Pseudomonadota	c__Gammaproteobacteria	o__Enterobacterales	f__Alteromonadaceae	g__Rheinheimera	s__Rheinheimera aquimaris	0	0	0	0.84145	0	0.842212	0	0.966494	0.394515	1.64111	0	0	0	0	0	0	0	0.718708	0	0	0	0.452275	0	1.12306	0	0	0	0	0	0	0	0	0	0	0
Mariana_5-1	Mariana_5-1_10	59.12	2.83	1717078	d__Bacteria	p__Pseudomonadota	c__Alphaproteobacteria	o__Sphingomonadales	f__Sphingomonadaceae	g__Qipengyuania	s__	0	0	0	0	0	0	0	0	1.96079	0	0	2.27107	0	0	0	0	0	0	0	4.51125	0	0	0	0	0	0	0	0	0	0	0	0	0	0	0
Mariana_5-1	Mariana_5-1_12	86.15	3.64	2792080	d__Bacteria	p__Pseudomonadota	c__Alphaproteobacteria	o__Sphingomonadales	f__Sphingomonadaceae	g__Croceicoccus	s__Croceicoccus pelagius	0	0	0	0	0	0	0	0	2.5778	3.32712	0	3.31875	0	0	0	0	0	0	0	3.24027	0	0	0	0	0	0	0	0	0	0	0	0	0	0	0
Mariana_5-1	Mariana_5-1_13	68.01	2.21	1283608	d__Bacteria	p__Actinomycetota	c__Acidimicrobiia	o__UBA5794	f__ZC4RG35	g__SZUA-217	s__SZUA-217 sp004356805	0	0	0.847032	0	0	0	0.677756	0.76177	0	0.699381	0	0.791698	0	0	0	0	0	0	0	1.18967	0	0	0	0	0	0	0	0	0	0	0	0	0	0	0
Mariana_5-1	Mariana_5-1_14	55.7	2.91	950877	d__Archaea	p__Thermoproteota	c__Nitrososphaeria	o__Nitrososphaerales	f__Nitrosopumilaceae	g__DRGT01	s__DRGT01 sp022564515	0	0	0	0	0	0	0	0	0	1.43559	0	0	0	0	0	0	0	0	0	0	0	0	0	0	0	0	0	0	0	0	0	0	0	0	0
Mariana_5-1	Mariana_5-1_15	64.42	0.86	4848699	d__Bacteria	p__Pseudomonadota	c__Gammaproteobacteria	o__Pseudomonadales	f__Pseudomonadaceae	g__Stutzerimonas	s__Stutzerimonas frequens	0	11.6004	0	0	0	0	0	0	3.32799	3.2251	0	0	0	0	0	0	0	0	0	0	0	0	0	0	0	0	0	0	0	0	0	0	0	0	0
Mariana_5-1	Mariana_5-1_16	57.76	0.79	1245236	d__Bacteria	p__JADFOP01	c__JADFOP01	o__JADFOP01	f__JADFOP01	g__JADFOP01	s__JADFOP01 sp022562795	0	0	0	0	0	0	0	0	0	0	0	0	0	1.38514	2.10692	0	0	0	0	0	0	0	0	0	0	0	0	0	0	0	0	0	0	0	0
Mariana_5-1	Mariana_5-1_17	100	0.72	3168647	d__Bacteria	p__Bacteroidota	c__Bacteroidia	o__Flavobacteriales	f__Vicingaceae	g__BRH-c54	s__BRH-c54 sp002359215	0	0	0	0	0	0	0	0	2.42047	1.02574	0	0	0	1.29259	0	0	0	0	0	0	0	0	0	0	0	0	0	0	0	0	0	0	0	0	0
Mariana_5-1	Mariana_5-1_18	81.21	4.32	2535548	d__Bacteria	p__Pseudomonadota	c__Gammaproteobacteria	o__Woeseiales	f__Woeseiaceae	g__JACZWL01	s__JACZWL01 sp022572185	0	0	0	1.59581	0	0	0	0	1.30585	0	0	0	0	0	1.74538	0	0	0	0	0	0	0	0	0	0	0	0	0	0	0	0	0	0	0	0
Mariana_5-1	Mariana_5-1_19	75.86	1.72	3573678	d__Bacteria	p__Pseudomonadota	c__Gammaproteobacteria	o__Pseudomonadales	f__Alcanivoracaceae	g__Alcanivorax	s__Alcanivorax sp014762765	0	0	0.79489	1.526	0	0	0	0	1.15487	1.35345	0	0	0	1.25057	0	0	0	0	1.60461	0	0	0	0	0	0	0	0	0	0	0	0	0	0	0	0
Mariana_5-1	Mariana_5-1_2	73.08	3.7	3627644	d__Bacteria	p__Cyanobacteriota	c__Sericytochromatia	o__UBA7694	f__UBA7694	g__	s__	0	0	0	0	0	0	0	0	0.418834	0	0	0	0	0	0	0	0	0	0	0	0	0	0	0	0	0	0	0	0	0	0	0	0	0	0
Mariana_5-1	Mariana_5-1_20	58.87	3.4	1824540	d__Bacteria	p__Gemmatimonadota	c__Gemmatimonadetes	o__Gemmatimonadales	f__GWC2-71-9	g__B3T1B10	s__B3T1B10 sp022566515	0	0	0	0	0	0	0	0	0	0	0	1.47631	0	1.35005	0	0	0	1.28481	0	0	0	0	0	0	0	0	0	0.746329	0	0	0	0	0	0	0
Mariana_5-1	Mariana_5-1_21	51.94	5.38	869583	d__Archaea	p__Thermoproteota	c__Nitrososphaeria	o__Nitrososphaerales	f__Nitrosopumilaceae	g__DRGT01	s__	0	0	0	0	0	0	0	0	0	0	0	0	0	0	0	0	0	0	0	0	0	0	0	0	0	0	0	0	0	0	0	0	0	0	0
Mariana_5-1	Mariana_5-1_22	85.81	3.56	2516473	d__Bacteria	p__Pseudomonadota	c__Alphaproteobacteria	o__Sphingomonadales	f__Sphingomonadaceae	g__Sphingobium	s__Sphingobium xenophagum	0	5.66921	0	0	0	0	0	5.10454	6.24683	3.01804	0	6.97971	0	0	0	0	0	0	0	7.22908	0	0	0	0	0	0	0	0	0	0	0	0	0	0	0
Mariana_5-1	Mariana_5-1_23	60.32	8.99	1723119	d__Bacteria	p__Gemmatimonadota	c__Gemmatimonadetes	o__Gemmatimonadales	f__GWC2-71-9	g__B16T1B5	s__	0	0	0	0.369102	0	0	0	0	0.574125	0	0	0	0	0	0	0	0	0	0	0	0	0	0	0	0	0	0	0	0	0	0	0	0	0	0
Mariana_5-1	Mariana_5-1_24	64.92	1.72	2224293	d__Bacteria	p__Pseudomonadota	c__Gammaproteobacteria	o__Pseudomonadales	f__Moraxellaceae	g__Moraxella_A	s__Moraxella_A sp902506215	0	0.966465	0	0	0	0	0	0	0.800985	0.52865	0	0	0	0	0	0	0	0	0	0	0	0	0	0	0	0	0	0	0	0	0	0	0	0	0
Mariana_5-1	Mariana_5-1_25	78.98	9.87	878994	d__Archaea	p__Thermoproteota	c__Nitrososphaeria	o__Nitrososphaerales	f__Nitrosopumilaceae	g__DRGT01	s__DRGT01 sp016838795	0	0	0	0	0	0	0	0	0	0	0	0	0	0	0	0	0	0	0	0	0	0	0	0	0	0	0	0	0	0	0	0	0	0	0
Mariana_5-1	Mariana_5-1_26	91.71	2.16	2957259	d__Bacteria	p__Pseudomonadota	c__Alphaproteobacteria	o__Sphingomonadales	f__Sphingomonadaceae	g__Croceicoccus	s__Croceicoccus mobilis	0	0	0	0	0	0	0	0	2.24366	2.29462	0	2.89652	0	0	0	0	0	0	0	2.65288	0	0	0	0	0	0	0	0	0	0	0	0	0	0	0
Mariana_5-1	Mariana_5-1_27	99.77	4.86	4445688	d__Bacteria	p__Pseudomonadota	c__Gammaproteobacteria	o__Pseudomonadales	f__DSM-6294	g__Venatoribacter	s__Venatoribacter alkanivorans	0	0	0	0	0	0	0	0	3.03642	3.18427	0	0	0	0	3.56496	0	0	0	3.13507	0	0	0	0	0	0	0	0	0	0	0	0	0	0	0	0
Mariana_5-1	Mariana_5-1_28	73.47	1.44	1845759	d__Bacteria	p__Pseudomonadota	c__Gammaproteobacteria	o__Pseudomonadales	f__Moraxellaceae	g__Acinetobacter	s__Acinetobacter sp001626925	0	2.56315	0	0	0	0	0	0	1.70359	2.98653	0	0	0	0	0	0	0	0	1.70234	0	0	0	0	0	0	0	0	0	0	0	0	0	0	0	0
Mariana_5-1	Mariana_5-1_29	63.79	3.45	1977340	d__Bacteria	p__Pseudomonadota	c__Alphaproteobacteria	o__Rhodobacterales	f__Rhodobacteraceae	g__Sulfitobacter	s__Sulfitobacter pontiacus	0	10.8787	0	0	0	0	0	0	11.0882	9.84202	0	0	0	0	0	0	0	0	0	0	0	0	0	0	0	12.7572	0	0	0	0	0	0	0	0	0
Mariana_5-1	Mariana_5-1_3	90.91	4.94	4266612	d__Bacteria	p__Pseudomonadota	c__Gammaproteobacteria	o__Enterobacterales	f__Alteromonadaceae	g__Pseudoalteromonas	s__Pseudoalteromonas gelatinilytica	0	0	0	2.00862	0	0	0	0	0.914542	0	0	0	0	0	0	0	0	0	0	0	0	0	0	2.24276	0	0	0	0	0	0	0	0	0	0	0
Mariana_5-1	Mariana_5-1_30	98.62	5.19	5105502	d__Bacteria	p__Pseudomonadota	c__Alphaproteobacteria	o__Rhodobacterales	f__Rhodobacteraceae	g__Sagittula	s__Sagittula sp002814095	0	4.54162	0	5.40275	0	0	4.84189	0	5.87822	3.55684	0	8.54147	0	0	0	0	0	4.5649	4.95042	0	0	0	0	0	4.50188	6.06734	0	0	0	0	0	0	0	0	0
Mariana_5-1	Mariana_5-1_31	84.88	2.97	2890227	d__Bacteria	p__Pseudomonadota	c__Alphaproteobacteria	o__Sphingomonadales	f__Sphingomonadaceae	g__Croceicoccus	s__Croceicoccus sp002694745	0	0	0	0	0	0	0	0	0	1.36697	0	1.5343	0	0	0	0	0	0	0	1.31804	0	0	0	0	0	1.4727	0	0	0	0	0	0	0	0	0
Mariana_5-1	Mariana_5-1_32	68.1	8.62	3668664	d__Bacteria	p__Pseudomonadota	c__Gammaproteobacteria	o__Pseudomonadales	f__Pseudomonadaceae	g__Stutzerimonas	s__	0	4.31869	0	0	0	0	0	0	2.3104	1.54857	0	0	0	3.59736	0	0	0	0	0	0	0	0	0	0	0	0	0	0	0	0	0	0	0	0	0
Mariana_5-1	Mariana_5-1_33	82.62	7.35	2263369	d__Bacteria	p__Nitrospinota	c__Nitrospinia	o__Nitrospinales	f__Nitrospinaceae	g__SZUA-226	s__SZUA-226 sp004357365	0	0	0	0	0	0	0	0	1.27319	0	0	0	0	0	0	0	0	0	0	0	0	0	1.55328	0	0	0.967638	1.50852	0	0	0	0	0	0	0	0
Mariana_5-1	Mariana_5-1_35	89.71	4.41	2670830	d__Bacteria	p__Pseudomonadota	c__Alphaproteobacteria	o__Sphingomonadales	f__Sphingomonadaceae	g__Qipengyuania	s__Qipengyuania flava	0	0	0	0	0	0	0	3.40656	3.75929	0	0	4.88043	0	0	0	0	0	0	0	8.43113	0	0	0	0	0	0	0	0	0	0	0	0	0	0	0
Mariana_5-1	Mariana_5-1_36	95.8	0.84	1808645	d__Bacteria	p__Pseudomonadota	c__Alphaproteobacteria	o__UBA1280	f__UBA2136	g__UBA2136	s__UBA2136 sp002689455	0	0	0	0	0	0	0	0	6.83401	0	0	0	0	5.73908	0	0	0	0	0	0	0	0	0	0	0	0	0	0	0	0	0	0	0	0	0
Mariana_5-1	Mariana_5-1_37	55.64	2.59	3281540	d__Bacteria	p__Pseudomonadota	c__Alphaproteobacteria	o__Rhodobacterales	f__Rhodobacteraceae	g__Salipiger	s__Salipiger marinus	0	2.01412	0	1.25869	0	0	1.76217	0	0.9578	0.884264	0	0	0	0	0	0	1.54293	0	1.57596	0	0	0	0	0	0.732936	1.60483	0	0	0	0	0	0	0	0	0
Mariana_5-1	Mariana_5-1_38	63.3	8.04	3336170	d__Bacteria	p__Pseudomonadota	c__Gammaproteobacteria	o__Enterobacterales	f__Alteromonadaceae	g__Alteromonas	s__Alteromonas macleodii	0	0	0	5.73643	0	0	0	0	5.30613	0	0	0	0	0	0	0	0	0	0	0	0	0	0	5.72891	0	0	0	0	0	0	0	0	0	0	0
Mariana_5-1	Mariana_5-1_39	59.48	7.76	2993854	d__Bacteria	p__Pseudomonadota	c__Gammaproteobacteria	o__Pseudomonadales	f__Pseudomonadaceae	g__Stutzerimonas	s__Stutzerimonas sp004010935	0	2.61849	0	0	0	0	0	0	0.900663	0.927807	0	0	0	2.01536	0	0	0	0	0	0	0	0	0	0	0	0	0	0	0	0	0	0	0	0	0
Mariana_5-1	Mariana_5-1_4	90.48	0	1785299	d__Bacteria	p__Pseudomonadota	c__Alphaproteobacteria	o__UBA1280	f__UBA6503	g__UBA6503	s__UBA6503 sp002436405	0	7.11915	0	0	0	0	0	0	0	6.45496	0	0	0	0	0	0	0	0	0	0	0	0	0	0	0	0	0	0	0	0	0	0	0	0	0
Mariana_5-1	Mariana_5-1_40	99.45	0.82	2969640	d__Bacteria	p__Pseudomonadota	c__Gammaproteobacteria	o__Pseudomonadales	f__Moraxellaceae	g__Psychrobacter	s__Psychrobacter pacificensis	0	4.99546	0	0	0	0	0	0	4.6418	5.83356	0	8.02415	0	0	0	0	0	0	0	0	0	0	0	0	4.44778	0	0	0	0	0	0	0	0	0	0
Mariana_5-1	Mariana_5-1_41	95.53	2.02	3763904	d__Bacteria	p__Pseudomonadota	c__Gammaproteobacteria	o__Burkholderiales	f__Burkholderiaceae	g__Aquabacterium	s__	0	0	0	0	0	0	0	0	1.89984	1.59273	0	0	0	0	0	0	0	0	0	0	0	0	0	0	0	0	0	0	0	0	0	0	0	0	0
Mariana_5-1	Mariana_5-1_42	88.78	0.91	3327658	d__Bacteria	p__Pseudomonadota	c__Gammaproteobacteria	o__Pseudomonadales	f__Halomonadaceae	g__Vreelandella	s__Vreelandella piezotolerans	0	1.51536	0	0	0	0	0	0	1.03713	0.794962	0	0	0	0.871239	0	0	0.84475	0	0	0	0	0	0	1.10135	0.851288	0	0	0	0	0	0	0	0	0	0
Mariana_5-1	Mariana_5-1_43	62.57	1.72	3346086	d__Bacteria	p__Pseudomonadota	c__Gammaproteobacteria	o__Pseudomonadales	f__Moraxellaceae	g__Acinetobacter	s__Acinetobacter junii	0	2.04522	1.09164	0	0	1.17216	0	0	1.84148	1.09	0	0	0	1.03186	0	0	0	0	0	0	0	0	0	0	0	0	0	0	0	0	0	0	0	0	0
Mariana_5-1	Mariana_5-1_44	62.93	5.17	3016266	d__Bacteria	p__Pseudomonadota	c__Gammaproteobacteria	o__Pseudomonadales	f__Pseudomonadaceae	g__Halopseudomonas	s__	0	0.329864	0	0	0	0.563557	0	0	0	0.589622	0	0	0	1.11804	0	0	0	0	0	0	0	0	0	0	0	0	0	0	0	0	0	0	0	0	0
Mariana_5-1	Mariana_5-1_45	76.78	2.4	2976844	d__Bacteria	p__Pseudomonadota	c__Alphaproteobacteria	o__Rhodobacterales	f__Rhodobacteraceae	g__Sulfitobacter	s__Sulfitobacter sp025143985	0	5.11397	0	2.88578	0	0	8.93657	0	3.57497	2.96305	0	0	0	0	0	0	0	0.380075	0	2.93071	0	0	7.32194	0	0	11.0077	0	0	0	0	0	0	2.80862	0	0
Mariana_5-1	Mariana_5-1_46	53.79	1.72	1844477	d__Bacteria	p__Pseudomonadota	c__Gammaproteobacteria	o__Pseudomonadales	f__Moraxellaceae	g__Acinetobacter	s__Acinetobacter johnsonii	0	0.63395	0	0	0	0	0	0	0.566411	0.966153	0	0	0	1.21397	0	0	0	0	0	0	0	0	0	0	0	0	0	0	0	0	0	0	0	0	0
Mariana_5-1	Mariana_5-1_47	72.48	2.56	1944138	d__Bacteria	p__Acidobacteriota	c__Terriglobia	o__Acidoferrales	f__2-02-FULL-67-57	g__JACZYA01	s__JACZYA01 sp022571295	0	0	0	0	0	0	0	0	0	0	0	0	0	0	0	0	0	0	0	0	0	0	0	0	0	0	0	0	0	0	0	0	0	0	0
Mariana_5-1	Mariana_5-1_48	58.96	2.09	1717107	d__Bacteria	p__Pseudomonadota	c__Gammaproteobacteria	o__Pseudomonadales	f__Moraxellaceae	g__Acinetobacter	s__Acinetobacter venetianus	0	26.6857	8.75783	0	0	0	0	0	19.4289	13.4296	0	0	0	0	0	0	0	0	0	0	0	0	0	0	0	0	0	0	0	0	0	0	0	0	0
Mariana_5-1	Mariana_5-1_49	55.42	8.9	1025416	d__Archaea	p__Thermoproteota	c__Nitrososphaeria	o__Nitrososphaerales	f__Nitrosopumilaceae	g__CSP1-1	s__	0	0	0	0	0	0	0	0	0	0	0	0	0	0	0	0	0	0	0	0	0	0	0	0	0	0	0	0	0	0	0	0	0	0	0
Mariana_5-1	Mariana_5-1_5	98.44	1.06	3345871	d__Bacteria	p__Pseudomonadota	c__Alphaproteobacteria	o__Rhodobacterales	f__Rhodobacteraceae	g__Paracoccus	s__Paracoccus sp001887735	0	0	4.10486	4.18372	0	0	4.82996	0	4.1637	3.45281	0	0	0	0	0	0	4.36303	0	0	0	0	0	0	0	3.90441	0	0	0	0	0	0	0	0	0	0
Mariana_5-1	Mariana_5-1_51	60.15	0.07	1426830	d__Bacteria	p__Desulfobacterota_B	c__Binatia	o__UBA9968	f__UBA9968	g__JACZXR01	s__JACZXR01 sp022571535	0	0	0	0	0	0	0	0	0	0	0	0	0	0	0	0	0	0	0	1.0935	0	0	0	0	0	0	0	0	0	0	0	0	0	0	0
Mariana_5-1	Mariana_5-1_52	55.56	3.4	1292939	d__Bacteria	p__Zixibacteria	c__MSB-5A5	o__GN15	f__FEB-12	g__JACZWU01	s__	0	0	0	0	0	0	0	0	0.591839	0	0	0	0	0	0	0	0	0	0	0	0	0	0	0	0	0	0	0	0	0	0	0	0	0	0
Mariana_5-1	Mariana_5-1_53	66.07	7.11	3809585	d__Bacteria	p__Pseudomonadota	c__Gammaproteobacteria	o__Enterobacterales	f__Vibrionaceae	g__Vibrio	s__Vibrio diabolicus	0	0.349069	0	0	0	0.421276	0	0.34981	0.190504	0.255798	0	0.691012	0	0	0	0	0	0	0	0	0	0.323835	0	0.404822	0	0	0	0	0	0.52865	0	0	0	0	0
Mariana_5-1	Mariana_5-1_6	89.26	3.94	2106884	d__Bacteria	p__Pseudomonadota	c__Gammaproteobacteria	o__UBA4486	f__UBA4486	g__SMWN01	s__SMWN01 sp004356415	0	0	0	1.96489	0	0	0	0	3.23961	0	0	0	0	2.40149	0	0	0	0	0	0	0	0	0	0	0	0	0	0	0	0	0	0	0	0	0
Mariana_5-1	Mariana_5-1_7	83.59	5.89	3220033	d__Bacteria	p__Pseudomonadota	c__Gammaproteobacteria	o__Pseudomonadales	f__Moraxellaceae	g__Acinetobacter	s__Acinetobacter baumannii	0	2.17829	0	0	0	7.04969	0	0	0	3.86908	0	0	0	0	0	0	0	0	0	0	0	0	0	2.89343	0	0	0	0	0	0	0	0	0	0	0
Mariana_5-1	Mariana_5-1_8	53.7	8.13	1790430	d__Bacteria	p__Chloroflexota	c__Anaerolineae	o__Anaerolineales	f__E44-bin32	g__JADFRG01	s__JADFRG01 sp022561385	0	0	0	0	0	0	0	0	1.31682	0	0	0	0	0	0	0	0	0	0	0	0	0	0	0	0	0	0	0	0	0	0	0	0	0	0
Mariana_5-1	Mariana_5-1_9	88.43	5.96	1743850	d__Bacteria	p__Desulfobacterota_D	c__UBA1144	o__UBA2774	f__UBA2774	g__CR02bin9	s__CR02bin9 sp004356555	0	0	0	0	0	0	0	0	0	0.89665	0	0	0	0	0	0	0	0	0	0	0	0	0	0	0	0	0	0	0	0	0	0	0	0	0
Mariana_5-2	Mariana_5-2_1	87.82	8.29	2344992	d__Bacteria	p__Nitrospinota	c__Nitrospinia	o__Nitrospinales	f__Nitrospinaceae	g__SZUA-226	s__SZUA-226 sp004357365	0	0	0	0	0	0	0	0	2.31718	0	0	0	0	0	0	0	0	0	0	0	0	0	0	0	0	0	2.94694	0	0	0	0	0	0	0	0
Mariana_5-2	Mariana_5-2_10	66	1.07	2698306	d__Bacteria	p__Pseudomonadota	c__Gammaproteobacteria	o__Pseudomonadales	f__Pseudomonadaceae	g__Stutzerimonas	s__	0	3.97659	0	0	0	0	0	0	1.21837	0	0	0	0	1.24657	0	0	0	0	0	0	0	0	0	0	0	0	0	0	0	0	0	0	0	0	0
Mariana_5-2	Mariana_5-2_11	96.79	1.56	4029947	d__Bacteria	p__Pseudomonadota	c__Gammaproteobacteria	o__Enterobacterales	f__Alteromonadaceae	g__Rheinheimera	s__Rheinheimera aquimaris	0	0	0	1.38721	0	2.06745	0	1.11385	1.32863	0.962714	0	0	0	0	0	0	0	1.25316	0	0	0	0	0	1.20283	0	0	0	0	0	0	0	0	0	0	0
Mariana_5-2	Mariana_5-2_12	68.67	8.01	3480162	d__Bacteria	p__KSB1	c__UBA2214	o__CR04bin15	f__N075bin58	g__N075bin58	s__N075bin58 sp022562085	0	0	0	0	0	0	2.01775	0	2.1235	0	0	2.77358	0	0	1.57964	0	0	0	0	0	0	0	0	0	0	0	0	0	0	0	0	0	0	0	0
Mariana_5-2	Mariana_5-2_13	92.31	5.84	2031475	d__Bacteria	p__Actinomycetota	c__Acidimicrobiia	o__UBA5794	f__ZC4RG35	g__SZUA-217	s__SZUA-217 sp004356805	0	0	3.01376	0	0	0	2.84897	3.15273	2.53751	3.03493	5.98508	2.61459	0	0	0	0	0	0	0	5.68073	0	0	0	0	0	0	0	0	0	0	0	0	0	0	0
Mariana_5-2	Mariana_5-2_14	93.3	2.23	2697852	d__Bacteria	p__Pseudomonadota	c__Alphaproteobacteria	o__Sphingomonadales	f__Sphingomonadaceae	g__Qipengyuania	s__Qipengyuania flava	0	0	0	0	0	0	0	1.37789	1.32311	2.45862	0	1.68266	0	0	0	0	0	0	0	2.91389	0	0	0	0	0	0	0	0	0	0	0	0	0	0	0
Mariana_5-2	Mariana_5-2_15	58.18	0.19	1867994	d__Bacteria	p__Desulfobacterota_B	c__Binatia	o__UBA9968	f__UBA9968	g__JACZXR01	s__JACZXR01 sp022571535	0	0	0	0	0	0	0	0	1.07708	0	0	0	0	0	0	0	0	1.27544	0	0.874963	0	0	0	0	0	0	0	0	0	0	0	0	0	0	0
Mariana_5-2	Mariana_5-2_16	88.28	3.33	2838246	d__Bacteria	p__Pseudomonadota	c__Gammaproteobacteria	o__Pseudomonadales	f__Moraxellaceae	g__Acinetobacter	s__Acinetobacter baumannii	0	5.19792	0	0	0	10.3029	0	0	3.85609	3.81826	0	4.35746	0	0	0	0	0	0	0	0	0	0	0	0	0	0	0	0	2.89072	0	0	0	0	0	0
Mariana_5-2	Mariana_5-2_17	63.14	2.15	1117930	d__Bacteria	p__Desulfobacterota_D	c__UBA1144	o__N074bin48	f__N074bin48	g__N074bin48	s__N074bin48 sp004356685	1.46084	0	0	0	0	0	0	0	0	1.70842	0	0	0	0	0	0	0	0	0	0	0	0	0	0	0	0	0	0	0	0	0	0	0	0	0
Mariana_5-2	Mariana_5-2_18	90.43	2.28	3143558	d__Bacteria	p__Myxococcota_A	c__UBA9160	o__SZUA-336	f__SZUA-336	g__SMWZ01	s__SMWZ01 sp004356455	0	0	0	0	0	0	0	0	0.389515	0	0	0	0	1.24782	0	0	1.427	0	0	0	0	0	0	1.40653	0	0	0	0	0	0	0	0	0	0	0
Mariana_5-2	Mariana_5-2_19	92.11	0	3206615	d__Bacteria	p__Bdellovibrionota	c__Bacteriovoracia	o__Bacteriovoracales	f__Bacteriovoracaceae	g__UBA4207	s__UBA4207 sp002716825	0	0	0	0	0	0	0	0	1.30557	1.03744	0	0	0	0	0	0	0	0	0	0	0	0	0	0	0	0	1.69572	0	0	0	0	0	0	0	0
Mariana_5-2	Mariana_5-2_2	77.61	6.15	2202320	d__Bacteria	p__Acidobacteriota	c__UBA6911	o__RPQK01	f__RPQK01	g__JADFOI01	s__JADFOI01 sp022545645	0	0	0	0	0	0	3.59953	3.89773	0	0	0	0	0	0	0	0	0	0	0	2.73504	0	0	0	0	0	0	0	0	0	0	0	0	0	0	0
Mariana_5-2	Mariana_5-2_20	97.14	0.59	3766076	d__Bacteria	p__Pseudomonadota	c__Gammaproteobacteria	o__Enterobacterales	f__Alteromonadaceae	g__Arsukibacterium	s__	0	0	0	2.20443	0	1.61984	0	1.73217	1.24798	0	0	0	0	0	0	0	0	0	0	0	0	0	0	1.95031	0	0	0	0	0	0	0	0	0	0	0
Mariana_5-2	Mariana_5-2_21	92.02	6.91	1967210	d__Bacteria	p__Desulfobacterota_D	c__UBA1144	o__UBA2774	f__UBA2774	g__CR02bin9	s__CR02bin9 sp004356555	1.32517	0	0	0	0	0	0	0	1.73317	1.50779	0	0	0	0	0	0	0	0	0	0	0	0	0	0	0	0	0	0	0	0	0	0	0	0	0
Mariana_5-2	Mariana_5-2_22	57.05	2.37	1164669	d__Bacteria	p__Pseudomonadota	c__Gammaproteobacteria	o__GCA-001735895	f__GCA-001735895	g__GCA-001735895	s__GCA-001735895 sp022545625	0	0	0	7.48869	0	0	0	0	0.747171	0	0	0	0	0	0	0	0	0	0	0	0	0	0	0	0	0	0	0	0	0	0	0	0	0	0
Mariana_5-2	Mariana_5-2_23	90.21	1.92	2508318	d__Bacteria	p__Pseudomonadota	c__Gammaproteobacteria	o__Pseudomonadales	f__Moraxellaceae	g__Moraxella_A	s__Moraxella_A sp902506215	0	1.95668	0	0	0	0	0	0	0.756588	0.677526	0	1.45638	0	0	0	0	0	0	0	0	0	0	0	0	0	0	0	0	0	0	0	0	0	0	0
Mariana_5-2	Mariana_5-2_24	52.04	3.58	1467419	d__Bacteria	p__KSB1	c__UBA2214	o__CR04bin15	f__CR04bin15	g__CR04bin15	s__	0	0	0	0	0	0	0	0.465967	0.707713	0	0	0	0	0	0	0	0.810517	0	0	0	0	0	0	0	0	0	0	0	0	0	0	0	0	0	0
Mariana_5-2	Mariana_5-2_25	63.95	1.41	1250304	d__Bacteria	p__Pseudomonadota	c__Gammaproteobacteria	o__UBA4486	f__UBA4486	g__SMWN01	s__SMWN01 sp004356415	0	0	0	4.45886	0	0	0	0	1.52158	0	0	0	0	0	0	0	0	0	0	0	0	0	6.02873	0	0	6.08338	0	0	0	0	0	0	0	0	0
Mariana_5-2	Mariana_5-2_26	88.82	1.84	2333687	d__Bacteria	p__Pseudomonadota	c__Alphaproteobacteria	o__Caulobacterales	f__Caulobacteraceae	g__Brevundimonas	s__Brevundimonas halotolerans	0	0	0	1.92265	0	0	0	0	1.63951	2.24654	0	1.4885	0	0	0	0	0	2.30651	0	0	0	0	0	0	0	0	0	0	0	0	0	0	0	0	0
Mariana_5-2	Mariana_5-2_27	82.14	7.67	1439573	d__Bacteria	p__Pseudomonadota	c__Gammaproteobacteria	o__Burkholderiales	f__Nitrosomonadaceae	g__GCA-2721545	s__GCA-2721545 sp003230615	0	0	0	1.82617	0	0	0	0	0.936898	0	0	0	0	0	0	0	0	0	0	0	0	0	0	0	0	0	0	0	0	0	0	0	0	0	0
Mariana_5-2	Mariana_5-2_28	84.62	3.84	3092186	d__Bacteria	p__Pseudomonadota	c__Gammaproteobacteria	o__Enterobacterales	f__Alteromonadaceae	g__Pseudoalteromonas	s__Pseudoalteromonas tetraodonis	0	0	0	0	0	0	0	0.686808	0.738739	0.976951	0.932625	0	0	0	0	0	0	0	0	0	0	0	0	0.581589	0	0	0	0	0	0	0	0	0	0	0
Mariana_5-2	Mariana_5-2_29	54.89	0.89	1285312	d__Bacteria	p__Pseudomonadota	c__Gammaproteobacteria	o__Pseudomonadales	f__Moraxellaceae	g__Acinetobacter	s__Acinetobacter sp001626925	0	0.598955	0	0	0	0	0	0	0	0.478518	0	0	0	0	0	0	0	0	0.454173	0	0	0	0	0	0	0	0	0	0	0	0	0	0	0	0
Mariana_5-2	Mariana_5-2_3	66.99	3.88	916111	d__Archaea	p__Thermoproteota	c__Nitrososphaeria	o__Nitrososphaerales	f__Nitrosopumilaceae	g__CSP1-1	s__CSP1-1 sp022573065	0	0	0	0	0	0	0	0	0	0	0	0	0	0	0	0	0	0	0	0	0	0	0	0	0	0	0	0	0	0	0	0	0	0	0
Mariana_5-2	Mariana_5-2_4	50.68	2.41	1536480	d__Bacteria	p__Pseudomonadota	c__Gammaproteobacteria	o__Woeseiales	f__Woeseiaceae	g__JACZWL01	s__JACZWL01 sp022572185	0	0	0	2.70637	0	0	0	0	0	0	0	0	0	0	0	0	0	0	0	0	0	0	0	0	0	0	0	0	0	0	0	0	0	0	0
Mariana_5-2	Mariana_5-2_5	81	2.15	1505443	d__Bacteria	p__Pseudomonadota	c__Alphaproteobacteria	o__UBA1280	f__UBA2136	g__UBA2136	s__UBA2136 sp002689455	0	0	0	0	0	0	0	0	1.28442	0	0	0	0	0.471766	0	0	0	0	0	0	0	0	0	0	0	0	0	0	0	0	0	0	0	0	0
Mariana_5-2	Mariana_5-2_6	54.49	6.24	1760020	d__Bacteria	p__Nitrospirota	c__Nitrospiria	o__Nitrospirales	f__UBA8639	g__UBA8639	s__	0	0	0	1.70941	0	0	0	0	0	0	0	0	0	0	0	0	0	0	0	0	0	0	0	0	0	0	0	0	0	0	0	0	0	0	0
Mariana_5-2	Mariana_5-2_7	100	1.09	4057187	d__Bacteria	p__Pseudomonadota	c__Gammaproteobacteria	o__Pseudomonadales	f__Pseudomonadaceae	g__Halopseudomonas	s__Halopseudomonas sp016763285	0	4.5377	0	0	0	4.20618	0	0	4.71087	4.62587	0	0	0	4.28841	0	0	4.21113	0	0	0	0	0	0	5.14326	0	0	0	0	0	0	0	0	0	0	0
Mariana_5-2	Mariana_5-2_8	59.33	9.4	2606264	d__Bacteria	p__Pseudomonadota	c__Alphaproteobacteria	o__Rhodobacterales	f__Rhodobacteraceae	g__Sulfitobacter	s__Sulfitobacter sp025143985	0	1.1152	0	0	0	0	4.6233	0	1.03226	1.60244	0	0.882077	0	0	0	0	0	0	0	1.26646	0	0	0.886204	0	0	1.11638	0	0	0	0	0	0	0	0	0
Mariana_5-2	Mariana_5-2_9	79.94	1.22	2360682	d__Bacteria	p__Pseudomonadota	c__Gammaproteobacteria	o__Acidiferrobacterales	f__SPGG2	g__SPGG2	s__SPGG2 sp001643475	0	0	0	0.784638	0	0	0.919726	0	0	0	0	0	0	0	0.562031	0	0	0.881428	0	0	0	1.57385	0	0	0	0.797214	0	0	0	0	0	0	0	0	0
Mariana_6-2	Mariana_6-2_1	93.16	5.77	2588100	d__Bacteria	p__Nitrospinota	c__Nitrospinia	o__Nitrospinales	f__Nitrospinaceae	g__SZUA-226	s__SZUA-226 sp004357365	0	0	0	0	0	0	0	0	1.05745	0	0	0	0	0	0	0	0	0	0	0	0	0	0	0	0	1.70321	1.29837	0	0	0	0	0	0	0	0
Mariana_6-2	Mariana_6-2_10	80.87	5.32	2456136	d__Bacteria	p__Pseudomonadota	c__Gammaproteobacteria	o__Pseudomonadales	f__Moraxellaceae	g__Acinetobacter	s__Acinetobacter johnsonii	0	1.45778	0.229893	0	0	0	0	0	2.15393	1.11443	0	0	0	2.34298	0	0	0	0	0	0	0	0	0	0	0	0	0	0	0	0	0	0	0	0	0
Mariana_6-2	Mariana_6-2_13	72.63	3.12	1313043	d__Bacteria	p__JADFOP01	c__JADFOP01	o__JADFOP01	f__JADFOP01	g__JADFOP01	s__JADFOP01 sp022562795	0	0	0	0	0	0	0	0	0.684351	0	0	0	0	0.605017	0.444712	0	0	0	0	0	0	0	0	0	0	0	0	0	0	0	0	0	0	0	0
Mariana_6-2	Mariana_6-2_14	50.74	1.93	1393490	d__Bacteria	p__Nitrospirota	c__Nitrospiria	o__Nitrospirales	f__UBA8639	g__SPGG5	s__SPGG5 sp022561525	0	0	0	0	0	0	0	0	0	0	0	0	0	0	0	0	0	0	0	0	0	0	0	0	0	0	0	0	0	0	0	0	0	0	0
Mariana_6-2	Mariana_6-2_15	73.79	2.43	935916	d__Archaea	p__Thermoproteota	c__Nitrososphaeria	o__Nitrososphaerales	f__Nitrosopumilaceae	g__CSP1-1	s__	0	0	0	0	0	0	0	0	0	5.84939	0	0	0	0	0	0	0	0	0	0	0	0	0	0	0	0	0	0	0	0	0	0	0	0	0
Mariana_6-2	Mariana_6-2_16	50.54	6.58	1794954	d__Bacteria	p__Pseudomonadota	c__Gammaproteobacteria	o__Acidiferrobacterales	f__SPGG2	g__VRUB01	s__VRUB01 sp019456345	0	0	0.495252	0.610807	0	0	0	0	0.47607	0	0	0.54408	0	0	0.482911	0	0	1.18818	0	0	0	0.501023	0	0	0	0	0	0	0	0	0	0	0	0	0
Mariana_6-2	Mariana_6-2_17	90.03	5.25	1978211	d__Bacteria	p__Methylomirabilota	c__Methylomirabilia	o__Methylomirabilales	f__CSP1-5	g__CSP1-5	s__CSP1-5 sp001643535	0	0	0	0	0	0	0	0	0.685888	0	0	0	0	0.466354	0	0	0	0	0	0	0	0	0	0	0	0	0	0	0	0	0	0	0	0	0
Mariana_6-2	Mariana_6-2_18	54.32	3.42	1511737	d__Bacteria	p__Acidobacteriota	c__Terriglobia	o__UBA7540	f__JAPUME01	g__JAPUME01	s__	0	0	0	0	0	0	0	0	0.419089	0	0	0	0	0.821976	0	0	0	0	0	0	0.510075	0	0	0	0	0	0	0	0	0	0	0	0	0	0
Mariana_6-2	Mariana_6-2_19	74.28	3.15	1601555	d__Bacteria	p__Desulfobacterota_D	c__UBA1144	o__UBA2774	f__UBA2774	g__CR02bin9	s__CR02bin9 sp004356555	1.59169	0	0	0	0	0	0	0	1.46587	0.413807	0	0	0	0	0	0	0	0	0	0	0	0	0	0	0	0	0	0	0	0	0	0	0	0	0
Mariana_6-2	Mariana_6-2_2	76.74	3.3	1437852	d__Bacteria	p__Gemmatimonadota	c__Gemmatimonadetes	o__Gemmatimonadales	f__GWC2-71-9	g__B16T1B5	s__	0	0	0	0.453708	0	0	0	0	0	0	0	0	0	0.478264	0	0	0	0	0	0	0	0	0	0	0	0	0	0	0	0	0	0	0	0	0
Mariana_6-2	Mariana_6-2_20	96.12	7.28	1504617	d__Archaea	p__Thermoproteota	c__Nitrososphaeria	o__Nitrososphaerales	f__UBA57	g__B1T1B5	s__B1T1B5 sp027295865	0	0.530057	0	0	0	0	0	0	0	0	0	0	0	0	0	0	0	0	0	0	0	0	0	0	0	0	0	0	0	0	0	0	0	0	0
Mariana_6-2	Mariana_6-2_21	54.38	2.18	1246181	d__Bacteria	p__Pseudomonadota	c__Gammaproteobacteria	o__MnTg04	f__MnTg04	g__MnTg04	s__MnTg04 sp008975185	0	0	0	0.75556	0	0	0	0	0	0	0	0	0	0	0.825239	0	0	0	0	0	0	0	0	0	0	0	0	0	0	0	0	0	0	0	0
Mariana_6-2	Mariana_6-2_22	74.84	9.14	905490	d__Archaea	p__Thermoproteota	c__Nitrososphaeria	o__Nitrososphaerales	f__Nitrosopumilaceae	g__DRGT01	s__DRGT01 sp011055585	0	0	0	0	0	0	0	0	0	0	0	0	0	0	0	0	0	0	0	0	0	0	0	0	0	0	0	0	0	0	0	0	0	0	0
Mariana_6-2	Mariana_6-2_23	97	1.78	5209795	d__Bacteria	p__Pseudomonadota	c__Gammaproteobacteria	o__Burkholderiales	f__Burkholderiaceae	g__Telluria	s__Telluria varians_A	0	2.34313	0	0	0	1.07706	0	1.08115	2.20466	1.89848	0	0	0	0	0	0	0	0	0	0	0	0	0	0	0	0	0	0	0	0	0	0	0	0	0
Mariana_6-2	Mariana_6-2_24	70.16	0.86	2938562	d__Bacteria	p__Pseudomonadota	c__Gammaproteobacteria	o__Pseudomonadales	f__Moraxellaceae	g__Acinetobacter	s__Acinetobacter junii	0	2.1906	0.961924	0	0	0.999931	0	0	0.795546	0	0	0	0	0.881584	0	0	0	0	0	0	0	0	0	0	0	0	0	0	0	0	0	0	0	0	0
Mariana_6-2	Mariana_6-2_25	90.72	1.88	2596952	d__Bacteria	p__Pseudomonadota	c__Alphaproteobacteria	o__SMXQ01	f__SMXQ01	g__JACZQV01	s__JACZQV01 sp022545545	0	2.09495	0	1.97796	0	0	0	1.8415	1.6622	0	0	0	0	0	0	0	0	0	0	0	1.30807	0	0	0	0	0	0	0	0	0	0	0	0	0	0
Mariana_6-2	Mariana_6-2_26	75.99	2.56	2865508	d__Bacteria	p__Acidobacteriota	c__Vicinamibacteria	o__Marinacidobacterales	f__SMYC01	g__	s__	0	0.323956	0	0	0	0	0.192028	0.692466	0.932679	0	0.601095	0	0	0.475154	0.251114	0	0	0	0	0	0	0	0	0	0	0	0	0.369804	0	0	0	0	0	0	0
Mariana_6-2	Mariana_6-2_27	94.19	2.26	3569288	d__Bacteria	p__Myxococcota_A	c__UBA9160	o__SZUA-336	f__SZUA-336	g__SMWZ01	s__SMWZ01 sp004356455	0	0	0	0	0	0	0	0	1.03986	0	0	0	0	0.933341	0	0	0	0	0	0	0	0	0	1.4974	0	0	0	0	0	0	0	0	0	0	0
Mariana_6-2	Mariana_6-2_28	69.58	2.18	1940380	d__Bacteria	p__Pseudomonadota	c__Gammaproteobacteria	o__Woeseiales	f__Woeseiaceae	g__JACZWL01	s__JACZWL01 sp022572185	0	0	0	3.92651	0	0	0	0	3.71413	0	0	0	0	0	3.32338	0	0	0	0	0	0	0	0	0	0	0	0	0	0	0	0	0	0	0	0
Mariana_6-2	Mariana_6-2_29	70.96	5	1800188	d__Bacteria	p__Desulfobacterota_D	c__UBA1144	o__N074bin48	f__N074bin48	g__N074bin48	s__N074bin48 sp004356685	0	0	0	0	0	0	0	0	0	1.43831	0	0	0	0	0	0	0	0	0	0	0	0	0	0	0	0	0	0	0	0	0	0	0	0	0
Mariana_6-2	Mariana_6-2_3	80.92	5.82	1769495	d__Bacteria	p__Pseudomonadota	c__Gammaproteobacteria	o__UBA4486	f__UBA4486	g__SMWN01	s__SMWN01 sp004356415	0	0	0	2.33177	0	0	0	0	1.46902	0	0	0	0	0	0	0	0	0	0	0	0	0	0	0	0	0	0	0	0	0	0	0	0	0	0
Mariana_6-2	Mariana_6-2_30	80.86	4.95	1755910	d__Bacteria	p__Chloroflexota	c__Dehalococcoidia	o__UBA3495	f__GCA-2712585	g__JAPULR01	s__JAPULR01 sp027294635	0	0	0	0	0	0	0	0	0	0	0	0	0	0.619728	0	0	0	0	0	0	1.17639	0	0	0	0	0	0	0	0	0	0	0	0	0	0
Mariana_6-2	Mariana_6-2_31	68.91	3.97	2405834	d__Bacteria	p__Chloroflexota	c__Anaerolineae	o__Anaerolineales	f__E44-bin32	g__JADFRG01	s__JADFRG01 sp027298025	0	0	0	0	0	0	0	0	0.76633	0.691022	0	0	0	0.59152	0	0	0	0	0	0	0	0	0	0	0	0	0	0	0	0	0	0	0	0	0
Mariana_6-2	Mariana_6-2_32	99.48	0	4777515	d__Bacteria	p__Pseudomonadota	c__Gammaproteobacteria	o__Xanthomonadales	f__Xanthomonadaceae	g__Stenotrophomonas	s__Stenotrophomonas geniculata	0	3.27155	0	0	0	0	1.69326	0	1.45801	0	0	0	0	0	0	0	0	0	0	0	0	0	0	1.86542	0	0	0	0	0	0	0	0	0	0	0
Mariana_6-2	Mariana_6-2_33	83.33	4.13	2025070	d__Bacteria	p__Acidobacteriota	c__Terriglobia	o__Acidoferrales	f__2-02-FULL-67-57	g__JACZYA01	s__JACZYA01 sp022571295	0	0	0	0	0	0	0	0	1.67048	0	0	0	0	0	0	0	0	0	0	0	0	0	0	0	0	0	0	0	0	0	0	0	0	0	0
Mariana_6-2	Mariana_6-2_34	59.42	2.33	1003081	d__Bacteria	p__Pseudomonadota	c__Gammaproteobacteria	o__Burkholderiales	f__Nitrosomonadaceae	g__GCA-2721545	s__	0	0	0	0.587835	0	0	0	0	0.720374	0	0	0	0	0.638703	0	0	0	0	0	0	0	0	0	0	0	0	0	0	0	0	0	0	0	0	0
Mariana_6-2	Mariana_6-2_35	63.09	1.72	3969163	d__Bacteria	p__Pseudomonadota	c__Gammaproteobacteria	o__Pseudomonadales	f__Moraxellaceae	g__Acinetobacter	s__Acinetobacter baumannii	0	1.29169	1.13596	0	0	0	0	0	0.866088	0	0	0	0	0.20403	0	0	0	0	0	0	0	0	0	0.597816	0	0	0	0	0.581042	0.151836	0	0	0	0	0
Mariana_6-2	Mariana_6-2_36	54.66	2.05	2032392	d__Bacteria	p__Bacteroidota	c__Bacteroidia	o__Cytophagales	f__Cyclobacteriaceae	g__SZUA-3	s__	0	0	0	0	0	0	0.314468	0	0	0.373332	0	0	0	0	0	0	0	0	0	0	0	0	0	0	0	0.278223	0	0	0	0	0	0	0	0	0
Mariana_6-2	Mariana_6-2_37	94.09	2.92	5412450	d__Bacteria	p__Pseudomonadota	c__Gammaproteobacteria	o__Burkholderiales	f__Burkholderiaceae	g__Cupriavidus	s__Cupriavidus cauae	0	5.79218	0.973141	0	0	1.62324	0	0.690086	1.85595	1.37661	0	0.994756	0	0	0	0	0	0	0	0	0.768487	0	0	0	0.798336	0	0	0	0	0	0	0	0	0	0
Mariana_6-2	Mariana_6-2_4	77.02	3.08	2182238	d__Bacteria	p__Nitrospirota	c__Nitrospiria	o__Nitrospirales	f__Nitrospiraceae	g__JACZQN01	s__JACZQN01 sp022545705	0	0	0	0.690563	0	0	1.0504	0	1.84323	0	0	0	0	0	0	0	0	0	0	0	0	0	0	0	0	0	1.02646	0	0	0	0	0	0	0	0
Mariana_6-2	Mariana_6-2_40	57.75	1.52	1807036	d__Bacteria	p__Pseudomonadota	c__Alphaproteobacteria	o__UBA6615	f__UBA6615	g__JAPUHN01	s__JAPUHN01 sp027297685	0	0	0	1.28934	0	0	0	0	0.902911	0	0	0	0	0	0	0	0	0.653824	0.447004	0	0	0	0	0	0	0.483808	0	0	0	0	0	0	0	0	0
Mariana_6-2	Mariana_6-2_5	77.58	6.36	2193518	d__Bacteria	p__Chloroflexota	c__Anaerolineae	o__Anaerolineales	f__E44-bin32	g__JADFRG01	s__	0	0	0	0	0	0	0	0	1.88715	1.69072	0	0	0	3.26786	1.93888	0	0	0	0	0	0	0	0	0	0	0	0	0	0	0	0	0	0	0	0
Mariana_6-2	Mariana_6-2_6	83.89	5.89	2492757	d__Bacteria	p__Pseudomonadota	c__Alphaproteobacteria	o__Rhodospirillales_A	f__JADFTO01	g__JACZQZ01	s__JACZQZ01 sp022545455	0	3.24496	0	1.6039	1.37787	0	0	0	1.62784	0	0	1.37028	0	0	0	0	0	0	0	0	0	0	0	0	0	0	0	0	0	0	0	0	0	0	0
Mariana_6-2	Mariana_6-2_7	68.58	0.96	1532965	d__Bacteria	p__Nitrospirota	c__Nitrospiria	o__Nitrospirales	f__UBA8639	g__JACZVJ01	s__JACZVJ01 sp022572725	0	0	0	0.51299	0	0	0	0	0.30289	0	0.728942	0	0	0	0	0	0	0	0	0	0	0	0	0	0	0	0	0	0	0	0	0	0	0	0
Mariana_6-2	Mariana_6-2_8	91.87	2.19	2821230	d__Bacteria	p__Pseudomonadota	c__Gammaproteobacteria	o__Acidiferrobacterales	f__SPGG2	g__SPGG2	s__SPGG2 sp001643475	0	0	0	0.699532	0	0	0.806168	0	0.759287	0	0	0.562728	0	0	0.755216	0	0	0.81132	0	0	0	0	0	0	0	0.726857	0	0	0	0	0	0	0	0	0
Mariana_6-2	Mariana_6-2_9	94.44	0.93	1798942	d__Bacteria	p__Actinomycetota	c__Acidimicrobiia	o__UBA5794	f__ZC4RG35	g__SZUA-217	s__SZUA-217 sp004356805	0	0	3.60075	0	0	0	3.26448	3.61541	2.29874	2.97233	3.28814	0	0	0	0	0	0	0	0	6.64372	0	0	0	0	0	0	0	0	0	0	0	0	0	0	0
Mariana_6-3	Mariana_6-3_10	74.53	3.51	1760538	d__Bacteria	p__JADFOP01	c__JADFOP01	o__JADFOP01	f__JADFOP01	g__JADFOP01	s__JADFOP01 sp022562795	0	0	0	0	0	0	0	0	1.98164	1.78299	0	0	0	2.74596	2.56233	0	0	0	0	0	0	0	0	0	0	0	0	0	0	0	0	0	0	0	0
Mariana_6-3	Mariana_6-3_11	88.91	3.12	2592478	d__Bacteria	p__Pseudomonadota	c__Alphaproteobacteria	o__SMXQ01	f__SMXQ01	g__JACZQV01	s__JACZQV01 sp022545545	0	5.51593	0	3.58925	0	0	0	3.36109	3.60669	0	0	0	0	0	0	0	0	0	0	0	0	0	0	0	0	0	0	0	0	0	0	0	0	0	0
Mariana_6-3	Mariana_6-3_12	84.19	6.25	2540649	d__Bacteria	p__Nitrospirota	c__Nitrospiria	o__Nitrospirales	f__UBA8639	g__JACZVJ01	s__JACZVJ01 sp022572725	0	0	0	0.629455	0	0	0.773156	0	0.585815	0	1.40979	0	0	0	0	0	0	0	0	0	0	0	0	0	0	0	0	0	0	0	0	0	0	0	0
Mariana_6-3	Mariana_6-3_13	85.67	6.8	1316864	d__Archaea	p__Thermoproteota	c__Nitrososphaeria	o__Nitrososphaerales	f__Nitrosopumilaceae	g__CSP1-1	s__	0	0	0	0	0	0	0	0	0	5.90639	0	0	0	0	0	0	0	0	0	0	0	0	0	0	0	0	0	0	0	0	0	0	0	0	0
Mariana_6-3	Mariana_6-3_14	53.51	5.19	1643021	d__Bacteria	p__KSB1	c__UBA2214	o__CR04bin15	f__N075bin58	g__N075bin58	s__N075bin58 sp022562085	0	0	0	0	0	0	0	0	1.29109	0	0	1.16011	0	0	2.34807	0	0	0	0	0	0	0	0	0	0	0	1.15787	0	0	0	0	0	0	0	0
Mariana_6-3	Mariana_6-3_15	65.72	8.25	886823	d__Archaea	p__Thermoproteota	c__Nitrososphaeria	o__Nitrososphaerales	f__Nitrosopumilaceae	g__CSP1-1	s__CSP1-1 sp022573065	0	0	0	0	0	0	0	0	0	9.21846	0	0	0	0	0	0	0	0	0	0	0	0	0	0	0	0	0	0	0	0	0	0	0	0	0
Mariana_6-3	Mariana_6-3_16	51.25	2.65	1144523	d__Bacteria	p__Pseudomonadota	c__Gammaproteobacteria	o__GCA-001735895	f__GCA-001735895	g__GCA-001735895	s__GCA-001735895 sp022545625	0	0	0	1.99998	0	0	0.85392	0	0	0	0	0	0	0	0	0	0	0.643291	0.487705	0	0	0	0	0	0	0	0	0	0	0	0	0	0	0	0
Mariana_6-3	Mariana_6-3_17	50.36	0.77	1812843	d__Bacteria	p__Pseudomonadota	c__Gammaproteobacteria	o__Pseudomonadales	f__Azotimanducaceae_A	g__GCA-002726655	s__	0	0.716119	0	0	0	0	0.587263	0	0	0	0	0	0	0	0	0	0	0	0.450004	0	0	0	0	0	0	0.250677	0	0	0	0	0	0	0	0	0
Mariana_6-3	Mariana_6-3_18	84.87	5.56	2308607	d__Bacteria	p__Nitrospinota	c__Nitrospinia	o__Nitrospinales	f__Nitrospinaceae	g__SZUA-226	s__SZUA-226 sp004357365	0	0	0	0	0	0	0	0	1.30481	0	0	0	0	0	0	0	0	0	0	0	0	0	1.62396	0	0	1.857	1.55723	0	0	0	0	0	0	0	0
Mariana_6-3	Mariana_6-3_19	81.61	4.18	2519697	d__Bacteria	p__Pseudomonadota	c__Gammaproteobacteria	o__Woeseiales	f__Woeseiaceae	g__JACZWL01	s__JACZWL01 sp022572185	0	0	0	4.72699	0	0	0	0	4.23611	0	0	0	0	0	4.95514	0	0	0	0	0	0	0	0	0	0	0	0	0	0	0	0	0	0	0	0
Mariana_6-3	Mariana_6-3_2	50.96	0.85	1868940	d__Bacteria	p__Actinomycetota	c__Actinomycetes	o__Actinomycetales	f__Dermatophilaceae	g__Phycicoccus	s__Phycicoccus jejuensis	2.25404	0	0	0	0	0	0	0	0	0	0	0	0	0	0	0	0	0	0	0	0	0	0	0	0	0	0	0	0	0	0	0	0	0	0
Mariana_6-3	Mariana_6-3_20	52.35	0	1385306	d__Bacteria	p__Pseudomonadota	c__Alphaproteobacteria	o__Rickettsiales	f__VGDC01	g__JAKUPQ01	s__	0	0	0	0.472199	0	0	0	0.515922	0.480396	0	0	0	0	0	0	0	0	0	0	0	0	0	0	0	0	0	0	0	0	0	0	0	0	0	0
Mariana_6-3	Mariana_6-3_21	55.58	2.24	1244648	d__Bacteria	p__Acidobacteriota	c__Terriglobia	o__UBA7540	f__JAPUME01	g__JAPUME01	s__JAPUME01 sp027294185	0	0	1.675	0	0	0	0	0	1.14401	0	0	0	0	1.86288	0	0	0	0	0	0	0	0	0	0	0	0	0	0	0	0	0	0	0	0	0
Mariana_6-3	Mariana_6-3_22	87.89	2.99	2453856	d__Bacteria	p__Acidobacteriota	c__Terriglobia	o__Acidoferrales	f__2-02-FULL-67-57	g__JACZYA01	s__JACZYA01 sp022571295	0	0	0	0	0	0	0	0	2.38433	0	0	0	0	0	0	0	0	0	0	0	0	0	0	0	0	0	0	0	0	0	0	0	0	0	0
Mariana_6-3	Mariana_6-3_23	62.62	7.51	1526987	d__Bacteria	p__Pseudomonadota	c__Gammaproteobacteria	o__MnTg04	f__MnTg04	g__MnTg04	s__MnTg04 sp008975185	0	0	0	1.63427	0	0	1.32186	0	1.10467	0	0	0	0	1.24797	3.09351	0	0	0	0	0	0	0	0	0	0	0	0	0	0	0	0	0	0	0	0
Mariana_6-3	Mariana_6-3_24	92.38	8.4	4497707	d__Bacteria	p__Desulfobacterota_B	c__Binatia	o__UBA9968	f__UBA9968	g__JACZXR01	s__JACZXR01 sp022571535	0	0	0	2.92412	0	0	0	0	2.34516	0	0	0	0	0	0	0	0	2.61158	0	2.12526	0	0	0	0	0	0	0	0	0	0	0	0	0	0	0
Mariana_6-3	Mariana_6-3_25	89.74	1	1760895	d__Bacteria	p__Actinomycetota	c__Acidimicrobiia	o__UBA5794	f__ZC4RG35	g__SZUA-217	s__SZUA-217 sp004356805	0	0	2.03783	0	0	0	0	2.14943	2.08629	2.1303	1.67285	2.26866	0	0	0	0	0	0	0	3.78317	0	0	0	0	0	0	0	0	0	0	0	0	0	0	0
Mariana_6-3	Mariana_6-3_26	57.89	9.21	1464266	d__Bacteria	p__Chloroflexota	c__Dehalococcoidia	o__SM23-28-2	f__RBG-16-64-32	g__JADFNQ01	s__	0	0	0	0	0	0	0	0	8.00758	0	0	0	0	4.83256	0	0	0	0	0	0	0	0	0	0	0	0	0	0	0	0	0	0	0	0	0
Mariana_6-3	Mariana_6-3_27	51.27	7.47	1551336	d__Bacteria	p__Pseudomonadota	c__Alphaproteobacteria	o__Rhodospirillales_A	f__JADFTO01	g__JACZQZ01	s__JACZQZ01 sp022545455	0	2.62046	0	2.93022	0	0	0	0	0	0	0	3.37548	0	0	0	0	0	1.7263	0	0	0	0	0	0	0	0	0	0	0	0	0	0	0	0	0
Mariana_6-3	Mariana_6-3_28	91.63	4.05	2079127	d__Bacteria	p__Methylomirabilota	c__Methylomirabilia	o__Methylomirabilales	f__CSP1-5	g__CSP1-5	s__CSP1-5 sp001643535	0	0	0	0	0	0	0	0	1.14069	0	0	0	0	0	0	0	0	0	0	0	0	0	0	0	0	0	0	0	0	0	0	0	0	0	0
Mariana_6-3	Mariana_6-3_29	89.01	3.3	1887605	d__Bacteria	p__Gemmatimonadota	c__Gemmatimonadetes	o__Gemmatimonadales	f__GWC2-71-9	g__B16T1B5	s__	0	0	0	0.891095	0	0	0	0	0.977384	0	0	0	0	1.51956	0	0	0	0	0	0	0	0	0	0	0	0	0	0	0	0	0	0	0	0	0
Mariana_6-3	Mariana_6-3_3	75.06	2.9	1974629	d__Bacteria	p__Pseudomonadota	c__Gammaproteobacteria	o__Woeseiales	f__Woeseiaceae	g__B93T1B8	s__B93T1B8 sp022560695	0	0	0	0	0	0	0	0	1.37495	2.92478	0	0	0	0	1.11777	0	0	1.58894	0	0	0	0	0	0	0	1.7007	0	0	0	0	0	0	0	0	0
Mariana_6-3	Mariana_6-3_30	52.46	6.65	1379649	d__Bacteria	p__Pseudomonadota	c__Gammaproteobacteria	o__UBA4486	f__UBA4486	g__SMWN01	s__	0	0	0	0.703496	0	0	0	0	0	0	0	0	0	0	0	0	0	0	0	0	0	0	0	0	0	0	0	0	0	0	0	0	0	0	0
Mariana_6-3	Mariana_6-3_31	71.81	3.1	1423861	d__Bacteria	p__Pseudomonadota	c__Gammaproteobacteria	o__PIWD01	f__PIWD01	g__	s__	0	0	0	0	0	0	0	0	0.521215	0	0	0	0	0	0	0	0	0	0	0	0	0	0	0	0	0	0	0	0	0	0	0	0	0	0
Mariana_6-3	Mariana_6-3_32	92.74	0.32	3336537	d__Bacteria	p__Myxococcota_A	c__UBA9160	o__SZUA-336	f__SZUA-336	g__SMWZ01	s__SMWZ01 sp004356455	0	0	0	0	0	0	0	0	1.08371	0	0	0	0	1.12678	0	0	0	0	0	0	0	0	0	1.32339	0	0	0	0	0	0	0	0	0	0	0
Mariana_6-3	Mariana_6-3_33	52.23	10	1035430	d__Bacteria	p__Chloroflexota	c__Dehalococcoidia	o__UBA3495	f__GCA-2712585	g__JAPULR01	s__JAPULR01 sp027294635	0	0	0	0	0	0	0	0	0	0	0	0	0	0	0	0	0	0	0	0	0.972392	0	0	0	0	0	0	0	0	0	0	0	0	0	0
Mariana_6-3	Mariana_6-3_4	91.8	2.61	2296340	d__Bacteria	p__Pseudomonadota	c__Gammaproteobacteria	o__UBA4486	f__UBA4486	g__SMWN01	s__SMWN01 sp004356415	0	0	0	4.73118	0	0	0	0	3.55219	0	0	0	0	0	0	0	0	0	0	0	0	0	0	0	0	0	0	0	0	0	0	0	0	0	0
Mariana_6-3	Mariana_6-3_6	56.33	1.49	1182920	d__Bacteria	p__Gemmatimonadota	c__Gemmatimonadetes	o__Gemmatimonadales	f__GWC2-71-9	g__B16T1B5	s__B16T1B5 sp022573095	0	0	0	0	0	0	0	0	0	0	0	0	0	0	0	0	0	0	0	0	0	0	0	0	0	0	0	0	0	0	0	0	0	0	0
Mariana_6-3	Mariana_6-3_7	53.71	1.66	1744852	d__Bacteria	p__Pseudomonadota	c__Gammaproteobacteria	o__Acidiferrobacterales	f__SPGG2	g__SPGG2	s__SPGG2 sp001643475	0	0	0	0.67634	0	0	0	0	0	0	0	0	0	0	0.802395	0	0	1.89087	0	0	0	0	0	0	0	0.699544	0	0	0	0	0	0	0	0	0
Mariana_6-3	Mariana_6-3_8	66.25	3.46	2535883	d__Bacteria	p__SAR324	c__SAR324	o__SAR324	f__JACQKK01	g__JACZVE01	s__JACZVE01 sp022572825	0	0.739738	0	0	0	0	0	0	2.45906	0	0	0	0	1.32094	0	0	0	1.14326	0	0	0	0.889686	0	0	0	0	0	0	0	0	0	0	0	0	0
Mariana_6-3	Mariana_6-3_9	92.27	6.55	2188415	d__Bacteria	p__Nitrospirota	c__Nitrospiria	o__Nitrospirales	f__Nitrospiraceae	g__JACZQN01	s__JACZQN01 sp022545705	0	0	0	1.92002	0	0	2.58752	0	1.85418	0	3.10421	0	0	0	0	0	0	0	0	0	0	0	0	0	0	0	1.98328	0	0	0	0	0	0	0	0
Mariana_6-4	Mariana_6-4_1	77.38	4.06	2928829	d__Bacteria	p__Pseudomonadota	c__Gammaproteobacteria	o__Pseudomonadales	f__Azotimanducaceae_A	g__GCA-002726655	s__	0	0.509186	0	0.631581	0	0	1.17222	0	0	0	0	0	0	0	0	0	0	0	0	0	0	0	0	0	0	0	0	0	0	0	0	0	0	0	0
Mariana_6-4	Mariana_6-4_10	91.42	8.25	1682472	d__Archaea	p__Thermoproteota	c__Nitrososphaeria	o__Nitrososphaerales	f__Nitrosopumilaceae	g__CSP1-1	s__CSP1-1 sp022573065	0	0	0	0	0	0	0	0	0	0	0	0	0	0	0	0	0	0	0	0	0	0	0	0	0	0	0	0	0	0	0	0	0	0	0
Mariana_6-4	Mariana_6-4_11	53.45	3.72	3167692	d__Bacteria	p__Planctomycetota	c__Planctomycetia	o__Pirellulales	f__PALSA-1355	g__LB-PLM-3	s__	0	0	0	0	0	0	0	0	0	0	0	0.794594	0	0	0	0	0	0.47221	0	0	1.08215	0	0	0	0	0	0	0	0	0	0	0	0	0	0
Mariana_6-4	Mariana_6-4_12	57.26	0.85	1056006	d__Bacteria	p__Patescibacteria	c__Saccharimonadia	o__Saccharimonadales	f__UBA4665	g__JALQUD01	s__	0	0	0	0	0	0	0	0	0	0.432137	0	0	0	0	0	0	0	0	0	0	0	0	0	0	0	0	0	0	0	0	0	0	0	0	0
Mariana_6-4	Mariana_6-4_13	94.23	2.19	2626141	d__Bacteria	p__Acidobacteriota	c__Terriglobia	o__Acidoferrales	f__2-02-FULL-67-57	g__JACZYA01	s__JACZYA01 sp022571295	0	0	0	0	0	0	0	0	1.31173	0	0	0	0	0	0	0	0	0	0	0	0	0	0	0	0	0	0	0	0	0	0	0	0	0	0
Mariana_6-4	Mariana_6-4_14	63.07	1.33	2554349	d__Bacteria	p__Myxococcota_A	c__UBA9160	o__UBA9160	f__SMWR01	g__JACZXC01	s__JACZXC01 sp022571825	0	0	0.724903	0.690357	0	0	0	0	0.324434	0	0	0	0	0	0.546247	0	0	0	0	0.420562	0	0	0	0	0	0	0	0	0	0	0	0	0	0	0
Mariana_6-4	Mariana_6-4_15	90.74	2.62	3354691	d__Bacteria	p__SAR324	c__SAR324	o__SAR324	f__JACQKK01	g__JACZVE01	s__JACZVE01 sp022572825	0	0.531236	0	0	0	0	0	1.22384	2.44561	0	0	0	0	1.23337	0	0	0	1.20303	0	0	1.5682	1.12814	0	0	0	0	0	0	0	0	0	0	0	0	0
Mariana_6-4	Mariana_6-4_16	92.38	5.88	4468067	d__Bacteria	p__Desulfobacterota_B	c__Binatia	o__UBA9968	f__UBA9968	g__JACZXR01	s__JACZXR01 sp022571535	0	0	0	0	0	0	0	0	1.94374	0	0	0	0	0	0	0	0	2.68756	0	1.7546	0	0	0	0	0	0	0	0	0	0	0	0	0	0	0
Mariana_6-4	Mariana_6-4_17	71.24	2.94	2070134	d__Bacteria	p__Planctomycetota	c__Phycisphaerae	o__Phycisphaerales	f__SM1A02	g__JADFKZ01	s__JADFKZ01 sp022564665	0	1.04852	0	0	0	0	0.922833	1.05919	0.826622	0	0	0	0	0	0	0	0	0	0	0	0	0	0	0	0	0	0	0	0	0	0	0	0	0	0
Mariana_6-4	Mariana_6-4_18	60.74	2.9	2038597	d__Bacteria	p__Gemmatimonadota	c__Gemmatimonadetes	o__Gemmatimonadales	f__GWC2-71-9	g__B3T1B10	s__	0	0	0	0	0	0	0	0	1.54099	0	0	0	0	0	0	0	0	0	0	0	0	0	0	0	0	0	0	0	0	0	0	0	0	0	0
Mariana_6-4	Mariana_6-4_19	60.2	8.19	1793343	d__Bacteria	p__Pseudomonadota	c__Gammaproteobacteria	o__Pseudomonadales	f__Moraxellaceae	g__Acinetobacter	s__Acinetobacter johnsonii	0	1.63882	0.795005	0	0	0	0	0	0.881762	1.03642	0	0	0	0.894886	0	0	0	0	0	0	0	0	0	0	0	0	0	0	0	0	0	0	0	0	0
Mariana_6-4	Mariana_6-4_2	75	4.64	2605695	d__Bacteria	p__Pseudomonadota	c__Alphaproteobacteria	o__SMXQ01	f__SMXQ01	g__JACZQV01	s__JACZQV01 sp022545545	0	1.99438	0	1.33762	0	0.833372	0	0	0.985001	0	0	0	0	0	0	0	0	0	0	0.612947	0	0	0	0	0	0.952307	0	0	0	0	0	0	0	0	0
Mariana_6-4	Mariana_6-4_20	77	5.75	1442768	d__Bacteria	p__Chloroflexota	c__Dehalococcoidia	o__JACPPT01	f__	g__	s__	0	0	0	0	0	0	0	0	0	0	0.984172	0	0	0.435931	0	0	0	0.407501	0	0	1.21084	0	0	0	0	0	0	0	0	0	0	0	0	0	0
Mariana_6-4	Mariana_6-4_21	57.97	4.61	1247322	d__Bacteria	p__Pseudomonadota	c__Gammaproteobacteria	o__GCA-001735895	f__GCA-001735895	g__GCA-001735895	s__GCA-001735895 sp022545625	0	0	0	0.657802	0	0	0.419065	0	0	0	0	0	0	0	0	0	0	1.65811	0	0	0	0	0	0.399534	0	0	0	0	0	0	0	0	0	0	0
Mariana_6-4	Mariana_6-4_22	93.06	1.1	2168767	d__Bacteria	p__Pseudomonadota	c__Alphaproteobacteria	o__Rickettsiales	f__VGDC01	g__JAKUPQ01	s__	0	0.777038	0	0.643044	0	0	0	0.61841	0.471399	0.265301	0	0	0	0	0	0	0	0	0	0	0	0	0	0	0	0	0	0	0	0	0	0	0	0	0
Mariana_6-4	Mariana_6-4_23	55.18	6.11	1866796	d__Bacteria	p__Pseudomonadota	c__Alphaproteobacteria	o__Rhodospirillales_A	f__JADFTO01	g__JACZQZ01	s__JACZQZ01 sp022545455	0	1.71567	0	2.81316	0	0	0	1.7611	1.24695	0	0	1.79301	0	0	0	0	0	2.88606	0	0	0	0	0	0	0	0	0	0	0	0	0	0	0	0	0
Mariana_6-4	Mariana_6-4_24	53.07	5.68	2548104	d__Bacteria	p__Planctomycetota	c__Phycisphaerae	o__Phycisphaerales	f__SM1A02	g__JADFNO01	s__	0	0.802891	0	1.13369	0	0	0.817478	0	0.982122	0	0	0	0	0	0	0	0	0	0	0	0	0	0	0.939437	0	0	0	0	0	0	0	0	0	0	0
Mariana_6-4	Mariana_6-4_25	58.95	7.95	2395871	d__Bacteria	p__Actinomycetota	c__Actinomycetes	o__Actinomycetales	f__Dermatophilaceae	g__Phycicoccus	s__Phycicoccus jejuensis	0	0	0	0	0	0	0	0	0	0	0	1.42617	0	0	0	0	0	0	0	0	0	0	0	0	0	0	0	0	0	0	0	0	0	0	0
Mariana_6-4	Mariana_6-4_26	93.41	4.4	2243631	d__Bacteria	p__Gemmatimonadota	c__Gemmatimonadetes	o__Gemmatimonadales	f__GWC2-71-9	g__B16T1B5	s__B16T1B5 sp022573095	0	0	0	0.926373	0	0	0	0	0.797098	0	0	0.963339	0	1.23003	0	0	0	0	0	0	0	0	0	0	0	0	0	1.1937	0	0	0	0	0	0	0
Mariana_6-4	Mariana_6-4_27	90.45	3.28	2130935	d__Bacteria	p__Nitrospirota	c__Nitrospiria	o__Nitrospirales	f__Nitrospiraceae	g__JACZQN01	s__JACZQN01 sp022545705	0	0	0	4.14349	0	0	2.88158	0	2.15278	0	2.57136	0	0	0	0	0	0	0	0	0	0	0	0	0	0	0	2.84421	0	0	0	0	0	0	0	0
Mariana_6-4	Mariana_6-4_28	80.83	2.34	2442885	d__Bacteria	p__Pseudomonadota	c__Gammaproteobacteria	o__Woeseiales	f__Woeseiaceae	g__JACZWL01	s__JACZWL01 sp022572185	0	0	0	4.66442	0	0	0	0	3.86037	0	0	0	0	0	4.03219	0	0	0	0	0	0	0	0	0	0	0	0	0	0	0	0	0	0	0	0
Mariana_6-4	Mariana_6-4_29	70.44	3.86	2076688	d__Bacteria	p__Acidobacteriota	c__Terriglobia	o__UBA7540	f__JAPUME01	g__JAPUME01	s__JAPUME01 sp027294185	0	0	1.76347	0	0	0	0	0	0.778094	0	0	0	0	0.879357	0	0	0	0	0	0	0.696392	0	0	0	0	0	0	0	0	0	0	0	0	0	0
Mariana_6-4	Mariana_6-4_3	61.03	1.71	1406759	d__Bacteria	p__Pseudomonadota	c__Gammaproteobacteria	o__Burkholderiales	f__Nitrosomonadaceae	g__GCA-2721545	s__	0	0	0	0	0	0	0	0	0	0	0	0	0	0.626272	0	0	0	0	0	0	0	0	0	0	0	0	0	0	0	0	0	0	0	0	0
Mariana_6-4	Mariana_6-4_30	95.8	7.14	3337163	d__Bacteria	p__Desulfobacterota_D	c__UBA1144	o__N074bin48	f__N074bin48	g__N074bin48	s__N074bin48 sp004356685	0.66872	0	0	0	0	0	0	0	1.14319	1.71922	0	0	0	1.11009	0	0	0	0	0	0	0	0	0	0	0	0	0	0	0	0	0	0	0	0	0
Mariana_6-4	Mariana_6-4_31	70.06	7.77	1425187	d__Archaea	p__Thermoproteota	c__Nitrososphaeria	o__Nitrososphaerales	f__Nitrosopumilaceae	g__Nitrosopumilus	s__Nitrosopumilus sp022573895	0	0	0	0	0	0	0	0	0	11.1424	0	0	0	0	0	0	0	0	0	0	0	0	0	0	0	0	0	0	0	0	0	0	0	0	0
Mariana_6-4	Mariana_6-4_32	87.29	1.04	2794731	d__Bacteria	p__Bacteroidota	c__Rhodothermia	o__Rhodothermales	f__UBA10348	g__SMXL01	s__SMXL01 sp022567305	0	0.779523	0	0	0	0	0.180241	0.606997	1.04769	0	0	0.906837	0	0.387184	0	0	0	0	0	0	0.651332	0	0	0	0	0.620773	0.568484	0	0	0	0	0	0	0	0
Mariana_6-4	Mariana_6-4_33	89.5	2.24	2204919	d__Bacteria	p__Pseudomonadota	c__Gammaproteobacteria	o__UBA4486	f__UBA4486	g__SMWN01	s__SMWN01 sp004356415	0	0	0	6.28352	0	0	0	0	5.37385	0	0	0	0	3.59024	0	0	0	0	0	0	0	0	0	0	0	0	0	0	0	0	0	0	0	0	0
Mariana_6-4	Mariana_6-4_34	98.58	1.82	3023470	d__Bacteria	p__Nitrospirota	c__Nitrospiria	o__Nitrospirales	f__UBA8639	g__JACZVJ01	s__JACZVJ01 sp022572725	0	0	0	1.32177	0	0	0.776803	0	0.706718	0	1.37914	0	0	0	0	0	0	0	0	0	0	0	0	0	0	0	0	0	0	0	0	0	0	0	0
Mariana_6-4	Mariana_6-4_36	51.71	2.85	1493764	d__Bacteria	p__Gemmatimonadota	c__Gemmatimonadetes	o__Palauibacterales	f__Palauibacteraceae	g__G020351855	s__G020351855 sp027295155	0	0	0	0	0	0	0	0	0	0.665367	0	0	0	0	0	0	0	0	0	0	0	0	0	0	0	0	0	1.42512	0	0	0	0	0	0	0
Mariana_6-4	Mariana_6-4_37	85.09	3.19	1944533	d__Bacteria	p__Actinomycetota	c__Acidimicrobiia	o__UBA5794	f__ZC4RG35	g__SZUA-217	s__SZUA-217 sp004356805	0	0	1.17991	0	0	0	1.14501	0	0.966043	0.6873	1.76484	1.21414	0	0	0	0	0	0	0	1.88495	0	0	0	0	0	0	0	0	0	0	0	0	0	0	0
Mariana_6-4	Mariana_6-4_38	53.35	1.33	1402197	d__Bacteria	p__Nitrospinota	c__Nitrospinia	o__Nitrospinales	f__Nitrospinaceae	g__SZUA-226	s__SZUA-226 sp004357365	0	0	0	0	0	0	0	0	0.555787	0	0	0	0	0.686632	0	0	0	0	0	0	0	0	0	0	0	0	0	0	0	0	0	0	0	0	0
Mariana_6-4	Mariana_6-4_39	75.59	5.04	1515129	d__Bacteria	p__Desulfobacterota_D	c__UBA1144	o__UBA2774	f__UBA2774	g__CR02bin9	s__CR02bin9 sp004356555	2.2517	0	0	0	0	0	0	0	1.71932	2.15255	0	0	0	0	0	0	0	0	0	0	0	0	0	0	0	0	0	0	0	0	0	0	0	0	0
Mariana_6-4	Mariana_6-4_4	81.11	2.46	2445619	d__Bacteria	p__Pseudomonadota	c__Gammaproteobacteria	o__Woeseiales	f__Woeseiaceae	g__B93T1B8	s__B93T1B8 sp022560695	0	1.32873	0	0	0	0	0	0	0.75884	0.810649	0	1.05919	0	0	0.747212	0	0	0.7022	0	0	0	0	0	0	0	0	0	0	0	0	0	0	0	0	0
Mariana_6-4	Mariana_6-4_40	55.16	2.41	1318019	d__Bacteria	p__Pseudomonadota	c__Gammaproteobacteria	o__MnTg04	f__MnTg04	g__MnTg04	s__MnTg04 sp008975185	0	0	0	0	0	0	0	0	1.09231	0	0	0	0	0	1.53658	0	0	0	0	0	0	0	0	0	0	0	0	0	0	0	0	0	0	0	0
Mariana_6-4	Mariana_6-4_41	79.12	3.85	2496829	d__Bacteria	p__Gemmatimonadota	c__Gemmatimonadetes	o__Gemmatimonadales	f__GWC2-71-9	g__JADFNB01	s__JADFNB01 sp022563595	0	0	0	0.645652	0	0	0.848888	0	0.554484	0	0	0	0	0.782018	0	0	0	0	0	0	0	0	0	0	0	0	0	0	0	0	0	0	0	0	0
Mariana_6-4	Mariana_6-4_6	92.31	2.2	1845874	d__Bacteria	p__Gemmatimonadota	c__Gemmatimonadetes	o__Gemmatimonadales	f__GWC2-71-9	g__B16T1B5	s__	0	0	0	1.3401	0	0	0	1.92196	1.31714	0	0	0	0	1.56467	0	0	0	0	0	0	0	0	0	0	0	0	0	0	0	0	0	0	0	0	0
Mariana_6-4	Mariana_6-4_7	91.46	4.17	3650377	d__Bacteria	p__Bdellovibrionota	c__Bdellovibrionia	o__Bdellovibrionales	f__UBA1609	g__JALHOQ01	s__	0	0	0	0	0	0	0	0	0.458795	0.500128	0	0.558332	0	0	0	0	0	0	0	0	0	0	0	0	0	0	0	0	0	0	0	0	0	0	0
Mariana_6-4	Mariana_6-4_8	91.17	1.07	2016782	d__Bacteria	p__JADFOP01	c__JADFOP01	o__JADFOP01	f__JADFOP01	g__JADFOP01	s__JADFOP01 sp022562795	0	0	0	0	0	0	0	0	2.64166	1.75871	0	0	0	2.15328	2.27154	0	0	0	0	0	0	0	0	0	0	0	0	0	0	0	0	0	0	0	0
Mariana_6-4	Mariana_6-4_9	62.58	8.92	2224475	d__Bacteria	p__Pseudomonadota	c__Alphaproteobacteria	o__JACZXZ01	f__JACZXZ01	g__JACZXZ01	s__	0	2.31169	0	3.34806	0	1.66246	0	2.13085	1.44405	0	0	0	0	0	0	0	0	0	1.26382	1.00061	1.15528	0	0	0	0	0	0	0	0	0	0	0	0	0	0
Mariana_6844	Mariana_6844_1	78.16	6.15	954424	d__Archaea	p__Thermoproteota	c__Nitrososphaeria	o__Nitrososphaerales	f__Nitrosopumilaceae	g__CSP1-1	s__CSP1-1 sp022573065	0	0	0	0	0	0	0	0	0	0	0	0	0	0	0	0	0	0	0	0	0	0	0	0	0	0	0	0	0	0	0	0	0	0	0
Mariana_6844	Mariana_6844_10	91.45	3.42	2376310	d__Bacteria	p__Nitrospinota	c__Nitrospinia	o__Nitrospinales	f__Nitrospinaceae	g__SZUA-226	s__SZUA-226 sp004357365	0	0	0	0	0	0	0	0	2.09938	0	0	0	0	0	0	0	0	0	0	0	0	0	0	0	0	0	2.21162	0	0	0	0	0	0	0	0
Mariana_6844	Mariana_6844_11	94.89	2.32	2832090	d__Bacteria	p__Pseudomonadota	c__Alphaproteobacteria	o__SMXQ01	f__SMXQ01	g__SMXQ01	s__SMXQ01 sp027292975	0	0.844867	0	0.543916	0	0	0	0.726708	0.67929	0	0	0	0	0	0	0	0	0.890543	0	0	0	0	0	0	0	0	0	0	0	0	0	0	0	0	0
Mariana_6844	Mariana_6844_12	75.32	2.48	1761046	d__Bacteria	p__Bacteroidota	c__Bacteroidia	o__Flavobacteriales	f__Flavobacteriaceae	g__Aureisphaera	s__Aureisphaera sp004356305	0	0	0	0	0	0	0.469958	0	0.535949	0.867661	0	0	0	0.752391	0	0	0	0	0	0	0	0	0	0	0	0	0.521898	0	0	0	0	0	0	0	0
Mariana_6844	Mariana_6844_13	77.41	6.01	2899659	d__Bacteria	p__KSB1	c__UBA2214	o__CR04bin15	f__N075bin58	g__N075bin58	s__N075bin58 sp022562085	0	0	0	0	0	0	0	0	5.52498	0	0	2.29	0	0	2.77208	0	0	0	0	0	3.56755	0	6.0565	0	0	6.60106	0	0	0	0	0	0	0	0	0
Mariana_6844	Mariana_6844_14	53.77	2.99	1501488	d__Bacteria	p__Nitrospinota	c__Nitrospinia	o__Nitrospinales	f__Nitrospinaceae	g__SMVS01	s__SMVS01 sp004357435	0	0	0	0	0	0	0	0	0.569803	0	0	0	0	0	0	0	0	0	0	0	0	0	0	0	0	0	0	0	0	0	0	0	0	0	0
Mariana_6844	Mariana_6844_15	74.82	3.88	1055694	d__Archaea	p__Thermoproteota	c__Nitrososphaeria	o__Nitrososphaerales	f__Nitrosopumilaceae	g__DRGT01	s__DRGT01 sp022564515	0	0	0	0	0	0	0	0	0	0	0	0	0	0	0	0	0	0	0	0	0	0	0	0	0	0	0	0	0	0	0	0	0	0	0
Mariana_6844	Mariana_6844_16	64.32	4.4	2745280	d__Bacteria	p__Poribacteria	c__WGA-4E	o__WGA-4E	f__PCPOR2b	g__JADFGN01	s__JADFGN01 sp022567695	0	0	0	0	0	0	0	0	0	0	0	0	0	0	0.413914	0	0	0.466213	0	0	0.865649	0	0	0	0	0	0.520095	0	0	0	0	0	0	0	0
Mariana_6844	Mariana_6844_17	73.15	2.88	2067568	d__Bacteria	p__Acidobacteriota	c__Terriglobia	o__Acidoferrales	f__2-02-FULL-67-57	g__JACZYA01	s__JACZYA01 sp022571295	0	0	0	0	0	0	0	0	1.11756	0	0	0	0	0	0	0	0	0	0	0	0	0	0	0	0	0	0	0	0	0	0	0	0	0	0
Mariana_6844	Mariana_6844_18	55.33	6.9	2293627	d__Bacteria	p__SAR324	c__SAR324	o__SAR324	f__JACQKK01	g__JAPUIH01	s__	0	0	0	0	0	0	0	0	0	0	0	0	0	0	0	0	0	0	0	1.11335	0	0	0	0	0	0	0	0	0	0	0	0	0	0	0
Mariana_6844	Mariana_6844_2	62.34	1.06	1465786	d__Bacteria	p__Pseudomonadota	c__Gammaproteobacteria	o__MnTg04	f__MnTg04	g__MnTg04	s__MnTg04 sp008975185	0	0	0	1.09101	0	0	0	0	1.13202	0	0	0	0	0	0	0	0	0	0	0	0	0	0	0	0	0	0	0	0	0	0	0	0	0	0
Mariana_6844	Mariana_6844_20	64.33	4.49	2110091	d__Bacteria	p__Pseudomonadota	c__Alphaproteobacteria	o__Kiloniellales	f__J153	g__JACZVL01	s__	0	3.18779	0	1.50832	0	0	0	0	1.79543	1.40913	0	0	0	0	1.5669	0	0	0.871729	0	1.42619	0	1.1905	0	0	0	1.09081	0	0	0	0	0	0	0	0	0
Mariana_6844	Mariana_6844_21	79.64	0.91	2005104	d__Bacteria	p__Pseudomonadota	c__Alphaproteobacteria	o__SMXQ01	f__SMXQ01	g__JACZQV01	s__JACZQV01 sp022545545	0	4.26254	0	1.52927	0	0	0	0	1.80222	0	0	0	0	0	0	0	0	0	0	0	2.1222	0	0	0	0	0	0	0	0	0	0	0	0	0	0
Mariana_6844	Mariana_6844_22	54.88	5.49	2153030	d__Bacteria	p__KSB1	c__UBA2214	o__CR04bin15	f__N075bin58	g__N075bin58	s__N075bin58 sp004356825	0	0	0	0	0	0	0	0	1.22618	0	0	0.805892	0	0	1.01112	0	0	0	0	0	1.33471	0	0	0	0	0	0	0	0	0	0	0	0	0	0
Mariana_6844	Mariana_6844_23	64.99	3.78	1784962	d__Bacteria	p__Pseudomonadota	c__Alphaproteobacteria	o__Rhodospirillales_A	f__JADFTO01	g__JACZQZ01	s__JACZQZ01 sp022545455	0	2.44871	0	0	0	0	0	0	1.7134	0	0	0	0	0	0	0	0	0	0	0	0	0	0	0	0	0	0	0	0	0	0	0	0	0	0
Mariana_6844	Mariana_6844_24	72.71	4.22	1530378	d__Bacteria	p__Pseudomonadota	c__Gammaproteobacteria	o__GCA-001735895	f__GCA-001735895	g__GCA-001735895	s__GCA-001735895 sp022545625	0	0	0	6.03658	0	0	0	0	0	0	0	0	0	0	0	1.47972	0	3.39187	3.04273	0	0	2.98469	0	0	0	0	0	0	0	0	0	0	0	0	0
Mariana_6844	Mariana_6844_26	55.17	3.45	1193147	d__Bacteria	p__Pseudomonadota	c__Gammaproteobacteria	o__Woeseiales	f__Woeseiaceae	g__JAACFB01	s__	0	0	0	0	0	0	0	0	2.27026	0	0	0	0	0	2.93216	0	0	0	0	0	0	0	0	0	0	0	0	0	0	0	0	0	0	0	0
Mariana_6844	Mariana_6844_27	59.99	5	2348667	d__Bacteria	p__Nitrospirota	c__Nitrospiria	o__Nitrospirales	f__UBA8639	g__UBA8639	s__	0	0	0	0	0	0	0	0	0.439972	0	0	0	0	0	0	0	0	0	0	0	0	0	0	0	0	0	0	0	0	0	0	0	0	0	0
Mariana_6844	Mariana_6844_28	83.46	3.35	2297756	d__Bacteria	p__Pseudomonadota	c__Gammaproteobacteria	o__Woeseiales	f__Woeseiaceae	g__B93T1B8	s__B93T1B8 sp022560695	0	1.28867	0	0	0	0	0	0	1.04259	1.26674	0	0	0	0	1.31146	0	0	1.17567	0	0	0	0	0	0	0	1.04273	0	0	0	0	0	0	0	0	0
Mariana_6844	Mariana_6844_29	55.75	4.21	659430	d__Archaea	p__Thermoproteota	c__Nitrososphaeria	o__Nitrososphaerales	f__Nitrosopumilaceae	g__DRGT01	s__DRGT01 sp011055585	0	0	0	0	0	0	0	0	0	0	0	0	0	0	0	0	0	0	0	0	0	0	0	0	0	0	0	0	0	0	0	0	0	0	0
Mariana_6844	Mariana_6844_3	51	1.61	1207565	d__Bacteria	p__Pseudomonadota	c__Gammaproteobacteria	o__GCA-001735895	f__GCA-001735895	g__GCA-001735895	s__GCA-001735895 sp027293245	0	0	0	0.25834	0	0	0.325311	0	0	0	0	0	0	0	0	0	0	0.723062	0	0	0	0	0	0.991578	0	0	0	0	0	0	0	0	0	0	0
Mariana_6844	Mariana_6844_30	73.45	6.2	1642992	d__Bacteria	p__Acidobacteriota	c__UBA6911	o__RPQK01	f__RPQK01	g__JADFOI01	s__JADFOI01 sp022545645	0	0	0	0	0	0	0	0	0	0	0	0	0	0	0	0	0	0	0	2.73053	0	0	0	0	0	0	0	0	0	0	0	0	0	0	0
Mariana_6844	Mariana_6844_31	84.86	5.23	3350265	d__Bacteria	p__Pseudomonadota	c__Gammaproteobacteria	o__HK1	f__HK1	g__JAABYT01	s__	0	1.36906	0	0.815374	0.476754	0	0	0	1.40971	0.784105	0.386976	0	0	0	0	0	0.73981	1.563	0	0	0.871779	0	0	0	0	0.822649	0	0	0	0	0	0	0	0	0
Mariana_6844	Mariana_6844_32	67.18	1.12	1492887	d__Bacteria	p__Pseudomonadota	c__Gammaproteobacteria	o__Rariloculales	f__Rariloculaceae	g__SMWC01	s__	0	0	0	0	0	0	0	0	0	0	0	0	0	0	0	0	0	0	0	0	0	0	0	0	0	0	0	0	0	0	0	0	0	0	0
Mariana_6844	Mariana_6844_33	93.55	1.61	3415778	d__Bacteria	p__Myxococcota_A	c__UBA9160	o__SZUA-336	f__SZUA-336	g__SMWZ01	s__SMWZ01 sp004356455	0	0	0	0	0	0	0	0	1.31592	0	0	0	0	1.03361	0	0	1.11914	0	0	0	0	0	0	1.24371	0	0	0	0	0	0	0	0	0	0	0
Mariana_6844	Mariana_6844_34	62.44	8.45	2970453	d__Bacteria	p__KSB1	c__UBA2214	o__CR04bin15	f__CR04bin15	g__CR04bin15	s__CR04bin15 sp004357015	0	0.481078	0	0	0	0	0.48157	0	0.697626	0	0.324322	0.477475	0	0.266755	0.241517	0	0	0	0	0	0	0	0	0	0	0	0	0	0	0	0	0	0	0	0
Mariana_6844	Mariana_6844_35	95.38	5.04	2035781	d__Bacteria	p__Desulfobacterota_D	c__UBA1144	o__UBA2774	f__UBA2774	g__CR02bin9	s__CR02bin9 sp004356555	1.09988	0	0	0	0	0	0	0	0	1.50013	0	0	0	0	0	0	0	0	0	0	0	0	0	0	0	0	0	0	0	0	0	0	0	0	0
Mariana_6844	Mariana_6844_36	64	8.56	1854887	d__Bacteria	p__Acidobacteriota	c__UBA6911	o__RPQK01	f__RPQK01	g__JADFOI01	s__JADFOI01 sp027295745	0	0	0	0	0	0	0	0	0.341195	0	0	0	0	0	0	0	0	0	0	0.347862	0.357471	0	0	0	0	0	0	0	0	0	0	0	0	0	0
Mariana_6844	Mariana_6844_37	52.54	2.68	1618869	d__Bacteria	p__Bacteroidota	c__Bacteroidia	o__Cytophagales	f__Cyclobacteriaceae	g__SZUA-3	s__	0	0	0	0	0.299704	0	0.635894	0.398595	0	0.360225	0	0	0	0	0	0	0	0	0	0	0	0	0	0	0	0	0	0	0	0	0	0	0	0	0
Mariana_6844	Mariana_6844_38	76.24	3.87	1376746	d__Bacteria	p__Pseudomonadota	c__Gammaproteobacteria	o__UBA4486	f__UBA4486	g__SMWN01	s__SMWN01 sp004356415	0	0	0	0	0	0	0	0	0	0	0	0	0	0	0	0	0	0	0	0	0	0	0	0	0	0	0	0	0	0	0	0	0	0	0
Mariana_6844	Mariana_6844_39	61.5	3.4	922212	d__Archaea	p__Thermoproteota	c__Nitrososphaeria	o__Nitrososphaerales	f__UBA57	g__B1T1B5	s__B1T1B5 sp022572285	0	0	0	0	0	0	0	0	0	0	0	0	0	0	0	0	0	0	0	0	0	0	0	0	0	0	0	0	0	0	0	0	0	0	0
Mariana_6844	Mariana_6844_4	96.34	2.85	3415562	d__Bacteria	p__Pseudomonadota	c__Gammaproteobacteria	o__Acidiferrobacterales	f__SPGG2	g__SPGG2	s__SPGG2 sp001643475	0	1.55217	0	1.35009	0	0	1.44607	0	1.55566	0	0	1.74999	0	0	1.35538	0	0	2.63033	0	0	0	1.23258	0	0	0	1.68994	0	0	0	0	0	0	0	0	0
Mariana_6844	Mariana_6844_40	55.94	8.55	1316405	d__Bacteria	p__Bacteroidota	c__Ignavibacteria	o__Ignavibacteriales	f__Ignavibacteriaceae	g__BMS3ABIN03	s__	0	0	0	0	0	0	0	0	0	0	1.24992	0	0	0	1.90392	0	0	0	0	0	0	0	0	0	0	0	0	0	0	0	0	0	0	0	0
Mariana_6844	Mariana_6844_41	51.97	2.85	811688	d__Bacteria	p__Desulfobacterota_D	c__UBA1144	o__N074bin48	f__N074bin48	g__N074bin48	s__N074bin48 sp004356685	0.916563	0	0	0	0	0	0	0	0	0	0	0	0	0	0	0	0	0	0	0	0	0	0	0	0	0	0	0	0	0	0	0	0	0	0
Mariana_6844	Mariana_6844_42	59.15	3.46	1805332	d__Bacteria	p__Pseudomonadota	c__Alphaproteobacteria	o__JAAXGF01	f__JAAXGF01	g__	s__	0	0	0	1.33768	0	0	0.853251	0.809143	0	0	0	0	0	0	0	0	0	1.86229	0	1.38637	1.12208	0	0	0	0	1.00087	0	0	0	0	0	0	0	0	0
Mariana_6844	Mariana_6844_43	53.61	3.87	980633	d__Bacteria	p__Pseudomonadota	c__Gammaproteobacteria	o__Burkholderiales	f__Nitrosomonadaceae	g__GCA-2721545	s__	0	0	0	0	0	0	0	0	0.46293	0	0	0	0	1.01979	0	0	0	0	0	0	0	0	0	0	0	0	0	0	0	0	0	0	0	0	0
Mariana_6844	Mariana_6844_44	73.54	2.56	1461694	d__Bacteria	p__Actinomycetota	c__Acidimicrobiia	o__UBA5794	f__ZC4RG35	g__SZUA-217	s__SZUA-217 sp004356805	0	0	1.00375	0	0	0	0	0.964859	0	0.90987	0	0.848879	0	0	0	0	0	0	0	1.09105	0	0	0	0	0	0	0	0	0	0	0	0	0	0	0
Mariana_6844	Mariana_6844_45	80.85	5.68	1891380	d__Bacteria	p__Nitrospirota	c__Nitrospiria	o__Nitrospirales	f__UBA8639	g__JACZVJ01	s__JACZVJ01 sp022572725	0	0	0	0.186087	0	0	0	0	0.415434	0	0	0	0	0	0	0	0	0	0	0	0	0	0	0	0	0	0	0	0	0	0	0	0	0	0
Mariana_6844	Mariana_6844_5	59.73	3.9	2405321	d__Bacteria	p__Pseudomonadota	c__Gammaproteobacteria	o__Pseudomonadales	f__Azotimanducaceae_A	g__SMWK01	s__SMWK01 sp004356895	0	0	0	0	0	0	1.2067	0	0.572443	0	0	0	0	0	0	0	0	0	0	0	0	0	0	0	0	0	0	0	0	0	0	0	0	0	0
Mariana_6844	Mariana_6844_6	52.78	2.91	683046	d__Archaea	p__Thermoproteota	c__Nitrososphaeria	o__Nitrososphaerales	f__JAPUIC01	g__JAPUIC01	s__	0	0	0	0	0.527024	0	0	0	0	0	0	0	0	0	0	0	0	0	0	0	0	0	0	0	0	0	0	0	0	0	0	0	0	0	0
Mariana_6844	Mariana_6844_7	75.57	2.08	2265092	d__Bacteria	p__Planctomycetota	c__Phycisphaerae	o__Phycisphaerales	f__SM1A02	g__	s__	0	0.793285	0	0	0	0	0	0	1.00369	0	0	0	0	0	0	1.62362	0	0	0	0	0	0	0	0	0	0	0	0	0	0	0	0	0	0	0
Mariana_6844	Mariana_6844_8	52.46	0.05	1357791	d__Bacteria	p__Nitrospirota	c__Nitrospiria	o__Nitrospirales	f__UBA8639	g__SPGG5	s__	0	0	0	1.32316	0	0	1.08142	0	1.10887	0	0	0	0	0	0	0	0	0	0	0	0	0	0	0	0	0	0	0	0	0	0	0	0	0	0
Mariana_6844	Mariana_6844_9	68.59	0.55	1603902	d__Bacteria	p__Gemmatimonadota	c__Gemmatimonadetes	o__Gemmatimonadales	f__GWC2-71-9	g__N074bin45	s__N074bin45 sp004357415	0	0	0	0	0	0	0	0	0.616849	0.552684	0	0	0	0	0	0	0	0	0	0	0	0	0	0	0	0	0	0	0	0	0	0	0	0	0
Mariana_7939	Mariana_7939_1	74.4	1.17	1442688	d__Bacteria	p__Pseudomonadota	c__Gammaproteobacteria	o__GCA-001735895	f__GCA-001735895	g__GCA-001735895	s__GCA-001735895 sp022545625	0	0	0	9.48728	0	0	0	0	0	0	0	0	0	0	0	3.40675	4.45928	0	2.66891	0	0	0	0	0	0	0	0	0	0	0	0	0	0	0	0
Mariana_7939	Mariana_7939_10	76.49	5.06	2298207	d__Bacteria	p__Chloroflexota	c__Dehalococcoidia	o__UBA1151	f__UBA1328	g__UBA1328	s__UBA1328 sp022564545	0	0	0	0	0.295804	0	0	0	0	0	0	0	0	0	0	0	0	1.66913	0	0	0.795049	0	0	0	0	0	0	0	0	0	0	0	0	0	0
Mariana_7939	Mariana_7939_11	85.18	0.57	2451431	d__Bacteria	p__Planctomycetota	c__Phycisphaerae	o__Phycisphaerales	f__SM1A02	g__	s__	0	0.798402	0	0	0	0	0	0	0.924777	0	0	0	0	0	0	0	0	0	0	0	0	0	0	0	0	0	0	0	0	0	0	0	0	0	0
Mariana_7939	Mariana_7939_12	53.4	9.39	841976	d__Archaea	p__Thermoproteota	c__Nitrososphaeria	o__Nitrososphaerales	f__Nitrosopumilaceae	g__CSP1-1	s__CSP1-1 sp022573065	0	0	0	0	0	0	0	0	0	0	0	0	0	0	0	0	0	0	0	0	0	0	0	0	0	0	0	0	0	0	0	0	0	0	0
Mariana_7939	Mariana_7939_13	57.12	5.2	2211665	d__Bacteria	p__Acidobacteriota	c__UBA6911	o__RPQK01	f__RPQK01	g__JADFOI01	s__JADFOI01 sp022562935	0	0	0	0	0	0	1.05944	0.85804	2.08321	0	0	0	0	0	0	0	0	0	0	0.513765	0	0	0	0	0	0	0	0	0	0	0	0	0	0	0
Mariana_7939	Mariana_7939_14	72.39	5.56	1888521	d__Bacteria	p__Acidobacteriota	c__UBA6911	o__RPQK01	f__RPQK01	g__JADFOI01	s__JADFOI01 sp022545645	0	0	0	0	0	0	2.12526	2.43641	2.65607	0	0	0	0	0	0	0	0	0	0	0	0	0	0	0	0	0	0	0	0	0	0	0	0	0	0
Mariana_7939	Mariana_7939_15	59.9	2.38	1482445	d__Bacteria	p__Pseudomonadota	c__Gammaproteobacteria	o__GCA-001735895	f__GCA-001735895	g__GCA-001735895	s__GCA-001735895 sp027293245	0	0	0	0.361407	0	0	0	0	0	0	0	0	0	0	0	0.327081	0	0.908168	0.463676	0	0	0	0	0.223376	0	0	0	0	0	0	0	0	0	0	0
Mariana_7939	Mariana_7939_16	79.27	3.13	3089984	d__Bacteria	p__Bacteroidota	c__Bacteroidia	o__Cytophagales	f__Cyclobacteriaceae	g__SZUA-3	s__	0	0	0	0	0	0	0.414901	0	0.336895	0.53841	0	0	0	0	0	0	0	0	0	0	0	0	0	0	0	0.34251	0	0	0	0	0	0	0	0	0
Mariana_7939	Mariana_7939_17	50.91	1.3	1250027	d__Bacteria	p__Chloroflexota	c__Dehalococcoidia	o__UBA3495	f__UBA3495	g__JACZRM01	s__JACZRM01 sp022576105	0	0	0	0	0	0	0	0	0	0	0	0	0	0	0	0	0	0	0	0	0	0	0	0	0	0	0	0	0	0	0	0	0	0	0
Mariana_7939	Mariana_7939_18	57.62	7.78	3206619	d__Bacteria	p__Poribacteria	c__WGA-4E	o__WGA-4E	f__PCPOR2b	g__JADFGN01	s__JADFGN01 sp022567695	0	0	0	0	0	0	0	0	0.496049	0	0	1.02753	0	0	0	0	0	0.330277	0	0	1.28084	0	0	0	0	1.00274	0.478268	0	0	0	0	0	0	0	0
Mariana_7939	Mariana_7939_19	80.31	7.57	2501314	d__Bacteria	p__Pseudomonadota	c__Gammaproteobacteria	o__Woeseiales	f__Woeseiaceae	g__JACZWL01	s__JACZWL01 sp022572185	0	0	0	1.64548	0	0	0	0	1.32475	0	0	0	0	0	0.816235	0	0	1.55064	0	0	0	0	0	0	0	0	0	0	0	0	0	0	0	0	0
Mariana_7939	Mariana_7939_20	70.47	1.36	1984325	d__Bacteria	p__Nitrospirota	c__Nitrospiria	o__Nitrospirales	f__UBA8639	g__SPGG5	s__SPGG5 sp022561525	0	0	0	1.2579	0	0	1.23568	0	1.06433	0	0	0	0	0	0	0	0	0	0	0	0	0	0	0	0	0	0	0	0	0	0	0	0	0	0
Mariana_7939	Mariana_7939_21	94.84	0.65	3469964	d__Bacteria	p__Myxococcota_A	c__UBA9160	o__SZUA-336	f__SZUA-336	g__SMWZ01	s__SMWZ01 sp004356455	0	0	0	0	0	0	0	0	0.654614	0	0	0	0	0.568065	0	0	0	0	0	0	0	0	0	0.795218	0	0	0	0	0	0	0	0	0	0	0
Mariana_7939	Mariana_7939_22	94.96	4.2	1987383	d__Bacteria	p__Desulfobacterota_D	c__UBA1144	o__UBA2774	f__UBA2774	g__CR02bin9	s__CR02bin9 sp004356555	0	0	0	0	0	0	0	0	1.10364	1.33615	0	0	0	0	0	0	0	0	0	0	0	0	0	0	0	0	0	0	0	0	0	0	0	0	0
Mariana_7939	Mariana_7939_23	51.92	6.84	1969263	d__Bacteria	p__Acidobacteriota	c__Thermoanaerobaculia	o__Multivoradales	f__UBA5704	g__CALZIK01	s__CALZIK01 sp022561975	0	0	0	0	0	0	0	0	0	0	0	0	0	0	0	0	0	0	0	0	0	0	0	0	0	0	0	0	0	0	0	0	0	0	0
Mariana_7939	Mariana_7939_24	73.36	4.63	1887166	d__Bacteria	p__Chloroflexota	c__Anaerolineae	o__Anaerolineales	f__E44-bin32	g__JADFRG01	s__JADFRG01 sp022561385	0	0	0	0	0	0	0	0	1.41118	1.27887	0	0	0	1.3999	1.53239	0	0	0	0	0	0	0	0	0	0	0	0	0	0	0	0	0	0	0	0
Mariana_7939	Mariana_7939_25	88	2.91	3233621	d__Bacteria	p__KSB1	c__UBA2214	o__CR04bin15	f__CR04bin15	g__CR04bin15	s__CR04bin15 sp004357015	0	0	0	0	0	0	0	0	0.70964	0	0	0.334355	0	0.546911	0.424754	0	0	0	0	0	0	0	0	0	0	0	0.533079	0	0	0	0	0	0	0	0
Mariana_7939	Mariana_7939_26	55.38	2.61	1511482	d__Bacteria	p__Pseudomonadota	c__Alphaproteobacteria	o__Rhodospirillales_A	f__JADFTO01	g__JACZQZ01	s__JACZQZ01 sp022545455	0	1.90469	0	2.16923	0	0	0	0	2.91364	0	0	1.37004	0	0	0	0	0	0.286752	0	0	0	0	0	0	0	0	0	0	0	0	0	0	0	0	0
Mariana_7939	Mariana_7939_27	87.57	6.85	3443025	d__Bacteria	p__Pseudomonadota	c__Gammaproteobacteria	o__HK1	f__HK1	g__JAABYT01	s__	0	1.40533	0	0.564418	0.575868	0	0	0	0.99178	0.577727	0.533018	0	0	0	0	0	0.567442	0.570526	0	0	0.564456	0	0	0	0	0.519537	0	0	0	0	0	0	0	0	0
Mariana_7939	Mariana_7939_28	86.13	3.53	1478058	d__Bacteria	p__Desulfobacterota_D	c__UBA1144	o__N074bin48	f__N074bin48	g__N074bin48	s__N074bin48 sp004356685	1.20623	0	0	0	0	0	0	0	0.389753	0.9786	0	0	0	0	0	0	0	0	0	0	0	0	0	0	0	0	0	0	0	0	0	0	0	0	0
Mariana_7939	Mariana_7939_29	57.81	3	1408182	d__Bacteria	p__Pseudomonadota	c__Gammaproteobacteria	o__Woeseiales	f__Woeseiaceae	g__JAACFB01	s__	0	0	0	0	0	0	0	0	2.24493	1.60513	0	0	0	0	0	0	0	0	0	0	0	0	0	0	0	1.86277	0	0	0	0	0	0	0	0	0
Mariana_7939	Mariana_7939_3	63.81	5.56	1876727	d__Bacteria	p__Nitrospinota	c__Nitrospinia	o__Nitrospinales	f__VA-1	g__JADFGI01	s__JADFGI01 sp022567815	0	0	0	0	0	0	0	0	0.450424	0	0	0	0	0	0	0	0	0	0	0	0	0	0	0	0	0	0	0	0	0	0	0	0	0	0
Mariana_7939	Mariana_7939_30	82.85	3.91	2054407	d__Bacteria	p__Gemmatimonadota	c__Gemmatimonadetes	o__Gemmatimonadales	f__GWC2-71-9	g__N074bin45	s__N074bin45 sp004357415	0	0	0	0	0	0	0	0	0.752676	0.577264	0	0	0	0	0	0	0	0	0	0	0	0	0	0	0	0	0	0	0	0	0	0	0	0	0
Mariana_7939	Mariana_7939_31	77.04	2.29	1699718	d__Bacteria	p__Bacteroidota	c__Bacteroidia	o__Flavobacteriales	f__Flavobacteriaceae	g__Aureisphaera	s__Aureisphaera sp004356305	0	0	0	0	0	0	0.608664	0	0.823114	0.692804	0	0	0	0.939456	0	0	0	0	0	0	0	0	0	0	0	0	0.669272	0	0	0	0	0	0	0	0
Mariana_7939	Mariana_7939_32	75.11	0.68	2647501	d__Bacteria	p__Myxococcota_A	c__UBA9160	o__UBA9160	f__SMWR01	g__SMWR01	s__SMWR01 sp004356735	0	0	0	1.13153	0	0	0	0	1.3646	0	0	0	0	1.1286	1.17008	0	0	0	0	0	0	0	0	0	0	0	0	0	0	0	0	0	0	0	0
Mariana_7939	Mariana_7939_33	93.16	3.42	2475503	d__Bacteria	p__Nitrospinota	c__Nitrospinia	o__Nitrospinales	f__Nitrospinaceae	g__SZUA-226	s__SZUA-226 sp004357365	0	0	0	0	0	0	0	0	1.04963	0	0	0	0	0	0	0	0	0	0	0	0	0	2.39156	0	0	1.27341	1.38015	0	0	0	0	0	0	0	0
Mariana_7939	Mariana_7939_34	63.75	4.26	1243005	d__Bacteria	p__Chloroflexota	c__Dehalococcoidia	o__UBA3495	f__GCA-2712585	g__JAPULR01	s__JAPULR01 sp027294635	0	0	0	0	0	0	0	0	0	0	0	0	0	0	0	0	0	0	0	0	0.789355	0	0	0	0	0	0	0	0	0	0	0	0	0	0
Mariana_7939	Mariana_7939_35	58.36	4.35	971203	d__Bacteria	p__Pseudomonadota	c__Gammaproteobacteria	o__Burkholderiales	f__Nitrosomonadaceae	g__GCA-2721545	s__GCA-2721545 sp003230615	0	0	0	0.66209	0	0	0	0	1.10305	0	0	0	0	0	0	0	0	0	0	0	0	0	0	0	0	0	0	0	0	0	0	0	0	0	0
Mariana_7939	Mariana_7939_36	89.7	2.24	3031558	d__Bacteria	p__Pseudomonadota	c__Gammaproteobacteria	o__Acidiferrobacterales	f__SPGG2	g__SPGG2	s__SPGG2 sp001643475	0	0	0	0.300407	0	0	0.366248	0	0.343464	0	0	0.455759	0	0	0.491673	0	0	0.643366	0	0	0	0.476812	0	0	0	0.323268	0	0	0	0	0	0	0	0	0
Mariana_7939	Mariana_7939_37	71.85	1.94	2648783	d__Bacteria	p__Pseudomonadota	c__Gammaproteobacteria	o__Pseudomonadales	f__Azotimanducaceae_A	g__SMWF01	s__SMWF01 sp004357385	0	0	0	0	0	0	0.459516	0	0	0.369615	0	0	0	0	0	0	0.331294	0	0.296662	0.569344	0	0	0	0	0	0	0	0	0	0	0	0	0	0	0
Mariana_7939	Mariana_7939_38	89.85	8.5	4185497	d__Bacteria	p__Pseudomonadota	c__Gammaproteobacteria	o__Pseudomonadales	f__Azotimanducaceae_A	g__SMWK01	s__SMWK01 sp004356895	0	0	0	0	0	0	1.79791	0	0.836156	0	0	0	0	0	0	0	0	0	0.905619	0	0	0	0	0	0	1.35805	0	0	0	0	0	0	0	0	0
Mariana_7939	Mariana_7939_4	74.98	1.15	1328522	d__Bacteria	p__Pseudomonadota	c__Gammaproteobacteria	o__Burkholderiales	f__Nitrosomonadaceae	g__GCA-2721545	s__GCA-2721545 sp004356775	0	0	0	1.69087	0	0	0	0	0	0	0	0	0	0.46909	0	0	0.748226	0	0	0	0	0	0	0	0	0	0	0	0	0	0	0	0	0	0
Mariana_7939	Mariana_7939_40	59.3	2.45	1699464	d__Bacteria	p__Pseudomonadota	c__Alphaproteobacteria	o__Rhodospirillales_A	f__Casp-alpha2	g__Casp-alpha2	s__Casp-alpha2 sp022563215	0	0.676845	0	0.772277	0	0	0.735495	0.639234	0	0	0	0.435189	0	0	0	0	0	1.06795	0	0	0	0	0	0	0	0	0	0	0	0	0	0	0	0	0
Mariana_7939	Mariana_7939_41	57.48	1.93	2020201	d__Bacteria	p__Bacteroidota	c__Bacteroidia	o__Cytophagales	f__Cyclobacteriaceae	g__SZUA-230	s__SZUA-230 sp022571715	0	0.277163	0	0	0	0	0	0	0	0	0	0	0	0	0	0	0	0	0	0	0	0	0	0	0	0	0.316163	0	0	0	0	0	0	0	0
Mariana_7939	Mariana_7939_42	69.81	4.8	1695707	d__Bacteria	p__Pseudomonadota	c__Alphaproteobacteria	o__SMXQ01	f__SMXQ01	g__JACZQV01	s__JACZQV01 sp022545545	0	0	0	0.476031	0.76899	0	0	0.985374	1.07466	0	0	0	0	0	0	0	0	0	0	0	1.7662	0	0	0	0	0	0	0	0	0	0	0	0	0	0
Mariana_7939	Mariana_7939_43	63.21	1.01	1251199	d__Bacteria	p__Pseudomonadota	c__Gammaproteobacteria	o__UBA4486	f__UBA4486	g__SMWN01	s__SMWN01 sp004356415	0	0	0	1.74716	0	0	0	0	0	0	0	0.411012	0	0	0	0	0	0	0	0	0	0	0	0	0	0	0	0	0	0	0	0	0	0	0
Mariana_7939	Mariana_7939_44	91.74	4.46	1910600	d__Bacteria	p__Actinomycetota	c__Acidimicrobiia	o__UBA5794	f__ZC4RG35	g__SZUA-217	s__SZUA-217 sp004356805	0	0	0.99423	0	0	0	0.84854	0.974012	0	0.775645	0.869677	0	0	0	0	0	0	0	0	1.69893	0	0	0	0	0	0	0	0	0	0	0	0	0	0	0
Mariana_7939	Mariana_7939_45	59.44	4.31	1389556	d__Bacteria	p__Pseudomonadota	c__Gammaproteobacteria	o__MnTg04	f__MnTg04	g__MnTg04	s__	0	0	0	0.842356	0	0	0.44491	0	0.274008	0	0	0	0	0	0.684729	0	0	0	0	0	0	0	0	0	0	0	0	0	0	0	0	0	0	0	0
Mariana_7939	Mariana_7939_46	56.42	6.79	1555072	d__Bacteria	p__Pseudomonadota	c__Gammaproteobacteria	o__Xanthomonadales	f__SZUA-36	g__JABDJL01	s__	0	0.528169	0	0	0	0	0.60332	0	2.04002	0	0	0	0	0	0	0	0	0	0	0	0	0	0	0	0	0.42186	0	0	0	0	0	0	0	0	0
Mariana_7939	Mariana_7939_47	62.07	9.52	2241057	d__Bacteria	p__Pseudomonadota	c__Gammaproteobacteria	o__Woeseiales	f__Woeseiaceae	g__JADFGH01	s__	0	0	0	0	0	0	0	0	1.60666	0	0	0	0	0	0.822024	0	0.881447	0	0	0	0	0	0	0	0	0.778247	0	0	0	0	0	0	0	0	0
Mariana_7939	Mariana_7939_48	90.49	3.7	4876542	d__Bacteria	p__Acidobacteriota	c__Vicinamibacteria	o__Vicinamibacterales	f__UBA8438	g__NP936	s__NP936 sp022562495	1.19702	0	0	0	0	0	0	0	1.18666	0	1.5249	0	0	1.16011	3.15342	0	0	0	0	0	0	0	0	0	0	0	0	0	0	0	0	0	0	0	0
Mariana_7939	Mariana_7939_49	84.95	5.17	2796931	d__Bacteria	p__Pseudomonadota	c__Alphaproteobacteria	o__SMXQ01	f__SMXQ01	g__SMXQ01	s__SMXQ01 sp027292975	0	2.16985	0	0.63507	0	0	0	0.871998	0.631081	0	0	0	0	0	0	0	0	0	0	0	0	0	0	0	0	0	0	0	0	0	0	0	0	0	0
Mariana_7939	Mariana_7939_5	52.19	3.61	1237388	d__Bacteria	p__Pseudomonadota	c__Gammaproteobacteria	o__UBA4486	f__UBA4486	g__SMWN01	s__	0	0	0	0.615802	0	0	0	0	0.359635	0	0	0	0	0	0	0	0	0	0	0	0	0	0	0	0	0	0	0	0	0	0	0	0	0	0
Mariana_7939	Mariana_7939_50	50.43	8.96	1094499	d__Bacteria	p__KSB1	c__UBA2214	o__CR04bin15	f__N075bin58	g__N075bin58	s__	0	0	0	0	0	0	0	0	3.5866	0	0	1.97464	0	0	2.14875	0	0	0	0	0	0	0	2.34782	0	0	3.73011	0	0	0	0	0	0	0	0	0
Mariana_7939	Mariana_7939_51	52.68	5.49	1252278	d__Bacteria	p__KSB1	c__UBA2214	o__CR04bin15	f__N075bin58	g__N075bin58	s__N075bin58 sp004356825	0	0	0	0	0	0	0	0	3.71359	0	0	1.67252	0	0	0	0	0	0	0	0	0	0	0	0	0	0	0	0	0	0	0	0	0	0	0
Mariana_7939	Mariana_7939_52	90.6	7.23	2312223	d__Bacteria	p__Nitrospinota	c__Nitrospinia	o__Nitrospinales	f__Nitrospinaceae	g__SMVS01	s__SMVS01 sp004357435	0	0	0	0	0	0	0	0	0.454436	0	0	0	0	0	0	0	0	0	0	0	0	0	0	0	0	0	0	0	0	0	0	0	0	0	0
Mariana_7939	Mariana_7939_53	50.99	6.2	1789508	d__Bacteria	p__Desulfobacterota_B	c__Binatia	o__UBA9968	f__UBA9968	g__JACZXR01	s__	0	0	0	0	0	0	0	0	0	0	0	0	0	0	0	0	0	0	0	0	0	0	0	0	0	0	0	0	0	0	0	0	0	0	0
Mariana_7939	Mariana_7939_54	54.83	2.04	941513	d__Bacteria	p__Pseudomonadota	c__Alphaproteobacteria	o__Sphingomonadales	f__SMXR01	g__SMXR01	s__SMXR01 sp004356215	0	0	0	0.30861	0	0	0	0.285425	0	0.34251	0	0	0	0	0	0	0	0	0	0	0	0	0	0	0	0	0	0	0	0	0	0	0	0	0
Mariana_7939	Mariana_7939_55	55.05	0.43	1481628	d__Bacteria	p__Acidobacteriota	c__Polarisedimenticolia	o__SMYD01	f__SMYD01	g__SMYD01	s__SMYD01 sp004356015	0	0	0	0	0	0	0	0	0.282571	0	0	0.222169	0	0	0	0	0	0	0	0.24994	0	0	0	0	0	0.252087	0	0	0	0	0	0	0	0	0
Mariana_7939	Mariana_7939_6	56.96	1.75	1399887	d__Bacteria	p__Chloroflexota	c__Dehalococcoidia	o__UBA3495	f__UBA3495	g__JADFQT01	s__JADFQT01 sp022561675	0	0	0	0	0.603226	0	0	0	0	0	0	0	0	0	0	0	0	0	0	0	0.777007	0	0	0	0	0	0.443248	0	0	0	0	0	0	0	0
Mariana_7939	Mariana_7939_7	52.01	2.64	2199012	d__Bacteria	p__Pseudomonadota	c__Gammaproteobacteria	o__Pseudomonadales	f__Azotimanducaceae_A	g__SMWK01	s__SMWK01 sp022571865	0	0.6293	0	0	0	0	0	0	0	0	0	0	0	0	0	0	0	0	0.755928	0.560922	0	0	0	0	0	0	0	0	0	0	0	0	0	0	0
Mariana_7939	Mariana_7939_8	51.46	8.25	994824	d__Archaea	p__Thermoproteota	c__Nitrososphaeria	o__Nitrososphaerales	f__Nitrosopumilaceae	g__DRGT01	s__DRGT01 sp022564515	0	0	0	0	0	0	0	0	0	0.801394	0	0	0	0	0	0	0	0	0	0	0	0	0	0	0	0	0	0	0	0	0	0	0	0	0
Mariana_7939	Mariana_7939_9	68.88	2.55	2105658	d__Bacteria	p__Pseudomonadota	c__Alphaproteobacteria	o__Rhizobiales	f__Afifellaceae	g__CALZIL01	s__	0	0.977733	0	0.407933	0	0	0	0.536309	0.957447	0.719024	0	0	0	0	0.2605	0	0	0	0	0	0	0	0	0	0	0	0	0	0	0	0	0	0	0	0
Mariana_8000FL-1	Mariana_8000FL-1_1	57.68	4.31	1011375	d__Bacteria	p__Pseudomonadota	c__Alphaproteobacteria	o__UBA1280	f__JAPKEQ01	g__JAPKEQ01	s__	0	0	0	0	0	0	0	0	0	0	0	0	0	0	0	0	0	0	0	0	0	0	0	0	0	0	0	0	0	0	0	0	0	0	0
Mariana_8000FL-1	Mariana_8000FL-1_10	90.67	2.82	3851646	d__Bacteria	p__Pseudomonadota	c__Gammaproteobacteria	o__Enterobacterales	f__Alteromonadaceae	g__Alteromonas	s__Alteromonas sp002729795	0	0	0	3.11711	0	0	0	0	3.41931	0	0	2.7923	0	0	0	0	0	0	0	0	0	0	0	0	0	0	0	0	0	0	0	0	0	0	0
Mariana_8000FL-1	Mariana_8000FL-1_11	54.89	3.45	3173767	d__Bacteria	p__Pseudomonadota	c__Alphaproteobacteria	o__Rhodobacterales	f__Rhodobacteraceae	g__Shimia	s__	0	1.63852	0	1.26154	0	0	0	0	1.08379	0	0	0	0	0	0	0	0.992131	0	0	1.3447	0	0	0	0	0	0.615751	0	0	0	0	0	0	0	0	0
Mariana_8000FL-1	Mariana_8000FL-1_12	57.87	6.06	2055977	d__Bacteria	p__Pseudomonadota	c__Alphaproteobacteria	o__Sphingomonadales	f__Sphingomonadaceae	g__Croceicoccus	s__Croceicoccus sp002694745	0	0	0	0	0	0	0	0	0	1.37865	0	1.26335	0	0	0	0	0	0	0	0.585344	0	0	0	0	0	1.09309	0	0	0	0	0	0	0	0	0
Mariana_8000FL-1	Mariana_8000FL-1_13	74.78	4.78	2638013	d__Bacteria	p__Pseudomonadota	c__Alphaproteobacteria	o__JAAXGF01	f__JAAXGF01	g__	s__	0	3.11532	0	1.29609	0	0	0	1.70228	1.33247	0	0	0	0	1.18672	0	0	0	1.60022	0	1.77286	0	0	0	0	0	2.64446	0	0	0	0	0	0	0	0	0
Mariana_8000FL-1	Mariana_8000FL-1_14	51.39	1.98	2059892	d__Bacteria	p__Chloroflexota	c__Dehalococcoidia	o__UBA3495	f__UBA3495	g__UBA9611	s__	0	0	0	0	0	0	0	0	0	0	0	0	0	1.09381	0	0	0	0	0	0	0	0	0	0	0	0	0	0	0	0	0	0	0	0	0
Mariana_8000FL-1	Mariana_8000FL-1_15	50.08	3.73	2094060	d__Bacteria	p__Pseudomonadota	c__Gammaproteobacteria	o__Nitrosococcales	f__Methylophagaceae	g__Methylophaga	s__Methylophaga thalassica	0	1.10022	0	0.639685	0	0	0	0	0	0.542895	0	0	0	0	0	0	0.648738	0	0	0	0	0	0	0	0	0	0	0	0	0	0	0	0	0	0
Mariana_8000FL-1	Mariana_8000FL-1_16	93.64	9.11	3396400	d__Bacteria	p__Chloroflexota	c__Dehalococcoidia	o__UBA3495	f__UBA3495	g__UBA9611	s__	0	0	0	0	0	0	0	0	0	0	0	0	0	2.71828	0	0	0	0	0	0	8.92314	0	0	0	0	0	0	0	0	0	0	0	0	0	0
Mariana_8000FL-1	Mariana_8000FL-1_17	94.38	3.01	2624767	d__Bacteria	p__Actinomycetota	c__Actinomycetes	o__Actinomycetales	f__Microbacteriaceae	g__Microcella	s__	0	0	0	0	0	0	0	0	1.74994	2.05051	0	0	2.09191	0	0	0	0	0	0	0	1.98657	0	0	1.11955	0	0	0	0	0	0	0	0	0	0	0
Mariana_8000FL-1	Mariana_8000FL-1_18	91.51	3.7	2514369	d__Bacteria	p__Pseudomonadota	c__Alphaproteobacteria	o__Rhodospirillales_A	f__Casp-alpha2	g__Casp-alpha2	s__	0	1.18301	0	1.83259	0	0	0	0.850856	0.848203	0	0	0.845149	0	0	0	0	0	0.957835	0	0	0	0	0	0	0	0	0	0	0	0	0	0	0	0	0
Mariana_8000FL-1	Mariana_8000FL-1_19	94.24	0.87	2708576	d__Bacteria	p__Pseudomonadota	c__Alphaproteobacteria	o__Rhodobacterales	f__Rhodobacteraceae	g__NVTR01	s__	0	1.22234	0	1.00273	0	0	0.61195	0	0.728668	1.11335	0	0	0	0	0	0	0	0	0.614156	1.00853	0	0	0	0	0	0.851728	0	0	0	0	0	0	0	0	0
Mariana_8000FL-1	Mariana_8000FL-1_2	93.45	2.68	3650914	d__Bacteria	p__Bdellovibrionota	c__Bacteriovoracia	o__Bacteriovoracales	f__Bacteriovoracaceae	g__UBA845	s__UBA845 sp002718735	0	0	0	0	0	0	0	0	3.35114	0	0	0	0	0	0	0	0	0	0	0	0	0	0	0	0	0	0	0	0	0	0	0	0	0	0
Mariana_8000FL-1	Mariana_8000FL-1_20	66.66	1.91	2130684	d__Bacteria	p__Pseudomonadota	c__Alphaproteobacteria	o__Sphingomonadales	f__Sphingomonadaceae	g__Qipengyuania	s__Qipengyuania flava	0	0	0	0	0	0	0	3.4522	0	0	0	3.33372	0	0	0	0	0	0	0	6.94079	0	0	0	0	0	0	0	0	0	0	0	0	0	0	0
Mariana_8000FL-1	Mariana_8000FL-1_21	84.67	1.19	3661843	d__Bacteria	p__Pseudomonadota	c__Gammaproteobacteria	o__Enterobacterales	f__Alteromonadaceae	g__Alteromonas	s__Alteromonas australica	7.9231	0	0	5.54815	0	0	6.23511	0	8.112	0	0	0	0	0	0	0	0	0	0	0	0	0	0	8.15404	0	0	0	0	0	0	0	0	0	0	0
Mariana_8000FL-1	Mariana_8000FL-1_22	67.09	0.64	2392452	d__Bacteria	p__Pseudomonadota	c__Alphaproteobacteria	o__Rhodobacterales	f__Rhodobacteraceae	g__Sulfitobacter	s__Sulfitobacter pontiacus	0	0	0	0	0	0	0	0	2.32379	2.01145	0	0	0	0	0	0	0	0	0	2.21466	0	0	0	0	0	0	0	0	0	0	0	0	0	0	0
Mariana_8000FL-1	Mariana_8000FL-1_23	81.03	0.86	2882624	d__Bacteria	p__Pseudomonadota	c__Gammaproteobacteria	o__Pseudomonadales	f__Alcanivoracaceae	g__Alloalcanivorax	s__Alloalcanivorax venustensis	0	0	0	1.42194	0	0	0	0	1.465	1.50133	0	0	0	1.62832	0	0	0	0	1.66703	0	0	0	0	0	2.17443	0	0	0	0	0	0	0	0	0	0
Mariana_8000FL-1	Mariana_8000FL-1_24	92.96	2.19	3525101	d__Bacteria	p__Pseudomonadota	c__Alphaproteobacteria	o__Rhodobacterales	f__Rhodobacteraceae	g__Phaeobacter	s__Phaeobacter italicus	0	9.02322	0	4.44542	0	0	0	0	2.70325	2.72983	3.88046	0	0	0	0	0	4.33231	0	0	4.47143	0	0	0	0	0	4.72322	0	0	0	0	0	0	0	0	0
Mariana_8000FL-1	Mariana_8000FL-1_25	85.73	0.8	1988597	d__Archaea	p__Thermoplasmatota	c__Poseidoniia	o__Poseidoniales	f__Thalassarchaeaceae	g__JAKUTA01	s__JAKUTA01 sp022447885	0	0	0	0	0	0	0	0	0	0	0	0	0	0	0	2.65449	0	0	0	0	0	0	0	0	0	0	0	0	0	0	0	0	0	0	0
Mariana_8000FL-1	Mariana_8000FL-1_26	74.98	1.72	3289473	d__Bacteria	p__Pseudomonadota	c__Gammaproteobacteria	o__Pseudomonadales	f__DSM-6294	g__Oleibacter	s__Oleibacter sp006212115	0	0	0	0	0	0	0	0	0.91759	0.862052	0	0	0	0	0	0	0	0	1.09809	0	0	0	0	0	0	0	0	0	0	0	0	0	0	0	0
Mariana_8000FL-1	Mariana_8000FL-1_27	86.57	2.71	4384058	d__Bacteria	p__Pseudomonadota	c__Gammaproteobacteria	o__Pseudomonadales	f__Halomonadaceae	g__Halomonas	s__Halomonas litopenaei	0	0.555186	0	0	0	0.746411	0	0.941451	0.876915	1.11747	0	0.680567	0.83679	1.73131	0	0	1.01482	1.78224	0	0	0	0.558374	0	0.637169	1.03071	0	0	0	0	0	0	0	0	0	0
Mariana_8000FL-1	Mariana_8000FL-1_28	63.79	3.45	2501056	d__Bacteria	p__Pseudomonadota	c__Alphaproteobacteria	o__JAAXGF01	f__JAAXGF01	g__	s__	0	4.03782	0	2.00442	0	0	0	0	2.06143	0	0	2.11699	0	2.37293	0	0	0	5.69303	0	0	0	0	0	0	0	3.50686	0	1.57555	0	0	0	0	0	0	0
Mariana_8000FL-1	Mariana_8000FL-1_29	93.68	1.9	2595331	d__Bacteria	p__Pseudomonadota	c__Alphaproteobacteria	o__Micavibrionales	f__Micavibrionaceae	g__UBA1672	s__	0	0	0	0	0	0	0	0.795208	0.802187	0.653541	0	0	0	0	0	0	0	0	0	0	0	0	0	0	0	0	0	0	0	0	0	0	0	0	0
Mariana_8000FL-1	Mariana_8000FL-1_3	95.32	2.04	3095166	d__Bacteria	p__Pseudomonadota	c__Gammaproteobacteria	o__Pseudomonadales	f__Alcanivoracaceae	g__Alcanivorax	s__Alcanivorax sp900107995	0	0	3.40601	3.42155	0	0	0	0	4.5903	5.04425	0	0	0	0	0	0	0	0	4.65508	0	0	0	0	0	0	0	0	0	0	0	0	0	0	0	0
Mariana_8000FL-1	Mariana_8000FL-1_30	56.77	8.07	2451813	d__Bacteria	p__Pseudomonadota	c__Alphaproteobacteria	o__UBA8366	f__GCA-2717185	g__MarineAlpha4-Bin1	s__	0	0.776255	0	0	0.975678	0	0	0.636592	0	0	0	0	0	0.531997	0	0	0	1.13872	0.56417	0.482749	0	0	0	0	0	0	0	0	0	0	0	0	0	0	0
Mariana_8000FL-1	Mariana_8000FL-1_31	93.56	3.21	4251292	d__Bacteria	p__Pseudomonadota	c__Gammaproteobacteria	o__Enterobacterales	f__Alteromonadaceae	g__Alteromonas	s__	1.04192	0	0	0.879949	0	0	0	0	1.32438	0	0	0	0	0	0	0	0.813671	0	0	0	0	0	0	0.330147	0.874108	0.856859	0	0.92198	0	0	0	0	0	0	0
Mariana_8000FL-1	Mariana_8000FL-1_32	92.32	1.96	2965308	d__Bacteria	p__Pseudomonadota	c__Alphaproteobacteria	o__Sphingomonadales	f__Sphingomonadaceae	g__Croceicoccus	s__Croceicoccus sp020985305	0	0	0	0	0	0	0	0	1.65779	1.83885	0	1.8958	0	0	0	0	0	0	0	1.44853	0	0	0	0	0	3.17773	0	0	0	0	0	0	0	0	0
Mariana_8000FL-1	Mariana_8000FL-1_33	84.3	1.95	2925081	d__Bacteria	p__Pseudomonadota	c__Alphaproteobacteria	o__Rhodobacterales	f__Rhodobacteraceae	g__SAT37	s__SAT37 sp002706605	0	0	0	1.61792	0	0	0.714923	0	0.751216	0.60439	0	0	0	0	0	0	0	0	0	0	0	0	0	0	0	1.12273	0	0	0	0	0	0	0	0	0
Mariana_8000FL-1	Mariana_8000FL-1_34	79.1	0	2152577	d__Bacteria	p__Chloroflexota	c__Dehalococcoidia	o__UBA1151	f__UBA1328	g__UBA1328	s__	0	0	0	0	0	0	0	0	0	0	0	0	0	0	0	0	0	0	0	0	1.62137	0	0	0	0	0	0	0	0	0	0	0	0	0	0
Mariana_8000FL-1	Mariana_8000FL-1_35	90.5	2.03	2051295	d__Bacteria	p__Pseudomonadota	c__Alphaproteobacteria	o__Micavibrionales	f__Micavibrionaceae	g__	s__	0	0	0	0	0	0	0	0	0.706974	0.729179	0	0.892432	0	0	0	0	0	0	0	0	0	0	0	0	0	0	0	0	0	0	0.870615	0	0	0	0
Mariana_8000FL-1	Mariana_8000FL-1_36	91.75	9.68	3978889	d__Bacteria	p__Chloroflexota	c__Dehalococcoidia	o__UBA3495	f__UBA3495	g__UBA11650	s__UBA11650 sp022450395	0	0	0	0	0	0	0	0	0	0	0	0	0	1.22986	0	0	0	0	0	0	3.06339	0	0	0	0	0	0	0	0	0	0	0	0	0	0
Mariana_8000FL-1	Mariana_8000FL-1_37	51.72	5.17	3053113	d__Bacteria	p__Pseudomonadota	c__Gammaproteobacteria	o__Enterobacterales	f__Alteromonadaceae	g__Alteromonas	s__Alteromonas aggregata	0.606469	0	0	0.493884	0	0	0	0	1.95831	0	0	0	0	0	0	0	0	0	0	0	0	0	0	0	0	0.634242	0	0	0	0	0	0	0	0	0
Mariana_8000FL-1	Mariana_8000FL-1_38	76.16	5.72	2051676	d__Bacteria	p__Pseudomonadota	c__Gammaproteobacteria	o__Enterobacterales	f__Alteromonadaceae	g__Idiomarina	s__Idiomarina sp002729675	0	0	0	0	0	0	0	0	0.694823	0	0	0	0	0	0	0	0	0	0	0	0	0	0	0.776956	0	0	0	0	0	0	0	0	0	0	0
Mariana_8000FL-1	Mariana_8000FL-1_39	96.68	3.17	3930516	d__Bacteria	p__Chloroflexota	c__Dehalococcoidia	o__SAR202	f__UBA11138	g__UBA1123	s__	0	0	0	0	0	0	0	0	0	0	0	0	0	2.00758	0	0	0	0	0	0	1.35508	0	0	0	0	0	0	0	0	0	0	0	0	0	0
Mariana_8000FL-1	Mariana_8000FL-1_4	52.04	5.17	3227915	d__Bacteria	p__Pseudomonadota	c__Alphaproteobacteria	o__Rhodobacterales	f__Rhodobacteraceae	g__Thalassococcus	s__	0	3.41705	0	2.71832	0	0	0	0	3.81498	9.51286	0	0	0	0	0	0	7.017	0	0	0	0	0	0	0	0	2.77457	0	0	0	0	0	0	0	0	0
Mariana_8000FL-1	Mariana_8000FL-1_40	91.28	2.95	3099893	d__Bacteria	p__Pseudomonadota	c__Gammaproteobacteria	o__Pseudomonadales	f__Nitrincolaceae	g__Neptunomonas	s__Neptunomonas marina	0	1.36438	0	1.59194	0	0.659332	0	0	0.732384	0	0	0	0	1.09449	0	0	0.962811	0	0	0	0	0	0	1.14694	0	0	0	0	0	0	0	0	0	0	0
Mariana_8000FL-1	Mariana_8000FL-1_41	54.8	8.8	3398951	d__Bacteria	p__Pseudomonadota	c__Alphaproteobacteria	o__Sphingomonadales	f__Sphingomonadaceae	g__Qipengyuania	s__	0	0	0	0	0	0	2.47824	1.62168	0.649662	0.922429	0	1.10567	0	0	0	0	0	0	0.637433	0.963172	0	0	0	0	0	0	0	0	0	0	0	0	0	0	0
Mariana_8000FL-1	Mariana_8000FL-1_42	62.94	4.08	2339494	d__Bacteria	p__Pseudomonadota	c__Gammaproteobacteria	o__Pseudomonadales	f__DSM-6294	g__Oleibacter	s__Oleibacter sp002331105	0	0	0	0	0	0	0	0	13.5465	0	0	0	0	0	0	0	0	0	7.51216	0	0	0	0	0	0	0	0	0	0	0	0	0	0	0	0
Mariana_8000FL-1	Mariana_8000FL-1_43	96.27	4.79	5086410	d__Bacteria	p__Pseudomonadota	c__Alphaproteobacteria	o__Rhodobacterales	f__Rhodobacteraceae	g__Sagittula	s__Sagittula sp002814095	0	2.51952	0	2.11023	0	0	1.96283	0	2.09248	1.86089	0	1.9923	0	0	0	0	0	0	2.52172	0.906834	0	0	0	0	2.49596	2.63261	0	0	0	0	0	0	0	0	0
Mariana_8000FL-1	Mariana_8000FL-1_44	91.1	2.93	3091580	d__Bacteria	p__Pseudomonadota	c__Gammaproteobacteria	o__Pseudomonadales	f__Moraxellaceae	g__Acinetobacter	s__Acinetobacter venetianus	0	16.0465	11.3586	0	0	4.34909	0	0	11.5934	6.44317	0	0	0	5.87472	0	0	0	0	7.49373	0	0	0	0	0	0	0	0	0	0	0	0	0	0	0	0
Mariana_8000FL-1	Mariana_8000FL-1_45	75.59	4.84	3287334	d__Bacteria	p__Pseudomonadota	c__Gammaproteobacteria	o__Enterobacterales	f__Alteromonadaceae	g__Alteromonas	s__Alteromonas macleodii	0	0	0	27.8004	0	0	0	0	37.4476	0	0	0	0	0	0	0	0	0	0	0	0	0	0	38.3154	0	0	0	0	0	0	0	0	0	0	0
Mariana_8000FL-1	Mariana_8000FL-1_46	97.37	1.76	2593609	d__Bacteria	p__Bacteroidota	c__Bacteroidia	o__Flavobacteriales	f__Flavobacteriaceae	g__PRS1	s__PRS1 sp003709165	0	2.13441	0	0	0	0	2.79547	0	2.13761	1.74068	0	0	0	1.9704	0	0	0	0	0	0	0	0	0	0	0	0	0	1.70296	0	0	0	0	0	0	0
Mariana_8000FL-1	Mariana_8000FL-1_47	63.79	1.72	3037782	d__Bacteria	p__Pseudomonadota	c__Gammaproteobacteria	o__Pseudomonadales	f__Oleiphilaceae	g__Marinobacter	s__Marinobacter salarius	0	2.74943	0	0	0	0	0	0	0.739908	0	0	0.295802	0	0	0	0	0.970084	0	0	0	0	0	0	0	0	0	0	0	0	0	0	0	0	0	0
Mariana_8000FL-1	Mariana_8000FL-1_48	76.4	9.5	1267457	d__Bacteria	p__Bacteroidota	c__Bacteroidia	o__Flavobacteriales	f__BACL11	g__DUAL01	s__DUAL01 sp950069165	0	0	0	0	0	0	0	0	1.07451	1.29146	0	0	0	0	0	0	0	0	0	0	0	0	0	0	0	0	0	0	0	0	0	0	0	0	0
Mariana_8000FL-1	Mariana_8000FL-1_49	93.91	1.35	3305801	d__Bacteria	p__Actinomycetota	c__Actinomycetes	o__Propionibacteriales	f__Nocardioidaceae	g__Aeromicrobium	s__Aeromicrobium sp005788575	0	0	4.57772	0	0	0	0	0	3.86996	4.42242	0	0	0	0	4.47342	0	0	0	0	0	0	0	0	0	0	0	0	0	0	0	0	0	0	0	0
Mariana_8000FL-1	Mariana_8000FL-1_5	52.92	3.2	2024654	d__Bacteria	p__Actinomycetota	c__Actinomycetes	o__Propionibacteriales	f__Nocardioidaceae	g__Nocardioides	s__Nocardioides sp001627335	0.538782	0	0	0	0	0	0	0	0	0.584174	0	0.816863	0	0	0	0	0	0	0	0	0	0	0	0	0	0	0	0	0	0	0	0	0	0	0
Mariana_8000FL-1	Mariana_8000FL-1_50	90.11	1.43	1899931	d__Bacteria	p__Marinisomatota	c__Marinisomatia	o__SCGC-AAA003-L08	f__D37C17	g__D37C17	s__D37C17 sp004124405	0	0	0	0	0	0	0	0	17.009	12.015	0	0	0	0	0	0	0	0	0	0	0	0	0	0	0	0	0	0	0	0	0	0	0	0	0
Mariana_8000FL-1	Mariana_8000FL-1_51	76.92	0	1565584	d__Bacteria	p__Marinisomatota	c__Marinisomatia	o__Marinisomatales	f__TCS55	g__UBA2126	s__UBA2126 sp004124385	0	0	0	0	21.321	0	17.2546	0	13.686	0	0	0	0	0	0	0	0	0	0	0	0	0	0	0	0	0	0	0	0	0	0	0	0	0	0
Mariana_8000FL-1	Mariana_8000FL-1_52	100	0.65	3182753	d__Bacteria	p__Pseudomonadota	c__Alphaproteobacteria	o__Caulobacterales	f__Caulobacteraceae	g__Brevundimonas	s__Brevundimonas aurantiaca	1.38696	0	0	1.85581	0	0	0	1.72191	1.679	1.74822	0	0	0	1.36179	0	0	0	0	0	0	0	0	0	0	0	0	0	0	0	0	0	0	0	0	0
Mariana_8000FL-1	Mariana_8000FL-1_53	73.72	1.95	2589245	d__Bacteria	p__Nitrospirota	c__Nitrospiria	o__Nitrospirales	f__UBA8639	g__SPGG5	s__	0	0	0	1.14419	0	0	0.480826	0	0.60942	0	0	0	0	0	0	0	0	0	0	0	0	0	0	0	0	0	0	0	0	0	0	0	0	0	0
Mariana_8000FL-1	Mariana_8000FL-1_54	78.4	1.94	3199651	d__Bacteria	p__Pseudomonadota	c__Alphaproteobacteria	o__Rhodobacterales	f__Rhodobacteraceae	g__Pseudooceanicola	s__Pseudooceanicola nanhaiensis	0	0	0	1.63131	0	0	0	0	1.18593	0.975908	0	0	0	0	0	0	0	0	0	0	0	0	0	0	0	1.74822	0	0	0	0	0	0	0	0	0
Mariana_8000FL-1	Mariana_8000FL-1_55	65.04	9.41	2741337	d__Bacteria	p__Pseudomonadota	c__Gammaproteobacteria	o__Pseudomonadales	f__Halomonadaceae	g__Vreelandella	s__Vreelandella aquamarina	0	0.770433	0	0	0	0	0	0	0.82402	0.517231	0	0	0	1.04887	0	0	0.547334	0	0	0	0	0	0	0.699956	0	0	0	0	0	0	0	0	0	0	0
Mariana_8000FL-1	Mariana_8000FL-1_56	94.32	1.99	1752023	d__Bacteria	p__Planctomycetota	c__Phycisphaerae	o__Phycisphaerales	f__SM1A02	g__GCA-002718515	s__	0	0	0	0	0	0	0	0	1.2952	0	0	0	0	0	0	0	0	0	0	0	0	0	0	0	0	0	0	0	0	0	0	0	0	0	0
Mariana_8000FL-1	Mariana_8000FL-1_57	98.98	0.71	2877942	d__Bacteria	p__Pseudomonadota	c__Alphaproteobacteria	o__Sphingomonadales	f__Sphingomonadaceae	g__Sphingomonas	s__	0	0	0	0	0	0	0	1.55334	2.09858	1.81063	0	0	0	0	0	0	0	0	0	2.03672	0	0	0	2.463	0	1.76895	0	1.71746	0	0	0	0	0	0	0
Mariana_8000FL-1	Mariana_8000FL-1_59	72.7	3.6	1630429	d__Bacteria	p__Desulfobacterota_D	c__UBA1144	o__UBA2774	f__UBA2774	g__CR02bin9	s__CR02bin9 sp004356555	0.758132	0	0	0	0	0	0	0	0	0.494367	0	0	0	0	0	0	0	0	0	0	0	0	0	0	0	0	0	0	0	0	0	0	0	0	0
Mariana_8000FL-1	Mariana_8000FL-1_6	56.82	8.78	2315248	d__Bacteria	p__Pseudomonadota	c__Alphaproteobacteria	o__Sphingomonadales	f__Sphingomonadaceae	g__Alteriqipengyuania	s__	0	0	0	0	0	0	0	0	0.624907	1.26221	0	0.943447	0	0	0	0	0	0	0	0	0	0	0	0	0	0	0	0	0	0	0	0	0	0	0
Mariana_8000FL-1	Mariana_8000FL-1_60	61.77	1.33	1594258	d__Bacteria	p__Pseudomonadota	c__Alphaproteobacteria	o__Caulobacterales	f__Caulobacteraceae	g__Brevundimonas	s__	0	0	0	1.31083	0	0	0	0	0.797273	0.643546	0	0	0	0	0	0	0	0.577267	0	0	0	0	0	0	0	0	0	0	0	0	0	0	0	0	0
Mariana_8000FL-1	Mariana_8000FL-1_61	76.64	3.72	3147703	d__Bacteria	p__Bacteroidota	c__Bacteroidia	o__Flavobacteriales	f__Flavobacteriaceae	g__Leeuwenhoekiella	s__Leeuwenhoekiella nanhaiensis	0	0.586195	0	0	0	0	0	0.656801	0.407372	0.458887	0	0	0	0.587763	0	0	0	0	0	0	0	0	0	0	0	0	0	0	0	0	0	0	0	0	0
Mariana_8000FL-1	Mariana_8000FL-1_62	72.96	2.39	2066000	d__Bacteria	p__Pseudomonadota	c__Gammaproteobacteria	o__Pseudomonadales	f__Moraxellaceae	g__CALFYA01	s__	0	0.545212	0	0	0	0	0	0.564937	0.583433	0.815081	0	0	0	0.725431	0	0	0	0	0	0	0	0	0	0	0	0	0	0	0	0	0	0	0	0	0
Mariana_8000FL-1	Mariana_8000FL-1_63	76.63	3.46	3210878	d__Bacteria	p__Pseudomonadota	c__Gammaproteobacteria	o__Enterobacterales	f__Alteromonadaceae	g__Alteromonas	s__Alteromonas mediterranea	0	0	0	0	0	0	13.3885	0	14.0954	0	0	0	0	0	0	0	0	0	0	0	0	0	0	15.3541	0	0	0	0	0	0	0	0	0	0	0
Mariana_8000FL-1	Mariana_8000FL-1_64	96.36	0.84	1805118	d__Bacteria	p__Pseudomonadota	c__Alphaproteobacteria	o__UBA1280	f__UBA6503	g__UBA6503	s__UBA6503 sp002436405	0	2.48917	0	0	0	0	0	0	0	2.44093	0	0	0	0	0	0	0	0	0	0	0	0	0	0	0	0	0	0	0	0	0	0	0	0	0
Mariana_8000FL-1	Mariana_8000FL-1_65	62.61	9.62	1862194	d__Archaea	p__Thermoplasmatota	c__Poseidoniia	o__Poseidoniales	f__Poseidoniaceae	g__UBA60	s__UBA60 sp028283345	0	0	0	0	0	0	0	0	0	0	0	0	0	0	0	1.30206	0	0.277655	0	0	0	0	0	0	0	0	0	0	0	0	0	0	0	0	0
Mariana_8000FL-1	Mariana_8000FL-1_66	53.05	4.49	1879237	d__Bacteria	p__Hydrogenedentota	c__Hydrogenedentia	o__Hydrogenedentiales	f__GCA-2746185	g__DTSJ01	s__	0	0	0	0	0	0	0	0	0.399627	0.136834	0	0	0	0	0	0	0	0	0	0	0	0	0	0	0	0	0	0	0	0	0	0	0	0	0
Mariana_8000FL-1	Mariana_8000FL-1_67	54.76	1.7	1827464	d__Bacteria	p__Pseudomonadota	c__Alphaproteobacteria	o__Rhodobacterales	f__Rhodobacteraceae	g__Paracoccus	s__Paracoccus sp002294185	0	0.608507	0.76423	0	0	0	0	0	0.597587	0.731931	0	0	0	0	0	0	0.826403	0	0	0	0	0	0	0	0.723698	0	0	0	0	0	0	0	0	0	0
Mariana_8000FL-1	Mariana_8000FL-1_68	50.91	0.1	2609043	d__Bacteria	p__Planctomycetota	c__Planctomycetia	o__Pirellulales	f__Pirellulaceae	g__SAT2750	s__	0	0.173567	0	0	0	0	0.286346	0	0	0	0	0	0	0	0	0	0	0	0	0	0	0	0	0	0	0.675397	0	0	0	0	0	0	0	0	0
Mariana_8000FL-1	Mariana_8000FL-1_69	53.61	7.68	2399687	d__Bacteria	p__Pseudomonadota	c__Gammaproteobacteria	o__Rariloculales	f__Rariloculaceae	g__SMWC01	s__	0	0	0	0	0	0	0	0	0.516199	0	0	0	0	0	0	0	0	0.363516	0	0	0	0	0	0	0.581158	0	0	0	0	0	0	0	0	0	0
Mariana_8000FL-1	Mariana_8000FL-1_7	65.34	7.14	1593494	d__Bacteria	p__Pseudomonadota	c__Gammaproteobacteria	o__PS1	f__Thioglobaceae	g__DUCF01	s__	0	2.37877	0	2.17814	0	0	0	1.12855	2.17908	0	0	0	0	0	0	0	0	2.03056	0	0	0	0	0	0	0	0	0	0	0	0	0	0	0	0	0
Mariana_8000FL-1	Mariana_8000FL-1_8	91.98	3.16	4096721	d__Bacteria	p__Pseudomonadota	c__Alphaproteobacteria	o__Rhodobacterales	f__Rhodobacteraceae	g__Shimia	s__Shimia sp022448905	0	3.44403	0	2.16264	0	0	2.28816	0	2.05547	1.65412	0	0	0	0	0	0	2.20474	0	3.38822	1.47677	1.72655	0	0	0	0	5.65721	0	0	0	0	0	0	0	0	0
Mariana_8000FL-1	Mariana_8000FL-1_9	51.01	4.87	1925803	d__Bacteria	p__Actinomycetota	c__Actinomycetes	o__Actinomycetales	f__Microbacteriaceae	g__Microbacterium	s__Microbacterium sp002313585	0	0.742437	0	0	0	0	0	0	1.47069	0.868367	0	0	0	0	0	0	0.593266	0	0	0	0	0	0	0	0	0	0	0	0	0	0	0	0	0	0
Mariana_8000FL-2	Mariana_8000FL-2_1	97.2	0.65	3076146	d__Bacteria	p__Pseudomonadota	c__Alphaproteobacteria	o__Caulobacterales	f__Caulobacteraceae	g__Brevundimonas	s__Brevundimonas aurantiaca	0.687556	0	0	1.50596	0	0	0	1.3516	0.878311	1.70392	0	0	0	0.861639	0	0	0	0	0	0	0	0	0	0	0	0	0	0	0	0	0	0	0	0	0
Mariana_8000FL-2	Mariana_8000FL-2_10	54.62	6.9	2132406	d__Bacteria	p__Pseudomonadota	c__Gammaproteobacteria	o__Enterobacterales	f__Alteromonadaceae	g__Idiomarina	s__Idiomarina loihiensis	0	0	0	0	0	0	1.20307	0	1.04426	0.743702	0	0	0	0	0	0	0	0	0	0	0	0	0	0.741575	0	0	0	0	0	0	0	0	0	0	0
Mariana_8000FL-2	Mariana_8000FL-2_11	76.34	3.3	3441935	d__Bacteria	p__Gemmatimonadota	c__Gemmatimonadetes	o__Longimicrobiales	f__UBA6960	g__UBA1138	s__	2.20454	0.909354	0	0	0	0	0	0	1.00518	0	0	0	0	0	0.999238	0	0	0	0	0	0.652424	0	0	0	0	0	0	0	0	0	0	0	0	0	0
Mariana_8000FL-2	Mariana_8000FL-2_12	91.58	0.81	4163743	d__Bacteria	p__Pseudomonadota	c__Alphaproteobacteria	o__Rhizobiales	f__Rhizobiaceae	g__Oricola	s__Oricola sp002706335	0	1.20966	0	1.06601	0	0	0	0	0.959492	1.36163	0	0.57092	0	0	0	0	0.778182	0	0	0	0	0	0	0	0.767617	0	0	0	0	0	0	0	0	0	0
Mariana_8000FL-2	Mariana_8000FL-2_13	92.99	2.53	4549638	d__Bacteria	p__Pseudomonadota	c__Alphaproteobacteria	o__Rhodobacterales	f__Rhodobacteraceae	g__Sagittula	s__Sagittula sp002814095	0	2.18941	0	1.37059	0	0	1.18456	0	1.82745	1.24078	0	3.13001	0	0	0	0	0	2.29923	1.69557	0	0	0	0	0	1.48212	1.92594	0	0	0	0	0	0	0	0	0
Mariana_8000FL-2	Mariana_8000FL-2_14	91.21	0	1674719	d__Bacteria	p__Marinisomatota	c__Marinisomatia	o__Marinisomatales	f__TCS55	g__UBA2126	s__UBA2126 sp004124385	0	0	0	0	11.8854	0	10.0078	0	0	10.892	0	0	0	0	0	0	0	0	0	0	0	0	0	0	0	12.353	0	0	0	0	0	0	0	0	0
Mariana_8000FL-2	Mariana_8000FL-2_15	88.5	1.4	3803799	d__Bacteria	p__Pseudomonadota	c__Alphaproteobacteria	o__Rhodobacterales	f__Rhodobacteraceae	g__Epibacterium	s__Epibacterium sp000014065	0	3.04428	2.89418	2.69979	0	0	2.28526	0	2.77463	2.5088	0	0	0	0	0	0	0	0	3.40371	2.30198	1.9659	0	0	0	2.65384	3.31203	0	0	0	0	0	0	0	0	0
Mariana_8000FL-2	Mariana_8000FL-2_16	61.31	4.21	1642877	d__Archaea	p__Thermoplasmatota	c__Poseidoniia	o__Poseidoniales	f__Poseidoniaceae	g__UBA60	s__UBA60 sp028283345	0	0	0	0	0	0	0	0	0	0	0	0	0	0	0	0	0	0	0	0	0.426073	0	0	0	0	0	0	0	0	0	0	0	0	0	0
Mariana_8000FL-2	Mariana_8000FL-2_17	93.36	5.1	3878306	d__Bacteria	p__Pseudomonadota	c__Alphaproteobacteria	o__Rhodobacterales	f__Rhodobacteraceae	g__Phaeobacter	s__Phaeobacter italicus	0	8.84745	0	3.34502	0	0	0	0	2.63379	3.19466	3.40153	0	0	0	0	0	3.42745	0	0	3.74963	0	0	0	0	0	4.05614	0	0	0	0	0	0	0	0	0
Mariana_8000FL-2	Mariana_8000FL-2_18	89.93	1.35	3502302	d__Bacteria	p__Chloroflexota	c__Dehalococcoidia	o__SAR202	f__UBA11138	g__UBA1123	s__	0	0	0	0	0	0	0	0	0	0	0	0	0	2.75271	0	0	0	0	0	0	1.54222	0	0	0	0	0	0	0	0	0	0	0	0	0	0
Mariana_8000FL-2	Mariana_8000FL-2_19	69.77	7.05	3766319	d__Bacteria	p__Pseudomonadota	c__Alphaproteobacteria	o__Rhodobacterales	f__Rhodobacteraceae	g__Epibacterium	s__Epibacterium mobile	0	4.51117	1.84175	0.518426	0	0	3.57209	0	2.09978	1.42586	0	1.6244	0	0	0	0	1.98169	0	2.51196	1.27888	1.97974	0	0	0	1.85453	0	0	0	0	0	0	0	0	0	0
Mariana_8000FL-2	Mariana_8000FL-2_2	96.57	0.86	4415380	d__Bacteria	p__Pseudomonadota	c__Gammaproteobacteria	o__Burkholderiales	f__Burkholderiaceae	g__Pelomonas	s__Pelomonas sp003963075	0	4.22287	0	0	0	0	0	3.22828	1.38096	1.95653	0	0	0	0	0	0	0	0	1.3301	0	0	0	0	0	0	0	0	0	0	0	0	0	0	0	0
Mariana_8000FL-2	Mariana_8000FL-2_20	80.13	2.65	2520284	d__Bacteria	p__Bacteroidota	c__Rhodothermia	o__Balneolales	f__Balneolaceae	g__Balneola	s__Balneola sp017640785	0.948361	0	0	0.367789	0	0	0	0	0.245022	0.688408	0	0	0	0	0	0	0	0	0	0	0	0	0	0	0	0	0	0.56601	0	0	0	0	0	0	0
Mariana_8000FL-2	Mariana_8000FL-2_21	96.87	1.93	2771134	d__Bacteria	p__Bacteroidota	c__Bacteroidia	o__Flavobacteriales	f__Flavobacteriaceae	g__PRS1	s__PRS1 sp003709165	0	1.24173	0	0	0	0	1.12099	0	1.29424	1.51819	0	0	0	1.86574	0	0	0	0	0	0	0	0	0	0	0	0	0	1.43408	0	0	0	0	0	0	0
Mariana_8000FL-2	Mariana_8000FL-2_22	95.06	9	2574626	d__Bacteria	p__Pseudomonadota	c__Gammaproteobacteria	o__Enterobacterales	f__Alteromonadaceae	g__Idiomarina	s__Idiomarina fontislapidosi	0	0	0	0	0	0	0.693969	0	1.35294	1.72226	0	0	0	0	0	0	0	0	0	0	0	0	0	0	0	0	0	0	0	0	0	0	0	0	0
Mariana_8000FL-2	Mariana_8000FL-2_23	80.35	4.04	3411181	d__Bacteria	p__Pseudomonadota	c__Gammaproteobacteria	o__Enterobacterales	f__Alteromonadaceae	g__Pseudoalteromonas	s__Pseudoalteromonas sp013349995	0	0	0	0	0	0	0	1.426	1.59733	1.10584	1.0615	0	0	0	0	0	0	0	0	0	0	0.792821	0	1.30796	0	0	0	0	0	0	0	0	0	0	0
Mariana_8000FL-2	Mariana_8000FL-2_24	54.82	4.7	2231728	d__Bacteria	p__Pseudomonadota	c__Alphaproteobacteria	o__Rhodobacterales	f__Rhodobacteraceae	g__Thalassobius	s__	0	1.28396	0	1.69209	0	0	2.9149	0	0	0.256485	0	0	0	0	0	0	0	0	1.67045	0	0	0	0	0	0	3.23147	0	0	0	0	0	0	0	0	0
Mariana_8000FL-2	Mariana_8000FL-2_25	95.88	0.52	2927826	d__Bacteria	p__Pseudomonadota	c__Alphaproteobacteria	o__Rhodobacterales	f__Rhodobacteraceae	g__NVTR01	s__	0	1.09965	0	0.913726	0	0	1.17318	0	1.35444	1.31271	0	0	0	0	2.00661	0	0	0	1.33824	1.5882	0	0	0	0	0	1.6779	0	0	0	0	0	0	0	0	0
Mariana_8000FL-2	Mariana_8000FL-2_26	96.39	1.49	4173214	d__Bacteria	p__Pseudomonadota	c__Alphaproteobacteria	o__Rhodobacterales	f__Rhodobacteraceae	g__Shimia	s__Shimia sp022448905	0	5.66378	0	3.99026	0	0	2.82766	0	2.81688	2.58945	0	0	0	0	0	0	2.80428	0	2.77572	1.47961	3.76566	0	0	0	0	4.69812	0	0	0	0	0	0	0	0	0
Mariana_8000FL-2	Mariana_8000FL-2_27	99.03	0.24	1242492	d__Archaea	p__Thermoproteota	c__Nitrososphaeria	o__Nitrososphaerales	f__Nitrosopumilaceae	g__Nitrosopumilus	s__Nitrosopumilus sp013390905	0	0	0	0	0	0	0	0	0	4.45277	0	0	0	0	0	0	0	0	0	0	0	0	0	0	0	0	0	0	0	0	0	0	0	0	0
Mariana_8000FL-2	Mariana_8000FL-2_28	90.64	0.57	1700815	d__Bacteria	p__Planctomycetota	c__Phycisphaerae	o__Phycisphaerales	f__SM1A02	g__GCA-002718515	s__	0	0	0	0	0	0	0	0	0.840208	0	0	0	0	0	0	0	0	0	0	0	0	0	0	0	0	0	0	0	0	0	0	0	0	0	0
Mariana_8000FL-2	Mariana_8000FL-2_29	61.55	0	4080323	d__Bacteria	p__Pseudomonadota	c__Gammaproteobacteria	o__Pseudomonadales	f__Pseudomonadaceae	g__Pseudomonas_E	s__Pseudomonas_E khazarica	0	2.69768	0	0	0	1.14031	0	0	2.3763	1.11658	0	0	0	0	0	0	0	0	2.26328	0.712836	0	0	0	0	0	0	0	0	1.29074	0	0	0	0	0	0
Mariana_8000FL-2	Mariana_8000FL-2_3	95.08	3.45	3547430	d__Bacteria	p__Actinomycetota	c__Actinomycetes	o__Propionibacteriales	f__Nocardioidaceae	g__Aeromicrobium	s__Aeromicrobium sp005788575	0	0	6.22301	0	0	0	0	0	6.44521	5.07248	0	0	0	0	5.59573	0	0	0	0	0	0	0	0	0	0	0	0	0	0	0	0	0	0	0	0
Mariana_8000FL-2	Mariana_8000FL-2_30	91.22	0.75	4578972	d__Bacteria	p__Pseudomonadota	c__Alphaproteobacteria	o__Rhodobacterales	f__Rhodobacteraceae	g__Salipiger	s__Salipiger bermudensis	0	1.56555	0	2.16587	0	0	1.69503	0	1.9859	1.90613	0	0	0	0	0	0	2.3436	0	1.97189	1.52622	0	0	0	0	0	2.02807	0	0	0	0	0	0	0	0	0
Mariana_8000FL-2	Mariana_8000FL-2_31	95.75	3.33	6266331	d__Bacteria	p__Pseudomonadota	c__Gammaproteobacteria	o__Burkholderiales	f__Burkholderiaceae	g__Curvibacter	s__Curvibacter lanceolatus	0	13.8459	0	0	0	9.38215	0	7.28926	4.04151	3.4469	0	2.88783	0	0	0	0	0	0	0	3.0256	2.92644	0	0	0	3.38449	0	0	0	0	0	0	0	0	0	0
Mariana_8000FL-2	Mariana_8000FL-2_32	88.69	9.85	2517469	d__Bacteria	p__Bacteroidota	c__Bacteroidia	o__Flavobacteriales	f__Flavobacteriaceae	g__Mesoflavibacter	s__Mesoflavibacter zeaxanthinifaciens	0	0	0	0	0	0	0	0	5.20252	2.77398	0	0	0	2.1999	0	0	0	0	0	0	0	0	0	0	0	0	0	0	0	0	0	0	0	0	0
Mariana_8000FL-2	Mariana_8000FL-2_33	61.03	6.07	2386334	d__Bacteria	p__Pseudomonadota	c__Alphaproteobacteria	o__UBA8366	f__GCA-2717185	g__MarineAlpha4-Bin1	s__	0	0	0	0.473784	0	0	0.365491	1.33967	1.39783	0	0	0	0	0.350871	0	0	0	1.04426	0	0.580144	0	0	0	0	0	0	0	0	0	0	0	0	0	0	0
Mariana_8000FL-2	Mariana_8000FL-2_34	67.11	2.84	1796981	d__Bacteria	p__Actinomycetota	c__Actinomycetes	o__Actinomycetales	f__Microbacteriaceae	g__Microbacterium	s__Microbacterium sp002313585	0	0	0	0	0	0	0	0	2.69435	0.94608	0	0.526833	0.842487	0	0	0	0.784776	0	0	0	0	0	0	0	0	0	0	0	0	0	0	0	0	0	0
Mariana_8000FL-2	Mariana_8000FL-2_35	55.09	0.93	792833	d__Bacteria	p__Patescibacteria	c__Gracilibacteria	o__UBA1369	f__GCA-2718715	g__	s__	0	0	0	0	0.263417	0	0	0	0	0.547551	0	0	0	0	0	0	0	0	0	0	0	0	0	0	0	0	0	0	0	0	0	0	0	0	0
Mariana_8000FL-2	Mariana_8000FL-2_36	82.97	1.67	2814721	d__Bacteria	p__Pseudomonadota	c__Alphaproteobacteria	o__Rhodobacterales	f__Rhodobacteraceae	g__Sulfitobacter	s__Sulfitobacter pontiacus	0	1.30344	0	0.628253	0	0	0	0	0.793313	0	0	0	0	0	0	0	0	0	0	1.38658	0	0	0	0	0	1.21101	0	0	0	0	0	0	0	0	0
Mariana_8000FL-2	Mariana_8000FL-2_38	60.8	0	1885192	d__Bacteria	p__Chloroflexota	c__Dehalococcoidia	o__UBA1151	f__UBA1328	g__UBA1328	s__	0	0	0	0	0	0	0	0	0	0	0	0	0	0	0	0	0	0.594985	0	0	1.28767	0	0	0	0	0	0	0	0	0	0	0	0	0	0
Mariana_8000FL-2	Mariana_8000FL-2_39	89.5	1.22	2854427	d__Bacteria	p__Pseudomonadota	c__Alphaproteobacteria	o__Caulobacterales	f__Hyphomonadaceae	g__Henriciella	s__Henriciella sp002733705	2.10872	0	0	1.97562	0	0	0	1.83847	1.35901	2.4366	0	1.68688	0	0	0	0	0	0	0	0	0	0	0	0	0	0	0	0	0	0	0	0	0	0	0
Mariana_8000FL-2	Mariana_8000FL-2_4	82.87	3.3	2491582	d__Bacteria	p__Pseudomonadota	c__Alphaproteobacteria	o__Sphingomonadales	f__Sphingomonadaceae	g__Qipengyuania	s__Qipengyuania flava	0	0	0	0	0	0	0	6.56194	3.06459	6.67338	0	7.25722	0	0	0	0	0	0	0	11.2169	0	0	0	0	0	0	0	0	0	0	0	0	0	0	0
Mariana_8000FL-2	Mariana_8000FL-2_40	64	2.13	1955980	d__Bacteria	p__Pseudomonadota	c__Gammaproteobacteria	o__Pseudomonadales	f__Moraxellaceae	g__Acinetobacter	s__Acinetobacter venetianus	0	2.50544	0.474663	0	0	0.680493	0	0	1.69176	0.753589	0	0	0	0.273776	0	0	0	0	0	0	0	0	0	0	0	0	0	0	0	0	0	0	0	0	0
Mariana_8000FL-2	Mariana_8000FL-2_41	80.78	3.07	2685720	d__Bacteria	p__Pseudomonadota	c__Gammaproteobacteria	o__Pseudomonadales	f__DSM-6294	g__Oleibacter	s__Oleibacter sp002331105	0	0	0	0	0	0	0	0	8.20391	11.9196	0	0	0	0	0	0	0	0	0	0	0	0	0	0	0	0	0	0	0	0	0	0	0	0	0
Mariana_8000FL-2	Mariana_8000FL-2_42	83.6	5.3	1502869	d__Bacteria	p__Pseudomonadota	c__Gammaproteobacteria	o__PS1	f__Thioglobaceae	g__DUCF01	s__	0	2.77861	0	2.46262	0	0	0	2.30345	2.34185	0	0	0	0	0	0.952236	0	0	2.2455	0	0	0	0	0	0	0	0	0	0	0	0	0	0	0	0	0
Mariana_8000FL-2	Mariana_8000FL-2_43	56.76	0.54	2070650	d__Bacteria	p__Planctomycetota	c__UBA1135	o__UBA1135	f__GCA-002686595	g__GCA-2720975	s__	0	1.13741	0	0	0	0	0	0	0.624209	0	0	0	0	0	0	0	0	0	0	0	0	0	0	0	0	0	0	0	0	0	0	0	0	0	0
Mariana_8000FL-2	Mariana_8000FL-2_44	52.59	5.17	2433394	d__Bacteria	p__Pseudomonadota	c__Alphaproteobacteria	o__Sphingomonadales	f__Sphingomonadaceae	g__Croceicoccus	s__Croceicoccus sp002694745	0	0	0	0	0	0	0	0	2.74034	0	0	3.02475	0	0	0	0	0	0	0	3.91233	0	0	0	0	0	0	0	0	0	0	0	0	0	0	0
Mariana_8000FL-2	Mariana_8000FL-2_45	75.17	4.31	3321973	d__Bacteria	p__Pseudomonadota	c__Gammaproteobacteria	o__Pseudomonadales	f__DSM-6294	g__Oleibacter	s__Oleibacter sp006212115	0	0	0	0	0	0	0	0	2.21137	3.16758	0	0	0	0	0	0	0	0	1.87967	0	0	0	0	0	0	0	0	0	0	0	0	0	0	0	0
Mariana_8000FL-2	Mariana_8000FL-2_46	98.79	5.57	3508923	d__Bacteria	p__Pseudomonadota	c__Alphaproteobacteria	o__Rhodobacterales	f__Rhodobacteraceae	g__SAT37	s__SAT37 sp002706605	0	1.72132	0	1.88476	0	0	1.39402	0	1.74043	1.13289	0	0	0	0	0	0	0	0	0	0	0	0	0	0	0	2.17398	0	0	0	0	0	0	0	0	0
Mariana_8000FL-2	Mariana_8000FL-2_47	96.11	1.33	2649959	d__Bacteria	p__Pseudomonadota	c__Alphaproteobacteria	o__Sphingomonadales	f__Sphingomonadaceae	g__Sphingomonas	s__	0	0	0	0	0	0	0.471601	1.09327	0.937702	1.41305	0	0	0	0	0	0	0	0	0	1.60655	0	0	0	0.843845	0	0.943656	0	0.927037	0	0	0	0	0	0	0
Mariana_8000FL-2	Mariana_8000FL-2_48	58.79	3.45	2237637	d__Bacteria	p__Verrucomicrobiota	c__Verrucomicrobiae	o__Limisphaerales	f__UBA1096	g__UBA1096	s__	0	0	0.628387	0	0.560634	0	0	0	0	0	0	0	0	0	0	0	0	0	0	0	0	0	0	0	0	0	0	0	0	0	0	0	0	0	0
Mariana_8000FL-2	Mariana_8000FL-2_5	93.84	2.33	4255598	d__Bacteria	p__Actinomycetota	c__Actinomycetes	o__Propionibacteriales	f__Nocardioidaceae	g__Nocardioides	s__Nocardioides sp001627335	1.61906	0.819585	0	0	0	0	0	0	1.53011	1.78506	0	1.52553	0	0.937702	0	0	0	0	0	0	0	0	0	0	0	0	0	0	0	0	0	0	0	0	0
Mariana_8000FL-2	Mariana_8000FL-2_50	91.8	1.24	2501070	d__Bacteria	p__Pseudomonadota	c__Alphaproteobacteria	o__Rhodospirillales_A	f__Casp-alpha2	g__Casp-alpha2	s__	0	1.32588	0	1.50837	0	0	1.21172	1.4695	1.57847	0	0	1.12753	0	0	0	0	0	0.926194	0	0	0	0	0	0	0	0	0	0	0	0	0	0	0	0	0
[truncated: 1,883 more rows]

## Sheet: Table S7
Depth (m)	Sample type	16S rRNA gene	alr	DADH	prdF	SERR	LYSR	DTA	DAT	GLUR	racX	racD	DCYD	dgcN	CBL	GAAT	DAO	DSDA
[truncated: 11 more rows]
